# Supplementary material for: Systems biology of Ewing sarcoma: a network model of EWS-FLI1 effect on proliferation and apoptosis
Source: Nucleic Acids Res. 2013 Aug 8;41(19):8853–71. doi: 10.1093/nar/gkt678 (PMC3799442; doi:10.1093/nar/gkt678)
Supplement: Supplementary Data [file supp_gkt678_nar-01667-h-2013-File013.xlsx]

## Sheet: Caption Supplementary Table
		Html file are available under:
Supplementary Table 1 (ST1)	EWS-FLI1 modulated probesets
	EWS-FLI1 modulated probesets and selected by GO terms “cell cycle” and “apoptosis”.
	EWS-FLI1 modulated probesets and selected by BROAD geneset files: APOPTOSIS.xml, CELL_CYCLE_ARREST.xml, CELL_CYCLE_CHECKPOINT_II.xml, CELLCYCLEPATHWAY.xml
Supplementary Table 2 (ST2)	GSEA enrichment table, clone 1, switch-like score.	http://bioinfo-out.curie.fr/projects/suppmaterials/suppmat_ewing_network_paper/Supp_material/gsea/classic/A673Cl1ThScore_cl.GseaPreranked.1236020656227/gsea_report_for_na_pos_1236020656227.html
Supplementary Table 3 (ST3)	GSEA enrichment table, clone 1, pulse-like score.	http://bioinfo-out.curie.fr/projects/suppmaterials/suppmat_ewing_network_paper/Supp_material/gsea/classic/A673Cl1GgaussScore_cl.GseaPreranked.1236020640819/gsea_report_for_na_pos_1236020640819.html
Supplementary Table 4 (ST4)	GSEA enrichment table, clone 2, switch-like score.	http://bioinfo-out.curie.fr/projects/suppmaterials/suppmat_ewing_network_paper/Supp_material/gsea/classic/A673Cl2ThScore_cl.GseaPreranked.1236020914727/gsea_report_for_na_pos_1236020914727.html
Supplementary Table 5 (ST5)	GSEA enrichment table, clone 2, switch-like score	http://bioinfo-out.curie.fr/projects/suppmaterials/suppmat_ewing_network_paper/Supp_material/gsea/classic/A673Cl2GgaussScore_cl.GseaPreranked.1236020903916/gsea_report_for_na_pos_1236020903916.html
Supplementary Table 6 (ST6)	GO, KEGG and REACTOME term enrichment of selected EWS-FLI1 modulated probesets (Supplementary Table 1), based on DAVID.
Supplementary Table 7 (ST7)	Fact sheet: List of links identified in the literature. The different columns are: reference of the review, reference of the experimental paper, influence connection, biochemical mechanism, cell type in which connection have been observed, time for which the influence occurs, comments. A dot means an empty field.
Supplementary Table 8 (ST8)	Excel version of the fact sheet.
Supplementary Table 9 (ST9)	Material and Method for siRNA, CHIP, RT-QPCR and Western blot
Supplementary Table 10 (ST10)	siRNA/RT-QPCR summary : cross-table showing RT-QPCR relative expression value (%) upon single gene silencing by siRNA after 3 days in sh-A673-1C cells. RPLP0 was used as housekeeping gene. Means of triplicate experiments are shown. Raw data (ddCT normalized expression value for each RT-QPCR) are provided in the adjascent table.

## Sheet: ST1
	EWS-FLI1 modulated probesets														EWS-FLI1 modulated probesets and selected by GO terms “cell cycle” and “apoptosis”.												EWS-FLI1 modulated probesets and selected by BROAD geneset files:
	color code/abreviation			LEGEND																							color code
	seleced			selected probeset by GO and/or BROAD																							APOPTOSIS.xml
	Net reconst			Influence Network genes:		Network reconstruction genes																					CELL_CYCLE_ARREST.xml
	Only Net Ann					Not selected for Network reconstruction but annotated in the Influenc network *																					CELL_CYCLE_CHECKPOINT_II.xml
	* Gene that are not referenced in GO or BRAOD as cell cycle or apoptosis members but that are included in this network upon litterature datamining																										CELLCYCLEPATHWAY.xml
	** induction sign: EWS-FLI1 induced genes (1) and repressed (-1)														** induction sign: EWS-FLI1 induced genes (1) and repressed (-1)												** induction sign: EWS-FLI1 induced genes (1) and repressed (-1)
	HUGO name	probeset	fitness score				induction sign **				selected probeset by GO and/or BROAD	Influence Network genes			HUGO name	probeset	fitness score				induction sign **						Genes set file	HUGO name	probeset	fitness score				fitness score sign **
			switch-like		pulse-like		switch-like		pulse-like								switch-like		pulse-like		switch-like		pulse-like							switch-like		pulse-like		switch-like		pulse-like
			clone 1C	clone 2C	clone 1C	clone 2C	clone 1C	clone 2C	clone 1C	clone 2C							clone 1C	clone 2C	clone 1C	clone 2C	clone 1C	clone 2C	clone 1C	clone 2C						clone 1C	clone 2C	clone 1C	clone 2C	clone 1C	clone 2C	clone 1C	clone 2C
37 genes used for Network reconstruction	ANAPC2	218555_at	0.040749	0.006409	2.57635	0.203804	-1	1	-1	-1	GO	Net reconst			UHMK1	1552656_s_at	0.047694	0.09648	0.618844	1.43967	-1	-1	-1	-1			APOPTOSIS.xml	LOC728772 /// TMEM106A	1552302_at	0.035007	0.005315	2.07491	0.375504	1	1	1	1
	APAF1	204859_s_at	0.06253	0.227708	1.38761	0.959286	-1	-1	-1	-1	GO	Net reconst			COP1	1552701_a_at	0.629694	0.999414	6.02721	19.577	-1	-1	-1	-1			APOPTOSIS.xml	CASP1 /// COP1	1552703_s_at	2.89777	1.07468	9.42256	17.0825	-1	-1	-1	-1
	BAX	208478_s_at	0.041594	0.003094	15.5545	0	1	1	1	-1	GO/BROAD	Net reconst			CASP1 /// COP1	1552703_s_at	2.89777	1.07468	9.42256	17.0825	-1	-1	-1	-1			APOPTOSIS.xml	DKFZP434P211 /// LOC646074 /// LOC651452 /// LOC727983 /// LOC728418 /// LOC728451	1553818_x_at	0.006756	0.902531	0.005245	1.59039	1	1	-1	1
	BCL2L11	1555372_at	0.055363	0.016303	2.26339	0.52791	-1	-1	-1	-1	GO/BROAD	Net reconst			CDK8	1553113_s_at	0.237272	0.140429	0.342143	5.6525	1	1	1	1			APOPTOSIS.xml	ARL17 /// ARL17P1	1554245_x_at	0.069474	0.080399	3.10279	3.94686	1	1	1	1
	CASP3	202763_at	0.312098	0.023269	30.902	2.90176	-1	-1	-1	-1	GO/BROAD	Net reconst			SYCP3	1553599_a_at	0.100994	0.007492	2.23005	0.590272	1	1	1	1			APOPTOSIS.xml	BCL2L11	1555372_at	0.055363	0.016303	2.26339	0.52791	-1	-1	-1	-1
	CCNA2	203418_at	0.040093	0.020832	2.12327	0.694669	1	1	1	1	GO	Net reconst			DNAJA3	1554078_s_at	0.033058	0.123357	1.11003	1.06005	1	1	1	1			APOPTOSIS.xml	NUP98 /// PHF23	1555789_s_at	0.079112	0.014208	2.85448	0.101123	1	1	1	1
	CCND1	208712_at	0.323735	0.018652	3.66807	2.10574	1	-1	1	1	GO/BROAD	Net reconst			ZMYND11	1554158_at	0.105406	0.052808	3.61937	6.18241	1	1	1	1			APOPTOSIS.xml	FLJ23861 /// RPE	1558519_at	0.462218	0.007654	2.61075	0.402063	1	1	1	1
	CCND1	208711_s_at	0.319982	0.032833	9.22208	17.9169	1	1	1	1	GO/BROAD	Net reconst			SH3KBP1	1554168_a_at	0.095388	0.081347	14.4427	3.97051	-1	-1	-1	-1			APOPTOSIS.xml	LOC727839 /// MATR3 /// SNHG4	1564907_s_at	0.102442	0.023977	2.02762	2.55757	1	1	1	1
	CCND2	200953_s_at	0.038972	0.520988	0.093335	21.4889	1	1	1	1	GO/BROAD	Net reconst			SUV39H2	1554572_a_at	0.192565	0.007406	3.80004	0.336639	1	1	1	1			APOPTOSIS.xml	LOC651250 /// LOC729074	1566984_at	1.85599	0.003846	2.02077	4.27428	1	1	1	1
	CCNH	204093_at	0.122931	0.013064	2.54269	1.41471	1	-1	1	1	GO/BROAD	Net reconst			PDS5B	1554634_at	0.037401	0.007576	4.47511	0.591163	1	1	1	1			APOPTOSIS.xml	LOC728613 /// PDCD6	1568763_s_at	0.032659	0.029819	2.9345	0.745804	1	1	1	1
	CDC25A	1555772_a_at	0.033696	0.087409	2.44746	1.31407	1	1	1	1	GO/BROAD	Net reconst			PMS1	1554743_x_at	0.098688	0.04921	7.54797	0.599416	1	1	1	1			APOPTOSIS.xml	LOC728613 /// PDCD6	1568764_x_at	0.106192	0.006177	2.57384	0.127531	1	1	1	-1
	CDC25A	204696_s_at	0.030269	0.062393	2.23354	0.756269	1	1	1	1	GO/BROAD	Net reconst			MAD2L1	1554768_a_at	0.031351	0.012458	2.97269	0.247213	1	1	1	1			APOPTOSIS.xml	UBE2D2 /// UBE2D3	200669_s_at	0.080258	0.013551	1.83539	0.403589	1	1	1	1
	CDK2	204252_at	0.01152	0.079259	0.466601	4.29562	1	1	1	1	GO/BROAD	Net reconst			RASSF5	1554834_a_at	0.044817	0.007585	4.78107	1.20832	1	1	1	1			APOPTOSIS.xml	hCG_2015138 /// PGAM1	200886_s_at	0.039425	0.065542	3.55361	1.7658	1	1	1	1
	CDKN1C	213182_x_at	0.205304	0.46858	0.094169	1.80967	-1	-1	1	-1	GO/BROAD	Net reconst			RBL1	1555004_a_at	0.115088	0.001298	2.12284	0.386827	1	1	1	1			APOPTOSIS.xml	LOC150786 /// RAB6A	201047_x_at	0.172989	0.058222	2.67172	0.319457	-1	-1	-1	-1
	CDKN1C	219534_x_at	0.199396	0.202374	0	3.69956	-1	-1	-1	-1	GO/BROAD	Net reconst			TERF2	1555183_at	0.017662	0.845173	1.99217	2.3077	1	1	1	1			APOPTOSIS.xml	LOC653566 /// SPCS2	201239_s_at	0.133698	0.022538	1.87404	4.41582	1	1	1	1
	CDKN1C	216894_x_at	0.057412	0.122142	0.255719	1.08171	-1	-1	-1	-1	GO/BROAD	Net reconst			BCL2L11	1555372_at	0.055363	0.016303	2.26339	0.52791	-1	-1	-1	-1			APOPTOSIS.xml	LOC727732 /// NBR1	201384_s_at	0.060051	0.088518	0.907914	1.5604	-1	-1	-1	-1
	CDKN2C	211792_s_at	0.147155	0.039885	2.34048	0.706331	1	1	1	1	GO/BROAD	Net reconst			CLASP2	1555469_a_at	0.441026	0.012177	7.48027	1.19693	1	1	1	1			APOPTOSIS.xml	ABCE1 /// LOC647150	201873_s_at	0.04026	0.017822	6.24408	0.709186	1	1	1	1
	CUL1	207614_s_at	0.122909	0.006406	3.98998	0.316815	1	1	1	1	GO/BROAD	Net reconst			CDC25A	1555772_a_at	0.033696	0.087409	2.44746	1.31407	1	1	1	1			APOPTOSIS.xml	ARPC1B /// LOC653888	201954_at	0.110084	0.031856	3.5371	3.29092	-1	-1	-1	-1
	CYCS	208905_at	0.027643	0.016565	2.81823	0.964928	1	1	1	1	GO/BROAD	Net reconst			TRIB3	1555788_a_at	0.033123	0.099147	1.9124	0.794191	1	1	1	1			APOPTOSIS.xml	BIRC2	202076_at	0.030578	0.107003	0.766015	1.04446	-1	-1	-1	-1
	E2F1	2028_s_at	0.034963	0.022224	7.02454	1.46873	1	1	1	1	GO/BROAD	Net reconst			CABLES1	1558621_at	0.050061	0.014099	21.0491	98.5305	-1	-1	-1	-1			APOPTOSIS.xml	IRF1	202531_at	0.940007	0.164204	7.74202	7.37218	-1	-1	-1	-1
	E2F1	204947_at	0.030574	0.027488	4.30674	1.25221	1	1	1	1	GO/BROAD	Net reconst			KRAS	1559203_s_at	0.05129	0.001	38.9177	0.027546	1	1	1	-1			APOPTOSIS.xml	DDX19A /// DDX19B	202576_s_at	0.029911	0.141501	0.859394	1.75898	1	1	1	1
	E2F2	207042_at	3.2507	7.04517	51.7507	1.67905	1	1	1	1	GO	Net reconst			NFYC	1559218_s_at	0.002083	3.91629	0.568559	2.61872	1	1	1	1			APOPTOSIS.xml	TNFAIP3	202643_s_at	1.36383	0.469644	6.91616	3.20616	-1	-1	-1	-1
	E2F2	228361_at	0.273214	0.074656	5.21558	3.57318	1	1	1	1	GO	Net reconst			RBL1	1559307_s_at	0.074371	0.007316	2.02479	0.483536	1	1	1	1			APOPTOSIS.xml	TNFAIP3	202644_s_at	0.472157	1.29669	4.09174	12.0373	-1	-1	-1	-1
	E2F5	221586_s_at	0.383065	0.071665	12.4842	3.31012	1	1	1	1	GO	Net reconst			GRIK2	1563754_at	0.25673	0.043065	2.81566	1.86205	1	1	1	1			APOPTOSIS.xml	CASP3	202763_at	0.312098	0.023269	30.902	2.90176	-1	-1	-1	-1
	FOXO1	202724_s_at	0.126249	0.063408	8.89552	4.50949	-1	-1	-1	-1	GO	Net reconst			LOC728613 /// PDCD6	1568763_s_at	0.032659	0.029819	2.9345	0.745804	1	1	1	1			APOPTOSIS.xml	ACOT1 /// ACOT2	202982_s_at	0.07448	0.061222	1.79253	1.10666	1	1	1	1
	FOXO1	202723_s_at	0.107695	0.039235	18.0118	5.99897	-1	-1	-1	-1	GO	Net reconst			LOC728613 /// PDCD6	1568764_x_at	0.106192	0.006177	2.57384	0.127531	1	1	1	-1			APOPTOSIS.xml	MAP2K4	203265_s_at	0.045873	0.003785	2.2527	0.713919	1	1	1	1
	IER3	201631_s_at	0.344778	0.091479	2.76851	2.4204	-1	-1	-1	-1	GO	Net reconst			SART1	200051_at	0.161741	0.013313	2.07962	0.333707	1	1	1	1			APOPTOSIS.xml	DTYMK /// LOC727761	203270_at	0.031728	0.037512	3.99948	0.817939	1	1	1	1
	IGFBP3	212143_s_at	0.911588	0.277038	6.6329	6.96913	-1	-1	-1	-1	GO	Net reconst			PHB	200658_s_at	0.041694	0.074973	3.16094	0.995639	1	1	1	1			APOPTOSIS.xml	LOC729030 /// NCK2	203315_at	0.251554	0.405917	17.0335	2.95156	-1	-1	-1	-1
	IGFBP3	210095_s_at	0.722018	0.62252	5.61125	4.57956	-1	-1	-1	-1	GO	Net reconst			CD63	200663_at	0.174634	0.133396	4.0545	2.53187	-1	-1	-1	-1			APOPTOSIS.xml	MYCBP	203360_s_at	0.833572	0.106813	13.9805	7.31533	1	1	1	1
	KRAS	1559203_s_at	0.05129	0.001	38.9177	0.027546	1	1	1	-1	GO	Net reconst			HMGB1	200680_x_at	0.054279	0.008965	3.03783	0.714686	1	1	1	1			APOPTOSIS.xml	PRKX /// PRKY	204060_s_at	0.286994	0.021999	19.6471	0.415611	-1	-1	-1	-1
	MAPK1	224621_at	0.108295	0.013649	1.91977	0.024073	-1	-1	-1	-1	GO	Net reconst			HSPA9	200690_at	0.02575	0.013528	2.70868	0.887605	1	1	1	1			APOPTOSIS.xml	AREG /// LOC727738	205239_at	0.055031	0.069177	11.2141	0.012252	-1	-1	-1	1
	MAPK8	229664_at	0.153853	0.067484	5.5367	0.211612	-1	-1	-1	-1	GO	Net reconst			HSPA9	200691_s_at	0.037056	0.035572	2.44946	1.23585	1	1	1	1			APOPTOSIS.xml	MAP3K12	205448_s_at	0.045828	0.011866	2.24579	0.205808	-1	-1	-1	-1
	MYCBP	203360_s_at	0.833572	0.106813	13.9805	7.31533	1	1	1	1	BROAD	Net reconst			MAPRE1	200713_s_at	0.025014	0.344481	0	14.7481	1	1	-1	1			APOPTOSIS.xml	PCDHGA1 /// PCDHGA10 /// PCDHGA11 /// PCDHGA12 /// PCDHGA2 /// PCDHGA3 /// PCDHGA4 /// PCDHGA5 /// PCDHGA6 /// PCDHGA7 /// PCDHGA8 /// PCDHGA9 /// PCDHGB1 /// PCDHGB2 /// PCDHGB3 /// PCDHGB4 /// PCDHGB5 /// PCDHGB6 /// PCDHGB7 /// PCDHGC3 /// PCDHGC4 /// PCDHGC5	205717_x_at	0.017205	0.241167	0.000271	2.18696	-1	-1	-1	-1
	NFKBIA	231699_at	0.015886	4.30316	26.8046	0.957	-1	1	-1	1	GO/BROAD	Net reconst			PPP1CC	200726_at	0.18802	0.013873	3.71778	0.723451	1	1	1	1			APOPTOSIS.xml	KLRC1 /// KLRC2	206785_s_at	0.139067	0.088839	11.1169	12.8204	-1	-1	-1	-1
	NFKBIB	214448_x_at	0.025648	0.394868	0.543903	2.77768	1	1	1	1	BROAD	Net reconst			HSPD1	200806_s_at	0.263597	0.010069	3.61989	0.585338	1	1	1	1			APOPTOSIS.xml	HNRPA3 /// HNRPA3P1	206809_s_at	0.276437	0.056873	2.49223	4.79073	1	1	1	1
	PIK3CB	212688_at	0.164477	0.030862	2.18684	4.67326	1	1	1	1	GO	Net reconst			CTSB	200838_at	0.124017	0.188397	0.813835	3.14032	-1	-1	-1	-1			APOPTOSIS.xml	TNFSF4	207426_s_at	0.168003	0.077856	1.57574	6.36685	-1	-1	-1	-1
	PRKCE	226101_at	0.051077	0.015164	5.12273	8.05897	-1	-1	-1	-1	GO	Net reconst			CTSB	200839_s_at	0.086658	0.397759	0.622265	4.10866	-1	-1	-1	-1			APOPTOSIS.xml	TNFRSF9	207536_s_at	0.235386	0.143657	0.468102	2.16484	-1	-1	-1	-1
	RBL1	1555004_a_at	0.115088	0.001298	2.12284	0.386827	1	1	1	1	GO/BROAD	Net reconst			BTG1	200920_s_at	0.405864	0.096368	1.01273	5.46379	-1	-1	-1	-1			APOPTOSIS.xml	TNFRSF1A	207643_s_at	0.098728	0.089927	2.75636	5.39816	-1	-1	-1	-1
	RBL1	205296_at	0.105384	0.010418	2.39966	0.13424	1	-1	1	1	GO/BROAD	Net reconst			BTG1	200921_s_at	0.25645	0.335041	1.3558	6.7105	-1	-1	-1	-1			APOPTOSIS.xml	PRAMEF1 /// PRAMEF2	208312_s_at	0.029424	0.19268	2.62794	0.673399	1	1	1	1
	RBL1	1559307_s_at	0.074371	0.007316	2.02479	0.483536	1	1	1	1	GO/BROAD	Net reconst			CCND2	200953_s_at	0.038972	0.520988	0.093335	21.4889	1	1	1	1			APOPTOSIS.xml	BAX	208478_s_at	0.041594	0.003094	15.5545	0	1	1	1	-1
	SKP2	210567_s_at	0.088644	0.054857	2.87034	1.28879	1	1	1	1	GO	Net reconst			PPT1	200975_at	0.09886	0.156355	0.381379	1.05855	1	1	1	1			APOPTOSIS.xml	LOC729659 /// LOC730278	208540_x_at	0.185248	0.731905	21.3563	24.1001	-1	-1	-1	-1
	SKP2	203625_x_at	0.084635	0.051524	2.18663	0.733394	1	1	1	1	GO	Net reconst			LGALS1	201105_at	0.459578	1.699	6.80072	1.64585	-1	-1	-1	-1			APOPTOSIS.xml	SAA1 /// SAA2	208607_s_at	0.210542	4.8613	2.48158	0.516672	1	1	1	1
	TGFB2	209908_s_at	0.189277	0.014617	2.92018	1.49779	-1	-1	-1	-1	GO	Net reconst			PSMD1	201198_s_at	0.03694	0.051817	1.89479	2.15968	1	1	1	1			APOPTOSIS.xml	TNXA /// TNXB	208609_s_at	0.076855	0.04939	3.01896	2.56225	-1	-1	-1	-1
	TGFB2	228121_at	0.130908	0.116241	2.21392	3.25372	-1	-1	-1	-1	GO	Net reconst			ANXA4	201301_s_at	2.24714	0.676666	1.54683	2.47847	-1	-1	-1	-1			APOPTOSIS.xml	HLA-C /// LOC732037	208812_x_at	0.435712	0.165627	3.61002	6.66124	-1	-1	-1	-1
	TGFB2	220407_s_at	0.117699	0.037596	3.74953	5.46246	-1	-1	-1	-1	GO	Net reconst			ANXA4	201302_at	2.31329	0.975692	3.38012	2.16614	-1	-1	-1	-1			APOPTOSIS.xml	CYCS	208905_at	0.027643	0.016565	2.81823	0.964928	1	1	1	1
	TGFB2	209909_s_at	0.073839	0.066727	2.08765	2.0683	-1	-1	-1	-1	GO	Net reconst			2011-09-01	201308_s_at	0.046704	0.003095	7.47613	2.32019	-1	1	-1	-1			APOPTOSIS.xml	IKBKB	209341_s_at	0.092835	0.088115	1.89989	2.54814	-1	-1	-1	-1
	TNFAIP3	202643_s_at	1.36383	0.469644	6.91616	3.20616	-1	-1	-1	-1	GO/BROAD	Net reconst			IFITM2	201315_x_at	0.157396	0.017377	4.6932	0.686182	-1	-1	-1	-1			APOPTOSIS.xml	GP1BB /// SEPT5	209768_s_at	0.003978	0.330663	0.247919	12.2094	-1	1	1	1
	TNFAIP3	202644_s_at	0.472157	1.29669	4.09174	12.0373	-1	-1	-1	-1	GO/BROAD	Net reconst			CUL3	201371_s_at	0.737002	0.001719	2.04204	0.104066	1	1	1	1			APOPTOSIS.xml	CASP6	209790_s_at	0.100991	0.047844	4.85213	6.7002	-1	-1	-1	-1
	TNFRSF18	223851_s_at	1.70922	0.005078	2.0727	0.188401	1	1	1	1	GO/BROAD	Net reconst			DKC1	201478_s_at	0.088484	0.144545	0.850368	0.999245	1	1	1	1			APOPTOSIS.xml	RIPK1	209941_at	0.045586	0.004775	3.45892	1.42285	-1	-1	-1	-1
	TNFRSF1A	207643_s_at	0.098728	0.089927	2.75636	5.39816	-1	-1	-1	-1	GO/BROAD	Net reconst			QSOX1	201482_at	0.025117	0.009707	2.98274	0.594741	-1	-1	-1	-1			APOPTOSIS.xml	CASP1	209970_x_at	0.052362	0.032953	6.41592	0.273796	-1	-1	-1	-1
	TNFSF15	221085_at	0.199841	0.134787	5.511	8.19263	-1	-1	-1	-1	GO/BROAD	Net reconst			MCM3	201555_at	0.227946	0.428129	1.4982	2.12695	1	1	1	1			APOPTOSIS.xml	CHKB /// CPT1B	210069_at	0.046004	0.006549	2.03117	0.113729	-1	-1	-1	1
	TNFSF18	221371_at	0.879908	0.078546	11.685	18.5088	-1	-1	-1	-1	GO/BROAD	Net reconst			NME1	201577_at	0.036472	0.043828	2.49925	2.45495	1	1	1	1			APOPTOSIS.xml	FUSIP1 /// LOC727922	210178_x_at	0.226919	0.008613	1.8592	0.243686	1	1	1	1
	BTRC	216091_s_at	0.01658	0.130838	0.003587	2.05527	1	1	-1	1		Only Net Ann			NBL1	201621_at	0.314355	0.227322	1.15186	6.95819	-1	-1	-1	-1			APOPTOSIS.xml	FAM115A /// FAM115B	210529_s_at	0.043289	0.002794	2.02187	1.56443	-1	1	-1	-1
	ECM1	209365_s_at	0.63241	0.158967	5.89148	0.755287	-1	-1	-1	-1		Only Net Ann			RRAGA	201628_s_at	0.061453	0.098159	0.5828	2.07363	-1	-1	-1	-1			APOPTOSIS.xml	BIRC3	210538_s_at	0.128939	0.220725	2.50925	8.38426	-1	-1	-1	-1
	IGF2R	201392_s_at	0.052118	0.004309	1.81551	2.23138	-1	1	-1	-1		Only Net Ann			IER3	201631_s_at	0.344778	0.091479	2.76851	2.4204	-1	-1	-1	-1			APOPTOSIS.xml	GBA /// GBAP	210589_s_at	0.030994	0.006724	3.62481	0.632168	-1	-1	-1	-1
	PDGFRB	202273_at	0.039346	0.003499	2.41856	0.740977	-1	-1	-1	-1		Only Net Ann			SMC4	201663_s_at	0.088865	0.003719	4.02303	0.292903	1	-1	1	1			APOPTOSIS.xml	TP53I3	210609_s_at	0.508163	0.047598	102.195	6.87449	-1	-1	-1	-1
	PIK3R4	216436_at	0.052515	0.005512	1.79545	0.82287	1	-1	1	1		Only Net Ann			SMC4	201664_at	0.028129	0	2.67569	0	1	-1	1	1			APOPTOSIS.xml	PCDHGA1 /// PCDHGA10 /// PCDHGA11 /// PCDHGA12 /// PCDHGA2 /// PCDHGA3 /// PCDHGA4 /// PCDHGA5 /// PCDHGA6 /// PCDHGA7 /// PCDHGA8 /// PCDHGA9 /// PCDHGB1 /// PCDHGB2 /// PCDHGB3 /// PCDHGB4 /// PCDHGB5 /// PCDHGB6 /// PCDHGB7 /// PCDHGC3 /// PCDHGC4 /// PCDHGC5	211066_x_at	0.012997	0.162391	0	1.14882	-1	-1	-1	-1
	PRKCB1	209685_s_at	0.743251	0.842567	6.53449	10.9105	1	1	1	1		Only Net Ann			API5	201686_x_at	0.143105	0.008075	2.99368	0.086991	1	1	1	1			APOPTOSIS.xml	FAM21C /// FAM21D	211068_x_at	0.005737	0.163557	1.55442	4.37272	-1	-1	-1	-1
	PRKCB1	207957_s_at	0.586799	0.1555	6.88692	2.47677	1	1	1	1		Only Net Ann			CDC123	201725_at	0.038934	0.094271	1.70166	3.42642	1	1	1	1			APOPTOSIS.xml	CASP1	211366_x_at	0.052006	0.023111	8.53426	112.538	-1	-1	-1	-1
	PRKCB1	228795_at	0.574314	0.568121	6.16436	8.90811	1	1	1	1		Only Net Ann			NDUFS3	201740_at	0.07278	0.177176	0.637393	1.65415	1	1	1	1			APOPTOSIS.xml	CASP1	211367_s_at	0.054401	0.037069	3.92959	13.4855	-1	-1	-1	-1
	PRKCB1	227817_at	0.420146	0.187218	4.89866	3.36307	1	1	1	1		Only Net Ann			MCM5	201755_at	0.02971	0.304511	1.95261	2.04851	1	1	1	1			APOPTOSIS.xml	SSX4 /// SSX4B	211425_x_at	0.006135	0.09154	1.70838	1.86912	-1	1	1	1
	PRKCB1	227824_at	0.107065	0.088495	2.14024	3.80504	1	1	1	1		Only Net Ann			HSPB1	201841_s_at	0.302722	0.07515	2.56834	0.222609	1	1	1	1			APOPTOSIS.xml	CSPG4LYP1 /// CSPG4LYP2	211461_at	0.008242	0.350523	0.354159	2.72026	1	1	1	1
	RHOC	200885_at	0.090029	0.177856	4.26989	9.78622	-1	-1	-1	-1		Only Net Ann			MCM6	201930_at	0.298135	0.041638	13.2231	2.93193	1	1	1	1			APOPTOSIS.xml	CASP6	211464_x_at	0.295237	0.046096	7.03896	38.8319	-1	-1	-1	-1
	RHOC	235742_at	0.055882	0.429408	2.43459	9.00472	-1	-1	-1	-1		Only Net Ann			CDK2AP1	201938_at	0.167967	0.253319	4.6188	4.76722	-1	-1	-1	-1			APOPTOSIS.xml	EWSR1 /// FLI1	211825_s_at	0.118661	0.011958	2.33105	5.84769	1	1	1	1
	RPAIN	228183_s_at	0.084447	0.164588	1.63642	2.04184	1	1	1	1		Only Net Ann			PLK2	201939_at	0.192613	0.110321	8.62847	56.871	-1	-1	-1	-1			APOPTOSIS.xml	HNRPA3 /// HNRPA3P1	211931_s_at	0.063015	0.138809	7.23086	17.2403	1	1	1	1
	SKP1A	200719_at	0.082962	0.060644	2.81632	2.78136	1	1	1	1		Only Net Ann			CCT2	201947_s_at	0.052777	0.055093	2.25335	2.10978	1	1	1	1			APOPTOSIS.xml	HNRPA3 /// HNRPA3P1	211933_s_at	0.595897	0.037408	6.98812	3.6228	1	1	1	1
	38961	212413_at	0.047694	0.09648	0.618844	1.43967	-1	-1	-1	-1	GO				NASP	201970_s_at	0.057681	0.15951	2.06744	2.50289	1	1	1	1			APOPTOSIS.xml	FAM21A /// FAM21B	212370_x_at	0.148901	0.489801	4.86629	3.66654	-1	-1	-1	-1
	40057	41220_at	0.112253	0.103592	0.617063	1.82339	-1	-1	-1	-1	GO				EXT2	202012_s_at	0.117927	0.03027	1.92414	2.24909	-1	-1	-1	-1			APOPTOSIS.xml	GCSH /// LOC730107	213133_s_at	0.279557	0.043319	1.86501	2.47269	1	1	1	1
	40787	214293_at	0.282009	0.295065	5.82776	1.2828	-1	-1	-1	-1	GO				BIRC2	202076_at	0.030578	0.107003	0.766015	1.04446	-1	-1	-1	-1			APOPTOSIS.xml	DDX11 /// DDX12 /// LOC642846	213378_s_at	0.023109	0.36872	1.13785	4.36223	1	1	1	1
	40787	201308_s_at	0.046704	0.003095	7.47613	2.32019	-1	1	-1	-1	GO				MCM2	202107_s_at	0.136987	0.236351	1.67452	1.67664	1	1	1	1			APOPTOSIS.xml	FUSIP1 /// LOC642558 /// LOC727922	213594_x_at	0.192708	0.002751	4.62345	0.245964	1	1	1	1
	---	1567703_at	75.6037	0.050522	1121.9	0.185172	1	1	1	1					NEDD9	202149_at	0.109033	0.059018	2.23845	2.20999	-1	-1	-1	-1			APOPTOSIS.xml	FLJ43806 /// KIAA1026	213752_at	0.00011	0.865084	0.02929	1.41715	-1	1	-1	1
	---	238032_at	37.1556	55.0308	2.44988	1.38415	1	1	1	1					ERCC3	202176_at	0.024755	0.038092	1.80356	1.86159	1	1	1	1			APOPTOSIS.xml	MYCL1	214058_at	0.015585	0.102093	1.10465	2.02875	1	-1	1	-1
	---	226185_at	19.7428	0.223163	667.337	7.33854	1	1	1	1					GAS7	202191_s_at	0.08422	0.013618	27.1098	2.291	-1	-1	-1	-1			APOPTOSIS.xml	HIST2H2AA3 /// HIST2H2AA4	214290_s_at	0.339013	0.038912	5.00226	1.14608	-1	-1	-1	-1
	---	240095_at	17.4418	0.004054	1.97758	569.402	-1	-1	-1	-1					CUL4B	202214_s_at	0.582392	0.133993	2.02391	0.244143	-1	-1	-1	-1			APOPTOSIS.xml	NFKBIB	214448_x_at	0.025648	0.394868	0.543903	2.77768	1	1	1	1
	---	207768_at	7.99842	1.7982	88.4364	1.22234	1	1	1	1					NFYC	202216_x_at	0.118214	0.080705	2.07545	2.11304	1	1	1	1			APOPTOSIS.xml	FAM21A /// FAM21B /// FAM21C /// FAM21D	214946_x_at	0.096049	0.258134	6.33381	13.2268	-1	-1	-1	-1
	---	241610_x_at	5.91737	0.006335	2.04249	0.890701	1	-1	1	1					CDK4	202246_s_at	0.039083	0.089682	2.29825	0.996036	1	1	1	1			APOPTOSIS.xml	LOC388344 /// RPL13 /// SNORD68	214976_at	0.098133	0.00071	2.15836	0.826474	1	1	1	1
	---	242724_x_at	5.74055	0.009634	2.19917	0.325901	1	-1	1	1					DDAH2	202262_x_at	0.190348	0.135515	3.79022	0.20856	-1	-1	-1	-1			APOPTOSIS.xml	DLEU2 /// DLEU2L	215629_s_at	0.029172	0.031412	2.89361	2.0776	1	1	1	1
	---	233767_at	5.08057	0.006684	2.30295	0.020798	1	1	1	-1					RGS2	202388_at	0.085993	0.041994	2.81866	4.95898	-1	-1	-1	-1			APOPTOSIS.xml	hCG_1644608 /// LOC389168 /// SET	215780_s_at	0.248027	0.011535	4.96446	2.46422	1	1	1	1
	---	243186_at	5.07024	0.012453	2.0654	0.077824	1	1	1	-1					PPP3CB	202432_at	0.055706	0.010494	2.8345	1.35239	1	1	1	1			APOPTOSIS.xml	PCDHGA1 /// PCDHGA10 /// PCDHGA11 /// PCDHGA12 /// PCDHGA2 /// PCDHGA3 /// PCDHGA4 /// PCDHGA5 /// PCDHGA6 /// PCDHGA7 /// PCDHGA8 /// PCDHGA9 /// PCDHGB1 /// PCDHGB2 /// PCDHGB3 /// PCDHGB4 /// PCDHGB5 /// PCDHGB6 /// PCDHGB7 /// PCDHGC3 /// PCDHGC4 /// PCDHGC5	215836_s_at	0.012301	0.142106	0.012064	1.07167	-1	-1	1	-1
	---	241076_at	4.87923	0.007074	268.83	0.270081	1	-1	1	1					MAPRE2	202501_at	0.078396	0.019653	3.70998	8.14095	-1	-1	-1	-1			APOPTOSIS.xml	LOC652163 /// SSX2 /// SSX2B /// SSX3 /// SSX5 /// SSX7 /// SSX9	215881_x_at	0.016831	0.4766	0.070308	5.23724	1	1	1	1
	---	1562112_at	4.7731	0.001041	2.32399	0.011522	1	-1	1	1					CTCF	202521_at	0.363338	0.301301	3.2914	1.25328	1	1	1	1			APOPTOSIS.xml	TMSB4X /// TMSL3	216438_s_at	0.041297	0.168178	0.299538	2.26198	-1	-1	-1	-1
	---	240185_at	4.63682	0.005471	6.0289	0.000547	1	-1	1	1					IRF1	202531_at	0.940007	0.164204	7.74202	7.37218	-1	-1	-1	-1			APOPTOSIS.xml	hCG_2024410 /// LOC649755 /// RPE	216574_s_at	0.164509	0.050016	6.27794	3.91242	1	1	1	1
	---	243576_at	4.40584	0.006265	2.2665	0.034517	1	1	1	1					TNFAIP3	202643_s_at	1.36383	0.469644	6.91616	3.20616	-1	-1	-1	-1			APOPTOSIS.xml	hCG_1776980 /// SDHC	216591_s_at	0.030648	0.017489	1.86952	0.223763	1	1	1	1
	---	241612_at	4.35997	0.94311	6.67924	150.451	1	1	1	1					TNFAIP3	202644_s_at	0.472157	1.29669	4.09174	12.0373	-1	-1	-1	-1			APOPTOSIS.xml	FASTKD2	216996_s_at	0.093166	0.002572	4.70416	0.339253	1	1	1	1
	---	234623_x_at	4.09297	0.033791	16.6904	0.246163	1	1	1	1					STK17A	202695_s_at	0.094847	0.184939	1.94696	3.49	-1	-1	-1	-1			APOPTOSIS.xml	LOC652993 /// PHLDA1	217998_at	0.571008	0.416927	9.834	8.1677	-1	-1	-1	-1
	---	237607_at	4.01825	0.007098	5.11103	0.0136	1	-1	1	1					FOXO1	202723_s_at	0.107695	0.039235	18.0118	5.99897	-1	-1	-1	-1			APOPTOSIS.xml	DHRS4 /// DHRS4L2	218021_at	0.109969	0.046106	3.90558	2.2793	-1	-1	-1	-1
	---	1555623_at	3.81929	2.47201	43.023	0.579373	1	1	1	1					FOXO1	202724_s_at	0.126249	0.063408	8.89552	4.50949	-1	-1	-1	-1			APOPTOSIS.xml	C20orf169-DBNDD2 /// DBNDD2	218094_s_at	0.078775	0.129783	2.19102	4.62672	1	1	1	1
	---	1562245_a_at	3.58464	0.089178	0.009871	4.43535	-1	1	-1	1					CASP3	202763_at	0.312098	0.023269	30.902	2.90176	-1	-1	-1	-1			APOPTOSIS.xml	HIST2H2AA3 /// HIST2H2AA4	218280_x_at	0.134508	0.016912	2.02183	0.338497	-1	-1	-1	-1
	---	243424_at	3.40775	0.011784	12.3865	0.317583	1	1	1	1					E2F1	2028_s_at	0.034963	0.022224	7.02454	1.46873	1	1	1	1			APOPTOSIS.xml	C2orf4P /// MEMO1	219065_s_at	0.003388	0.110063	0.537553	2.16666	-1	1	1	1
	---	240925_at	3.23389	0.00507	3.51265	0.027836	1	-1	1	-1					IL8	202859_x_at	1.42011	3.97538	13.489	20.8749	-1	-1	-1	-1			APOPTOSIS.xml	NOL12 /// TRIOBP	219324_at	0.057531	0.055851	2.97651	0.955446	1	1	1	1
	---	1569850_at	3.17849	0.009847	2.11826	0.406674	1	1	1	1					CDC23	202892_at	0.046576	0.077602	2.60171	3.34751	1	1	1	1			APOPTOSIS.xml	DKFZP566E164 /// KCNK4	219883_at	0.006074	0.432647	0.598256	0.951091	-1	1	1	1
	---	1559280_a_at	2.98016	1.21807	12.2128	6.06504	1	1	1	1					MSH6	202911_at	0.061342	0.003473	3.13328	1.09285	1	-1	1	1			APOPTOSIS.xml	LOC728944 /// THAP4	220417_s_at	0.141421	0.022707	1.86375	1.30441	1	1	1	1
	---	1560986_a_at	2.85621	0.004388	2.39975	0	1	1	1	1					SOX9	202935_s_at	1.67709	1.71491	3.79077	5.8087	-1	-1	-1	-1			APOPTOSIS.xml	C11orf17 /// NUAK2	220987_s_at	0.04445	0.027159	2.74986	1.26677	-1	-1	-1	-1
	---	224354_at	2.83002	0.737854	25.5246	0.633717	1	1	1	1					SOX9	202936_s_at	1.02832	2.31339	1.82871	5.32177	-1	-1	-1	-1			APOPTOSIS.xml	TNFSF15	221085_at	0.199841	0.134787	5.511	8.19263	-1	-1	-1	-1
	---	1563250_at	2.63704	0.085084	1.88682	0.357947	1	1	1	1					NDUFS1	203039_s_at	0.077369	0.162328	1.69576	6.18186	1	1	1	1			APOPTOSIS.xml	MAGED4 /// MAGED4B	221261_x_at	0.107252	0.129255	1.39087	0.967138	-1	-1	-1	-1
	---	242223_at	2.60268	0.021717	13.8754	0.176091	1	1	1	1					CUL2	203078_at	0.048366	0.003315	2.53285	0.025716	1	-1	1	1			APOPTOSIS.xml	TNFSF18	221371_at	0.879908	0.078546	11.685	18.5088	-1	-1	-1	-1
	---	243944_at	1.70388	6.02752	0.445007	45.3626	1	1	1	1					SPAG5	203145_at	0.096077	0.023965	1.83743	10.7398	1	1	1	1			APOPTOSIS.xml	TRAF3	221571_at	0.05779	0.002949	2.13937	0.026212	1	-1	1	1
	---	241883_x_at	1.66745	0.008218	5.01954	0.033921	1	-1	1	1					DTYMK /// LOC727761	203270_at	0.031728	0.037512	3.99948	0.817939	1	1	1	1			APOPTOSIS.xml	IGKC /// IGKV1-5 /// IGKV2-24	221671_x_at	0.009295	0.920102	0.171615	1.42755	-1	1	-1	1
	---	1565616_at	1.46447	0.007388	2.83315	0.389923	1	-1	1	1					SOCS2	203373_at	0.078079	0.2102	2.84027	4.49324	-1	-1	-1	-1			APOPTOSIS.xml	CASP8AP2	222201_s_at	0.033871	0.007818	10.0858	0.308865	1	-1	1	1
	---	243778_at	1.38107	0.634111	1.18657	0.947068	1	1	1	1					CCNA2	203418_at	0.040093	0.020832	2.12327	0.694669	1	1	1	1			APOPTOSIS.xml	PCDHA1 /// PCDHA10 /// PCDHA11 /// PCDHA12 /// PCDHA13 /// PCDHA2 /// PCDHA3 /// PCDHA4 /// PCDHA5 /// PCDHA6 /// PCDHA7 /// PCDHA8 /// PCDHA9 /// PCDHAC1 /// PCDHAC2	223435_s_at	0.026797	0.020033	4.95931	2.83711	-1	-1	-1	-1
	---	231651_at	1.34592	0.001003	24.2686	0.000403	1	1	1	1					PSEN1	203460_s_at	0.310906	0.01697	2.10011	0.852979	-1	-1	-1	-1			APOPTOSIS.xml	LOC731602 /// METT11D1	223528_s_at	0.062861	0.090478	1.81474	2.13485	1	1	1	1
	---	229277_at	1.32018	0.134031	3.25584	4.53212	1	1	1	1					PPP6C	203529_at	0.202383	0.007399	9.89469	2.26156	1	1	1	1			APOPTOSIS.xml	HELLS	223556_at	0.136146	0.006731	2.54169	0.42197	1	1	1	1
	---	1570561_at	1.16738	0.029127	8.55673	0.591807	1	1	1	1					CUL5	203532_x_at	0.973252	0.00381	11.347	0.120316	1	1	1	1			APOPTOSIS.xml	BCL2L13	223664_x_at	0.083515	0.031603	2.81882	0.396743	1	1	1	1
	---	230740_at	1.13175	0.489348	701.787	13.7088	-1	-1	-1	-1					CUL7	203558_at	0.044816	0.055106	2.84464	0.796779	-1	-1	-1	-1			APOPTOSIS.xml	C1QTNF4	223708_at	0.029871	0.00626	3.27115	0.318169	1	1	1	1
	---	220906_at	1.12174	0.00464	3.13234	0.515449	1	-1	1	1					SKP2	203625_x_at	0.084635	0.051524	2.18663	0.733394	1	1	1	1			APOPTOSIS.xml	TNFRSF18	223851_s_at	1.70922	0.005078	2.0727	0.188401	1	1	1	1
	---	229242_at	1.10946	0.717748	7.9122	16.7513	-1	-1	-1	-1					TRIM13	203659_s_at	0.119161	0.382443	1.39074	1.03146	1	1	1	1			APOPTOSIS.xml	LOC731602 /// METT11D1	223988_x_at	0.056172	0.046078	2.22725	1.83036	1	1	1	1
	---	229580_at	1.0387	0.105629	8.67936	5.17549	1	1	1	1					PKD2	203688_at	0.224011	0.120479	14.5669	1.33288	-1	-1	-1	-1			APOPTOSIS.xml	LOC728944 /// THAP4	224057_s_at	0.113162	0.02071	4.67752	1.03774	1	1	1	1
	---	235385_at	0.985018	0.470152	9.2401	159.265	1	1	1	1					VASH1	203940_s_at	0.025253	0.014655	10.244	6.92852	-1	-1	-1	-1			APOPTOSIS.xml	LOC728554 /// THOC3	224623_at	0.026887	0.131602	1.15762	1.55899	1	1	1	1
	---	230883_at	0.959378	3.52791	0.531351	5.25984	1	1	1	1					CDC6	203968_s_at	0.028829	0.112098	0.639037	2.59811	1	1	1	1			APOPTOSIS.xml	TP53INP2	224836_at	0.458338	0.044582	2.9129	1.69575	-1	-1	-1	-1
	---	228442_at	0.89134	0.061048	291.161	0.869566	-1	-1	-1	-1					CHAF1A	203975_s_at	0.071922	0.573994	1.1619	2.96449	1	1	1	1			APOPTOSIS.xml	METTL2A /// METTL2B	225253_s_at	0.088029	0.12957	0.586366	2.15755	1	1	1	1
	---	233847_x_at	0.876644	0.106176	11.4416	0.885852	1	1	1	1					CHAF1A	203976_s_at	0.044417	0.115934	1.69902	1.20624	1	1	1	1			APOPTOSIS.xml	AURKAIP1 /// LOC727877	227546_x_at	0.09169	0.042872	1.81811	0.239172	1	1	1	1
	---	239953_at	0.828351	0.024686	5.4071	0.024046	1	-1	1	-1					DUSP4	204014_at	0.133748	0.368206	3.02301	7.25112	-1	-1	-1	-1			APOPTOSIS.xml	LOC728715 /// OVOS2	228245_s_at	0.067722	0.059606	3.61371	2.02921	1	1	1	1
	---	243179_at	0.824816	0.011953	17.6097	1.2968	-1	-1	-1	-1					DUSP4	204015_s_at	0.094169	0.076254	7.65188	2.05398	-1	-1	-1	-1			APOPTOSIS.xml	NFKBIA	231699_at	0.015886	4.30316	26.8046	0.957	-1	1	-1	1
	---	230014_at	0.82087	0.004125	2.66543	1.96315	1	1	1	1					PDCD2	204025_s_at	0.029207	0.092486	0.470381	1.04072	1	1	1	1			APOPTOSIS.xml	KRTAP4-7 /// LOC729082	231808_at	0.039463	0.271049	0.901877	0.96468	1	1	1	1
	---	235732_at	0.820251	0.153925	4.30247	15.9126	1	1	1	1					ZWINT	204026_s_at	0.135537	0.03749	6.18814	4.10626	1	1	1	1			APOPTOSIS.xml	BCL2L12	233110_s_at	0.027656	0.061434	4.77833	0.84158	1	1	1	1
	---	234223_at	0.815396	1.10888	4.76698	1.63383	1	1	1	1					CCNH	204093_at	0.122931	0.013064	2.54269	1.41471	1	-1	1	1			APOPTOSIS.xml	HELLS	234040_at	0.103579	0.070134	2.22627	0.038714	1	1	1	-1
	---	227140_at	0.803937	0.622268	3.86478	5.20251	-1	-1	-1	-1					LIG3	204123_at	0.016802	0.176698	0.36923	8.36436	1	1	1	1			APOPTOSIS.xml	LOC730411 /// ZBTB8	235142_at	0.125977	0.009745	2.42731	0.255277	-1	-1	-1	-1
	---	1563319_at	0.798475	0.699958	1.39978	2.22401	1	1	1	1					CDC45L	204126_s_at	0.077647	0.094881	6.6535	4.08796	1	1	1	1			APOPTOSIS.xml	FAM22A /// FAM22B /// FAM22C /// FAM22D /// FAM22E /// LOC677759	235332_at	0.021485	1.03634	0.010768	31.9913	1	1	-1	1
	---	215858_at	0.755596	0.001155	2.93061	0.043091	1	-1	1	-1					CDK2	204252_at	0.01152	0.079259	0.466601	4.29562	1	1	1	1			APOPTOSIS.xml	LOC729298 /// PCNP	237577_at	0.047089	0.003787	2.11587	0.473011	1	1	1	1
	---	240267_at	0.751221	0.040696	10.7952	0.563159	1	1	1	1					IFI6	204415_at	0.207802	0.023911	1.79463	0.64722	-1	-1	-1	-1			APOPTOSIS.xml	FLJ34515 /// LOC283904	243059_at	0.033012	0.001655	2.18288	0.260221	1	1	1	1
	---	243443_at	0.733638	0.014481	1.96344	3.10179	1	1	1	-1					RAD1	204460_s_at	0.083725	0.043684	2.32485	0.902308	1	1	1	1			APOPTOSIS.xml	HSPD1 /// LOC643300 /// LOC644745	243372_at	0.025712	0.032981	2.8708	1.84941	1	1	1	1
	---	236483_at	0.667812	0.078566	2.81126	1.8048	-1	-1	-1	-1					CDC7	204510_at	0.311535	0.002864	2.01331	0	1	-1	1	1			APOPTOSIS.xml	LOC644231 /// LOC732134 /// WHDC1L1 /// WHDC1L2	244105_at	0.030821	0.003141	2.41718	0.036502	1	1	1	-1
	---	229757_at	0.63476	0.059596	6.51785	0.969744	1	1	1	1					CDC25A	204696_s_at	0.030269	0.062393	2.23354	0.756269	1	1	1	1			APOPTOSIS.xml	EHBP1L1 /// MGC15523	91703_at	0.544644	0.466315	5.11845	3.88356	-1	-1	-1	-1
	---	233984_at	0.607412	0.096493	7.83157	0.010183	1	1	1	1					CHAF1B	204775_at	0.1294	0.128072	1.83434	3.85901	1	1	1	1			CELL_CYCLE_ARREST.xml	CUL3	201371_s_at	0.737002	0.001719	2.04204	0.104066	1	1	1	1
	---	1556445_at	0.573065	0.011718	2.5433	0.0235	1	1	1	-1					CCNF	204826_at	0.075978	0.017872	2.77563	1.38495	1	1	1	1			CELL_CYCLE_ARREST.xml	GAS7	202191_s_at	0.08422	0.013618	27.1098	2.291	-1	-1	-1	-1
	---	205065_at	0.532683	2.38805	0.923116	1.12176	1	1	1	1					RAD9A	204828_at	0.034745	0.013581	9.62856	3.93165	1	1	1	1			CELL_CYCLE_ARREST.xml	CUL2	203078_at	0.048366	0.003315	2.53285	0.025716	1	-1	1	1
	---	229830_at	0.529211	0.306078	1.19703	2.85812	-1	-1	-1	-1					POLA1	204835_at	0.353227	0.005893	1.96561	1.07441	1	-1	1	1			CELL_CYCLE_ARREST.xml	MYCBP	203360_s_at	0.833572	0.106813	13.9805	7.31533	1	1	1	1
	---	243078_at	0.518849	0.028801	5.18844	0.056065	1	1	1	-1					APAF1	204859_s_at	0.06253	0.227708	1.38761	0.959286	-1	-1	-1	-1			CELL_CYCLE_ARREST.xml	CUL5	203532_x_at	0.973252	0.00381	11.347	0.120316	1	1	1	1
	---	234827_at	0.480196	0.002109	2.43892	0.082954	1	1	1	-1					PLK4	204887_s_at	0.028285	0.007086	2.24556	0.369087	1	-1	1	1			CELL_CYCLE_ARREST.xml	CUL1	207614_s_at	0.122909	0.006406	3.98998	0.316815	1	1	1	1
	---	1560579_s_at	0.47856	0.083672	0.828954	30.682	1	1	1	1					E2F1	204947_at	0.030574	0.027488	4.30674	1.25221	1	1	1	1			CELL_CYCLE_ARREST.xml	GAS7	207704_s_at	0.041003	0.009608	22.9551	0.480918	-1	-1	-1	-1
	---	217253_at	0.47405	0.042025	1.88972	1.2276	-1	-1	-1	-1					CARD8	204950_at	0.003489	0.221813	1.21166	1.27816	1	-1	-1	-1			CELL_CYCLE_ARREST.xml	GAS7	210872_x_at	0.623796	0.008984	8.18182	968.784	-1	-1	-1	-1
	---	1568656_at	0.456271	0.009494	7.03638	0.064123	1	-1	1	-1					ADORA2A	205013_s_at	0.029543	0.008066	10.5386	0.57635	-1	-1	-1	-1			CELL_CYCLE_ARREST.xml	CDKN2C	211792_s_at	0.147155	0.039885	2.34048	0.706331	1	1	1	1
	---	237751_x_at	0.441657	0.009709	1.83579	0.007562	1	1	1	-1					IL1B	205067_at	0.295683	0.224215	2.3511	1.75246	-1	-1	-1	-1			CELL_CYCLE_ARREST.xml	CDKN1C	213182_x_at	0.205304	0.46858	0.094169	1.80967	-1	-1	1	-1
	---	242481_at	0.426466	0.026624	8.53414	1.41545	-1	-1	-1	-1					ITGB3BP	205176_s_at	0.037863	0.002891	4.2256	1.03143	1	1	1	1			CELL_CYCLE_ARREST.xml	MYCL1	214058_at	0.015585	0.102093	1.10465	2.02875	1	-1	1	-1
	---	228573_at	0.420024	0.452898	1.70789	5.87238	-1	-1	-1	-1					IL6	205207_at	0.043802	0.025803	3917.82	42388	-1	-1	-1	-1			CELL_CYCLE_ARREST.xml	CDKN1C	216894_x_at	0.057412	0.122142	0.255719	1.08171	-1	-1	-1	-1
	---	234987_at	0.409932	0.403873	3.69692	4.25354	-1	-1	-1	-1					STK17B	205214_at	0.103653	0.022097	4.74871	3.96446	-1	-1	-1	-1			CELL_CYCLE_ARREST.xml	SESN1	218346_s_at	0.037947	0.39195	0.130602	1.19527	-1	-1	-1	-1
	---	214757_at	0.387445	0.003554	2.74051	1.12185	-1	1	-1	-1					BCL10	205263_at	0.178048	0.307452	2.09145	17.2821	-1	-1	-1	-1			CELL_CYCLE_ARREST.xml	CDKN1C	219534_x_at	0.199396	0.202374	0	3.69956	-1	-1	-1	-1
	---	235905_at	0.380343	0.010509	3.60103	0.32893	1	-1	1	1					RBL1	205296_at	0.105384	0.010418	2.39966	0.13424	1	-1	1	1			CELL_CYCLE_CHECKPOINT_II.xml	HEATR2	1554761_a_at	0.050448	0.052575	3.41536	2.46323	1	1	1	1
	---	243366_s_at	0.376333	0.161084	3.56338	2.44524	-1	-1	-1	-1					MN1	205330_at	0.264116	0.109771	0.002137	2.24484	-1	-1	-1	-1			CELL_CYCLE_CHECKPOINT_II.xml	LOC727839 /// MATR3 /// SNHG4	1564907_s_at	0.102442	0.023977	2.02762	2.55757	1	1	1	1
	---	226034_at	0.373081	0.398291	8.15821	5.5106	-1	-1	-1	-1					BARD1	205345_at	0.056493	0.001552	2.58064	0.381286	1	1	1	1			CELL_CYCLE_CHECKPOINT_II.xml	ADRB1	208214_at	1.69454	2.06649	7.00678	10.6232	1	1	1	1
	---	235529_x_at	0.370287	0.16412	7.27933	1.20959	-1	-1	-1	-1					CHEK1	205393_s_at	0.166323	0.028752	3.68938	1.15177	1	1	1	1			CELL_CYCLE_CHECKPOINT_II.xml	HLA-DRB1	208306_x_at	0.072473	0.002651	13.8853	0.316623	1	-1	1	1
	---	239906_at	0.357234	0.000544	2.30594	0.28613	1	-1	1	-1					H2AFX	205436_s_at	0.073575	0.023846	3.68073	2.74683	1	1	1	1			CELL_CYCLE_CHECKPOINT_II.xml	TP53I3	210609_s_at	0.508163	0.047598	102.195	6.87449	-1	-1	-1	-1
	---	226621_at	0.350372	0.099882	9.84599	4.49059	-1	-1	-1	-1					PDGFA	205463_s_at	0.287838	0.177396	1.73116	3.67503	-1	-1	-1	-1			CELL_CYCLE_CHECKPOINT_II.xml	SCARB1	215834_x_at	0.04119	0.068087	2.47194	2.52451	1	1	1	1
	---	221788_at	0.348018	0.076676	4.01475	0.011862	-1	-1	-1	-1					ADORA1	205481_at	0.218498	0.050843	3.5512	4.56711	-1	-1	-1	-1			CELL_CYCLE_CHECKPOINT_II.xml	HEATR2	218460_at	0.038504	0.053887	2.49699	1.48226	1	1	1	1
	---	224999_at	0.345113	0.048085	3.88685	1.44342	-1	-1	-1	-1					AIFM1	205512_s_at	0.060636	0.225705	1.36902	2.78222	1	1	1	1			CELL_CYCLE_CHECKPOINT_II.xml	TP53INP2	224836_at	0.458338	0.044582	2.9129	1.69575	-1	-1	-1	-1
	---	226374_at	0.343023	0.000446	3.98948	0.443815	1	-1	1	1					BRE	205550_s_at	0.150588	0.134624	1.22051	1.2299	-1	-1	-1	-1			CELL_CYCLE_CHECKPOINT_II.xml	ZCRB1	227416_s_at	0.04987	0.007535	2.04641	0.627848	1	-1	1	1
	---	235964_x_at	0.34091	0.272646	9.52035	3.22868	-1	-1	-1	-1					FGF7	205782_at	0.030321	0.001647	3.70093	0.518489	1	1	1	1			CELL_CYCLE_CHECKPOINT_II.xml	ADRB1	229309_at	0.533666	0.312914	3.61341	3.85771	1	1	1	1
	---	242681_at	0.339629	0.004124	6.14579	0.057066	1	-1	1	-1					NGFR	205858_at	0.035848	7.89197	1.84883	2.11715	1	1	1	1			CELL_CYCLE_CHECKPOINT_II.xml	HEATR1	232414_at	0.042445	0.011022	1.83388	0.035334	1	-1	1	1
	---	238557_at	0.318688	0.024069	2.77343	0.240392	1	1	1	1					NOLC1	205895_s_at	0.140445	0.102744	0.631517	1.04021	1	1	1	1			CELLCYCLEPATHWAY.xml	RBL1	1555004_a_at	0.115088	0.001298	2.12284	0.386827	1	1	1	1
	---	234137_s_at	0.314969	0.006401	3.89793	0.448252	1	1	1	1					PPP6C	206174_s_at	0.092572	0.084342	4.12893	1.18715	1	1	1	1			CELLCYCLEPATHWAY.xml	CDC25A	1555772_a_at	0.033696	0.087409	2.44746	1.31407	1	1	1	1
	---	236113_at	0.306144	0.025471	3.9808	0.504086	1	1	1	1					KNTC1	206316_s_at	0.182326	0.002585	4.13221	0	1	-1	1	1			CELLCYCLEPATHWAY.xml	RBL1	1559307_s_at	0.074371	0.007316	2.02479	0.483536	1	1	1	1
	---	228879_at	0.300481	0.013219	4.68379	6.7225	1	1	1	1					DAPK2	206324_s_at	0.115275	0.679	0.005873	11.2789	-1	-1	1	-1			CELLCYCLEPATHWAY.xml	CCND2	200953_s_at	0.038972	0.520988	0.093335	21.4889	1	1	1	1
	---	236503_at	0.290197	0.099881	1.85595	3.41295	-1	-1	-1	-1					PDE1B	206444_at	0.01063	2.30901	0.099732	7.5798	1	1	1	1			CELLCYCLEPATHWAY.xml	CDK2AP1	201938_at	0.167967	0.253319	4.6188	4.76722	-1	-1	-1	-1
	---	241213_x_at	0.288684	0.644784	1.1454	1.46078	1	1	1	1					CD5	206485_at	0.00397	1.7881	0.116537	1.42879	1	1	1	1			CELLCYCLEPATHWAY.xml	CDK4	202246_s_at	0.039083	0.089682	2.29825	0.996036	1	1	1	1
	---	227318_at	0.284588	0.237973	3.02153	3.96619	1	1	1	1					CBX4	206724_at	0.043534	0.083461	2.26295	0.933774	1	1	1	1			CELLCYCLEPATHWAY.xml	E2F1	2028_s_at	0.034963	0.022224	7.02454	1.46873	1	1	1	1
	---	1562065_at	0.28343	0.004998	2.59019	0.017519	1	1	1	1					POU4F1	206940_s_at	0.227029	0.334032	3.8151	47.9223	1	1	1	1			CELLCYCLEPATHWAY.xml	CDC23	202892_at	0.046576	0.077602	2.60171	3.34751	1	1	1	1
	---	240211_at	0.276042	0.058325	25.2811	2.38259	1	1	1	1					E2F2	207042_at	3.2507	7.04517	51.7507	1.67905	1	1	1	1			CELLCYCLEPATHWAY.xml	CCNH	204093_at	0.122931	0.013064	2.54269	1.41471	1	-1	1	1
	---	1561154_at	0.273163	0.001738	2.10346	0.087561	1	1	1	1					HTATIP2	207180_s_at	0.064225	0.204746	1.37071	1.1962	1	1	1	1			CELLCYCLEPATHWAY.xml	CDK2	204252_at	0.01152	0.079259	0.466601	4.29562	1	1	1	1
	---	235861_at	0.271003	0.004602	7.1072	0.323044	1	1	1	1					LIG3	207348_s_at	0.03056	0.098643	0.805622	1.60996	1	1	1	1			CELLCYCLEPATHWAY.xml	CDC25A	204696_s_at	0.030269	0.062393	2.23354	0.756269	1	1	1	1
	---	235046_at	0.27084	0.034134	7.6266	0.650031	-1	-1	-1	-1					MACF1	207358_x_at	0.08223	0.071455	13.3075	6.34574	-1	-1	-1	-1			CELLCYCLEPATHWAY.xml	E2F1	204947_at	0.030574	0.027488	4.30674	1.25221	1	1	1	1
	---	1569680_at	0.267688	0.008737	1.9695	0.639802	1	1	1	1					TNFRSF9	207536_s_at	0.235386	0.143657	0.468102	2.16484	-1	-1	-1	-1			CELLCYCLEPATHWAY.xml	RBL1	205296_at	0.105384	0.010418	2.39966	0.13424	1	-1	1	1
	---	1560536_at	0.262405	0.958689	2.71451	0	1	1	1	1					CUL1	207614_s_at	0.122909	0.006406	3.98998	0.316815	1	1	1	1			CELLCYCLEPATHWAY.xml	ADRB1	208214_at	1.69454	2.06649	7.00678	10.6232	1	1	1	1
	---	205316_at	0.261422	0.272672	3.6988	1.80807	1	1	1	1					TNFRSF1A	207643_s_at	0.098728	0.089927	2.75636	5.39816	-1	-1	-1	-1			CELLCYCLEPATHWAY.xml	HLA-DRB1	208306_x_at	0.072473	0.002651	13.8853	0.316623	1	-1	1	1
	---	226834_at	0.258733	0.192319	0.520936	2.03418	-1	-1	-1	-1					GAS7	207704_s_at	0.041003	0.009608	22.9551	0.480918	-1	-1	-1	-1			CELLCYCLEPATHWAY.xml	CCND1	208711_s_at	0.319982	0.032833	9.22208	17.9169	1	1	1	1
	---	242763_at	0.256058	0.018665	2.55267	0.215913	-1	1	-1	1					BNIP1	207829_s_at	0.063777	0.04372	1.92568	1.70106	1	1	1	1			CELLCYCLEPATHWAY.xml	CCND1	208712_at	0.323735	0.018652	3.66807	2.10574	1	-1	1	1
	---	221973_at	0.251855	0.054153	3.8985	3.37457	-1	-1	-1	-1					SNF1LK	208078_s_at	0.149069	0.037251	2.40579	1.46638	-1	-1	-1	-1			CELLCYCLEPATHWAY.xml	CDKN2C	211792_s_at	0.147155	0.039885	2.34048	0.706331	1	1	1	1
	---	237186_at	0.24696	0.38221	0.759307	1.22223	1	1	1	1					ALK	208211_s_at	0.269728	2.83922	8.43926	0.427711	1	1	1	1			CELLCYCLEPATHWAY.xml	SCARB1	215834_x_at	0.04119	0.068087	2.47194	2.52451	1	1	1	1
	---	215651_at	0.24516	0.08132	3.94406	3.6359	1	1	1	1					ALK	208212_s_at	0.425249	0.007087	4.04966	4.11002	1	-1	1	1			CELLCYCLEPATHWAY.xml	DCDC2	222925_at	0.239851	0.069322	6.31603	1.50699	1	1	1	1
	---	227332_at	0.245159	0.520241	4.63744	9.44287	1	1	1	1					ACVR1B	208219_at	0.004145	1.06497	0.485657	1.20917	1	1	1	1			CELLCYCLEPATHWAY.xml	CDK6	224847_at	0.185214	0.354479	10.7848	7.06776	-1	-1	-1	-1
	---	240181_at	0.242088	0.017294	1.85418	0.105718	1	1	1	1					EI24	208289_s_at	0.052097	0.064893	3.56137	3.34654	1	1	1	1			CELLCYCLEPATHWAY.xml	CDK6	224848_at	0.26646	0.081019	8.00522	5.65177	-1	-1	-1	-1
	---	240693_at	0.229309	0.009534	3.17611	0.838629	1	1	1	1					MALT1	208309_s_at	0.18636	0.038613	2.69524	1.91926	1	1	1	1			CELLCYCLEPATHWAY.xml	CDK6	224851_at	0.149124	0.041458	7.05363	5.67587	-1	-1	-1	-1
	---	242964_at	0.228812	0.015246	33.5298	23.9062	1	-1	1	1					BRCA2	208368_s_at	0.044397	0.01055	2.909	0.583122	1	-1	1	1			CELLCYCLEPATHWAY.xml	ZCRB1	227416_s_at	0.04987	0.007535	2.04641	0.627848	1	-1	1	1
	---	228242_at	0.218334	0.012656	4.53863	1.31219	1	-1	1	1					BAX	208478_s_at	0.041594	0.003094	15.5545	0	1	1	1	-1			CELLCYCLEPATHWAY.xml	CCDC21	227818_at	0.033311	0.152686	3.02913	2.39835	1	1	1	1
	---	235676_at	0.215202	0.088321	5.44914	4.5632	1	1	1	1					PDIA3	208612_at	0.046167	0.00962	3.36064	5.80825	-1	1	-1	-1			CELLCYCLEPATHWAY.xml	ADRB1	229309_at	0.533666	0.312914	3.61341	3.85771	1	1	1	1
	---	226855_at	0.215132	1.59229	11.3684	1.21937	1	1	1	1					MACF1	208633_s_at	0.026226	0.005989	3.05192	1.95717	-1	-1	-1	-1			CELLCYCLEPATHWAY.xml	CDK6	235287_at	0.047333	0.012679	5.27888	3.53039	-1	-1	-1	-1
	---	1555014_x_at	0.214074	0.008717	3.62407	0.644103	1	1	1	1					MACF1	208634_s_at	0.085741	0.878175	6.603	2.87452	-1	-1	-1	-1
	---	241835_at	0.211534	0.000688	3.76353	0.819605	1	1	1	1					PPP2CA	208652_at	0.032746	0.057195	3.40423	1.93927	1	1	1	1
	---	229144_at	0.209844	0.008059	3.67192	1.02119	-1	-1	-1	-1					CCND1	208711_s_at	0.319982	0.032833	9.22208	17.9169	1	1	1	1
	---	1561644_x_at	0.208826	0.006517	2.59312	0.802277	1	1	1	1					CCND1	208712_at	0.323735	0.018652	3.66807	2.10574	1	-1	1	1
	---	228910_at	0.206287	0.146057	2.1686	37.4671	-1	-1	-1	-1					DUSP6	208891_at	0.007499	0.110106	0.537238	2.27961	-1	-1	-1	-1
	---	243591_at	0.202011	0.030603	3.17059	0.96881	-1	-1	-1	-1					CYCS	208905_at	0.027643	0.016565	2.81823	0.964928	1	1	1	1
	---	203704_s_at	0.200653	0.087316	14.3138	2.89309	1	1	1	1					CDC5L	209055_s_at	0.159503	0.005172	3.58302	0.259998	1	1	1	1
	---	209535_s_at	0.198494	0.093827	2.76297	0.55911	1	1	1	1					COL18A1	209081_s_at	1.03578	0.059889	4.38803	2.89763	-1	-1	-1	-1
	---	226049_at	0.198374	0.009317	5.00581	0.778373	-1	-1	-1	-1					COL18A1	209082_s_at	0.817091	0.062861	10.4874	7.54157	-1	-1	-1	-1
	---	1564567_at	0.197389	0.007282	3.19844	0.594286	1	1	1	1					SH3GLB1	209090_s_at	0.11006	0.027054	3.35411	0.914901	-1	-1	-1	-1
	---	1560503_a_at	0.189978	0.019857	1.79341	0.929213	-1	-1	-1	-1					SH3GLB1	209091_s_at	0.119658	0.071399	3.33938	3.7248	-1	-1	-1	-1
	---	233433_at	0.189289	0.097994	4.39847	1.55256	1	1	1	1					DNAJA2	209157_at	0.41584	0.072617	4.31397	0.294213	1	1	1	-1
	---	232268_at	0.18723	0.005351	3.45109	3.41489	-1	-1	-1	1					PEG3	209242_at	0.11574	0.001388	3.5634	0.40751	1	-1	1	1
	---	236300_at	0.17744	0.034933	40.0213	29.1407	-1	-1	-1	-1					PEG3	209243_s_at	0.195131	0.006262	4.60446	0.478527	1	1	1	1
	---	227061_at	0.17575	0.061979	3.51084	83.0542	-1	-1	-1	-1					SMC3	209257_s_at	0.044415	0.002969	2.36956	0.371501	1	1	1	1
	---	1560148_at	0.173572	0.003724	16.2548	3.07375	1	-1	1	-1					GPS2	209350_s_at	0.084182	0.041174	2.13711	0	1	1	1	1
	---	237435_at	0.173337	0.213198	7.09025	5.25949	-1	-1	-1	-1					TSC1	209390_at	0.036908	0.062159	3.82578	0.681329	-1	-1	-1	-1
	---	225685_at	0.172924	0.058193	3.83909	1.86208	-1	-1	-1	-1					BAG2	209406_at	0.053129	0.068857	2.50783	7.02344	1	1	1	1
	---	212985_at	0.172489	0.161219	4.01361	1.32512	-1	-1	-1	-1					HTATIP2	209448_at	0.06847	0.042275	2.30495	1.13813	1	1	1	1
	---	232406_at	0.170555	0.047913	2.09824	4.32673	-1	-1	-1	-1					AURKB	209464_at	0.07752	0.051472	2.7187	0.632304	1	1	1	1
	---	1560739_a_at	0.166357	0.007958	2.80588	1.6882	1	1	1	1					MBD4	209580_s_at	0.384789	0.00977	5.04622	0.240077	1	1	1	1
	---	243881_at	0.165408	0.025849	2.50293	0.031773	1	1	1	1					EPHB2	209589_s_at	0.29002	0.305888	1.38903	8.11679	-1	-1	-1	-1
	---	202603_at	0.160834	0.086311	9.6326	0.80282	-1	-1	-1	-1					PML	209640_at	0.125553	0.234306	1.32692	2.48444	-1	-1	-1	-1
	---	236798_at	0.159891	0.078776	2.36032	3.05965	-1	-1	-1	-1					GP1BB /// SEPT5	209768_s_at	0.003978	0.330663	0.247919	12.2094	-1	1	1	1
	---	243555_at	0.156087	0.020092	8.38089	3.21125	-1	-1	-1	-1					JAG2	209784_s_at	0.033183	0.245781	3.30472	2.08648	1	1	1	1
	---	241780_at	0.151857	0.005992	4.29426	0.239263	1	1	1	1					CASP6	209790_s_at	0.100991	0.047844	4.85213	6.7002	-1	-1	-1	-1
	---	226831_at	0.149422	0.053431	2.55212	0.321692	-1	-1	-1	-1					PRKAA1	209799_at	0.222633	0.017411	2.83091	0.321346	1	1	1	1
	---	226542_at	0.148587	0.046316	3.85971	1.67849	-1	-1	-1	-1					DCLRE1A	209804_at	0.252093	0.046914	2.23761	0.769248	1	1	1	1
	---	236036_at	0.148193	0.109942	1.82636	6.0225	-1	-1	-1	-1					PPP3CB	209817_at	0.153378	0.045042	7.85224	13.0522	1	1	1	1
	---	236074_at	0.147013	0.001238	1.91959	0.114418	1	1	1	1					CDT1	209832_s_at	0.01809	0.092813	1.88484	7.64337	1	1	1	1
	---	244414_at	0.146879	0.014718	5.25683	13.7045	-1	-1	-1	-1					SPC25	209891_at	0.153418	0.077864	8.11916	3.34913	1	1	1	1
	---	235419_at	0.14476	0.077465	15.919	9.31741	-1	-1	-1	-1					TGFB2	209908_s_at	0.189277	0.014617	2.92018	1.49779	-1	-1	-1	-1
	---	239938_x_at	0.144683	0.00886	4.80013	0.338198	1	1	1	1					TGFB2	209909_s_at	0.073839	0.066727	2.08765	2.0683	-1	-1	-1	-1
	---	228731_at	0.14447	0.02642	6.43499	38.5703	-1	-1	-1	-1					TADA2L	209938_at	0.037676	0.007723	7.1634	0.257245	1	-1	1	1
	---	234230_at	0.144305	0.006672	2.149	0.697001	1	1	1	1					RIPK1	209941_at	0.045586	0.004775	3.45892	1.42285	-1	-1	-1	-1
	---	233364_s_at	0.143966	0.028917	3.37173	0.614497	-1	-1	-1	-1					VEGFC	209946_at	0.043312	0.045027	4.38169	2.68772	-1	-1	-1	-1
	---	228612_at	0.14198	0.05985	2.99737	1.89834	1	1	1	1					CASP1	209970_x_at	0.052362	0.032953	6.41592	0.273796	-1	-1	-1	-1
	---	226525_at	0.140081	0.092818	2.48623	1.72193	-1	-1	-1	-1					MALT1	210018_x_at	0.153894	0.04828	3.36556	1.58921	1	1	1	1
	---	227584_at	0.13795	0.179791	1.66911	1.67415	-1	-1	-1	-1					CARD10	210026_s_at	0.114409	0.25852	5.1526	6.52998	-1	-1	-1	-1
	---	1566948_at	0.13389	0.015	2.62122	0.447841	1	1	1	1					IGFBP3	210095_s_at	0.722018	0.62252	5.61125	4.57956	-1	-1	-1	-1
	---	233279_at	0.133283	0.009757	3.98549	0.113511	-1	-1	-1	-1					SH3GLB1	210101_x_at	0.09994	0.081692	7.83954	4.85709	-1	-1	-1	-1
	---	227754_at	0.131744	0.000483	4.20968	0.501214	1	-1	1	1					---	210183_x_at	0.025043	0.024543	2.51869	3.03422	-1	-1	-1	-1
	---	227618_at	0.130254	0.253594	3.59943	1.07037	-1	-1	-1	-1					BIN1	210201_x_at	0.202677	0.042738	1.97198	2.52402	-1	-1	-1	-1
	---	239058_at	0.129583	0.076938	2.36693	2.70732	-1	-1	-1	-1					DDX11	210206_s_at	0.032466	0.03431	2.49605	4.78203	1	1	1	1
	---	239329_at	0.128862	0.006355	2.11641	0.614748	1	-1	1	1					HTATIP2	210253_at	0.100799	0.192158	1.45619	9.46421	1	1	1	1
	---	233121_at	0.128157	0.000573	4.15605	0.011827	1	1	1	-1					TLK1	210379_s_at	0.215324	0.00088	2.25289	0.28433	1	1	1	1
	---	228214_at	0.124126	0.149757	1.90663	1.21321	1	1	1	1					CHEK2	210416_s_at	0.153838	0.109316	4.96376	4.48121	1	1	1	1
	---	231432_at	0.123074	0.02554	2.58859	0.360046	1	1	1	1					CDC14A	210440_s_at	0.17751	0.063558	2.01937	0.326506	1	1	1	1
	---	1570136_at	0.122149	0.000386	6.59628	0.392034	1	1	1	1					INHBA	210511_s_at	8.65133	1.3035	74.1004	21.6713	-1	-1	-1	-1
	---	239856_at	0.120519	0.007464	3.79914	1.21231	1	1	1	1					VEGFA	210513_s_at	0.183801	0.008844	9.87589	1.78816	1	1	1	1
	---	236704_at	0.119831	0.049216	2.34691	1.56289	1	1	1	1					BIRC3	210538_s_at	0.128939	0.220725	2.50925	8.38426	-1	-1	-1	-1
	---	239484_at	0.118106	0.00157	2.58179	0.369065	1	1	1	1					SKP2	210567_s_at	0.088644	0.054857	2.87034	1.28879	1	1	1	1
	---	1563629_a_at	0.118072	0.002465	6.94315	0.457801	-1	-1	-1	-1					TP53I3	210609_s_at	0.508163	0.047598	102.195	6.87449	-1	-1	-1	-1
	---	229156_s_at	0.117123	0.231549	3.09526	2.42526	1	1	1	1					EPHB2	210651_s_at	0.452839	0.242376	0.56665	2.95336	-1	-1	-1	-1
	---	228481_at	0.116839	0.001996	6.114	295.233	-1	-1	-1	-1					CSE1L	210766_s_at	0.14518	0.000352	4.25874	0.127726	1	-1	1	1
	---	227498_at	0.116652	0.093948	2.78148	0.863799	1	1	1	1					GAS7	210872_x_at	0.623796	0.008984	8.18182	968.784	-1	-1	-1	-1
	---	242422_at	0.115627	0.006444	3.44542	0.86429	1	1	1	1					NAT6	210874_s_at	0.55831	0.014027	5.06185	0.754481	-1	-1	-1	-1
	---	201205_at	0.115582	0.011579	2.87964	0.029809	1	1	1	-1					MCM7	210983_s_at	0.010126	0.117269	2.72045	1.69627	1	1	1	1
	---	235846_at	0.113983	0.018079	2.27462	0.405698	1	-1	1	1					TLK1	211077_s_at	0.159442	0.000587	4.15221	0.248415	1	1	1	1
	---	239942_at	0.113344	0.086452	2.67835	2.85846	-1	-1	-1	-1					PLK4	211088_s_at	0.031778	0.00138	5.3802	0.698667	1	1	1	1
	---	1559172_at	0.112516	0.010474	4.98859	0.870495	1	-1	1	1					EPHB2	211165_x_at	0.281022	0.151795	2.26611	1.0467	-1	-1	-1	-1
	---	244605_at	0.112191	0.009309	2.76325	0.803085	-1	-1	-1	-1					DAPK1	211214_s_at	0.031749	0.008036	2.2218	0.650488	1	1	1	1
	---	202372_at	0.111512	0.064834	2.52247	0.294601	-1	-1	-1	-1					NFYC	211251_x_at	0.250722	0.066421	3.47836	0.928003	1	1	1	1
	---	1566549_at	0.110372	0.004217	2.07492	75.0989	1	-1	1	-1					DEDD	211255_x_at	0.079161	0.014493	1.90905	1.35125	1	1	1	1
	---	230175_s_at	0.109368	0.060249	3.80494	1.71727	-1	-1	-1	-1					CFLAR	211316_x_at	0.01234	0.10831	0.908941	3.69733	-1	-1	-1	-1
	---	243252_at	0.108937	0.090521	2.86448	1.29322	1	1	1	1					POU4F1	211341_at	0.168875	0.124515	3.77602	12.2269	1	1	1	1
	---	242775_at	0.108116	0.190103	0.237752	1.66004	-1	-1	-1	-1					CASP1	211366_x_at	0.052006	0.023111	8.53426	112.538	-1	-1	-1	-1
	---	1558568_a_at	0.107178	0.027695	2.14105	0.068645	1	-1	1	-1					CASP1	211367_s_at	0.054401	0.037069	3.92959	13.4855	-1	-1	-1	-1
	---	226886_at	0.106796	0.00831	4.72763	0.510501	1	1	1	1					CASP6	211464_x_at	0.295237	0.046096	7.03896	38.8319	-1	-1	-1	-1
	---	235295_at	0.106534	0.001587	9.20138	0.348227	1	1	1	1					IL8	211506_s_at	0.52684	0.082299	6.4028	7.76773	-1	-1	-1	-1
	---	243398_at	0.105987	0.009377	7.95292	0.073523	1	1	1	1					VEGFA	211527_x_at	0.030644	0.005583	1.98445	0.406641	1	1	1	1
	---	243444_at	0.104924	0.089615	2.23782	4.44836	1	1	1	1					CDKN2C	211792_s_at	0.147155	0.039885	2.34048	0.706331	1	1	1	1
	---	230764_at	0.104511	0.147656	1.24264	1.91358	1	1	1	1					NFYC	211797_s_at	0.093024	0.028653	3.59617	0.107638	1	1	1	1
	---	239231_at	0.102874	0.220642	1.31299	3.7456	1	1	1	1					MKI67	212020_s_at	0.172846	0.001036	5.04057	0.130191	1	1	1	1
	---	227293_at	0.102783	0.162563	2.45958	8.14564	-1	-1	-1	-1					MKI67	212023_s_at	0.08132	0.00398	2.61529	0.229127	1	-1	1	1
	---	239673_at	0.102477	0.006063	4.38852	1.7116	-1	1	-1	-1					VDAC1	212038_s_at	0.07361	0.046307	3.9439	4.87885	1	1	1	1
	---	240032_at	0.100484	0.767198	2.96984	0.676448	1	1	1	1					YARS	212048_s_at	0.024763	0.022146	2.33693	1.57593	1	1	1	1
	---	229653_at	0.100322	0.108627	8.17863	1.87095	-1	-1	-1	-1					IGFBP3	212143_s_at	0.911588	0.277038	6.6329	6.96913	-1	-1	-1	-1
	---	229948_at	0.098983	0.039636	3.4993	1.6873	-1	-1	-1	-1					DST	212253_x_at	0.063953	0.051735	4.02229	2.76794	-1	-1	-1	-1
	---	228918_at	0.097465	0.001952	3.98058	0.065334	1	1	1	-1					DST	212254_s_at	0.098636	0.346821	5.51341	3.04531	-1	-1	-1	-1
	---	226237_at	0.097049	0.223405	1.18865	11.8803	-1	-1	-1	-1					SULF1	212344_at	0.090684	0.0075	1.86391	1.58949	1	-1	1	-1
	---	236215_at	0.097036	0.00884	1.98675	16.7238	-1	-1	-1	-1					2006-09-01	212413_at	0.047694	0.09648	0.618844	1.43967	-1	-1	-1	-1
	---	234127_at	0.093438	0.201473	0.411871	0.939687	1	1	1	1					H2AFX	212525_s_at	0.079859	0.048874	1.86329	1.74639	1	1	1	1
	---	227665_at	0.092387	0.074781	2.14013	1.38609	-1	-1	-1	-1					PDCD4	212593_s_at	0.025695	0.633703	0.994154	1.16089	-1	-1	-1	-1
	---	240467_at	0.092193	0.039541	2.26378	0.395862	-1	-1	-1	-1					PDCD4	212594_at	0.020669	0.294021	1.40832	1.03729	-1	-1	-1	-1
	---	237084_at	0.092159	0.004455	4.04763	0	1	1	1	1					BRE	212645_x_at	0.090321	0.118894	0.720857	1.4395	-1	-1	-1	-1
	---	236402_at	0.091634	0.017207	1.99329	0.495856	1	1	1	1					PIK3CB	212688_at	0.164477	0.030862	2.18684	4.67326	1	1	1	1
	---	208207_at	0.09141	0.006249	2.43132	1.22654	1	1	1	1					NCAPD3	212789_at	0.11217	0.045455	2.47535	1.33074	1	1	1	1
	---	240165_at	0.090172	0.005705	10.0684	4.28513	-1	1	-1	-1					FANCI	213007_at	0.052788	0.002712	1.80647	0.334374	1	1	1	1
	---	239049_at	0.089714	0.012595	1.83647	0.796123	-1	-1	-1	-1					FANCI	213008_at	0.14432	0.004649	2.83689	0.270254	1	1	1	1
	---	241647_x_at	0.089476	0.006951	6.70129	0.491537	1	1	1	1					CDKN1C	213182_x_at	0.205304	0.46858	0.094169	1.80967	-1	-1	1	-1
	---	1559007_s_at	0.089345	0.003411	3.19385	0.078717	1	-1	1	1					SASH1	213236_at	0.122862	0.134858	1.04528	0.992135	-1	-1	-1	-1
	---	240047_at	0.088528	0.002962	1.86073	0.04642	1	1	1	-1					CTSB	213274_s_at	0.192035	0.131038	1.63284	6.00648	-1	-1	-1	-1
	---	222378_at	0.088205	0.014731	4.14138	3.68197	1	1	1	1					DDX11 /// DDX12 /// LOC642846	213378_s_at	0.023109	0.36872	1.13785	4.36223	1	1	1	1
	---	228107_at	0.086703	0.02481	2.02065	2.18235	1	1	1	1					G0S2	213524_s_at	0.165672	0.07124	1.54956	4.60753	-1	-1	-1	-1
	---	217690_at	0.086556	30.8913	0.384137	1.37173	1	1	1	1					UBE2I	213535_s_at	0.088916	0.0583	1.96947	2.14365	1	1	1	1
	---	227503_at	0.085206	0.004811	3.13845	0.473546	-1	-1	-1	-1					LDHB	213564_x_at	0.313522	0.108916	2.04242	2.00031	1	1	1	1
	---	227484_at	0.084218	0.192815	1.15801	3.02112	-1	-1	-1	-1					PDCD2	213581_at	0.078595	0.048572	3.95676	1.79478	1	1	1	1
	---	226819_at	0.083684	0.03192	4.74068	2.63488	1	1	1	1					GRIK2	213845_at	0.856772	0.032691	3.3333	0.26917	1	1	1	1
	---	242116_x_at	0.083545	0.148377	2.06596	0.463745	1	1	1	1					CIZ1	213977_s_at	0.108541	0.00396	3.2092	1.90917	-1	-1	-1	-1
	---	244728_at	0.082847	0.004195	29.784	0.1936	1	1	1	1					2011-09-01	214293_at	0.282009	0.295065	5.82776	1.2828	-1	-1	-1	-1
	---	217529_at	0.082041	0.008906	2.48089	3.77142	-1	-1	-1	-1					BCAT1	214390_s_at	0.055805	0.004672	2.41522	0.033513	1	1	1	1
	---	236599_at	0.082019	0.065929	2.4895	5.03453	-1	-1	-1	-1					CHAF1A	214426_x_at	0.091194	0.099093	2.72964	1.715	1	1	1	1
	---	1560237_at	0.081396	0.005858	1.87297	0.24123	1	-1	1	1					BIN1	214439_x_at	0.179048	0.043282	1.84725	3.02853	-1	-1	-1	-1
	---	243514_at	0.080522	0.220063	2.13017	1.4108	-1	-1	-1	-1					OSM	214637_at	0.006302	0.744679	0.061098	3.33968	-1	1	1	1
	---	232113_at	0.079732	0.164182	3.00737	0.760473	-1	-1	-1	-1					MACF1	214894_x_at	0.050047	0.019315	7.01896	4.00393	-1	-1	-1	-1
	---	222303_at	0.078762	0.021754	7.91387	2.45382	1	1	1	1					DDAH2	214909_s_at	0.093027	0.003113	2.53152	0.549217	-1	1	-1	-1
	---	224185_at	0.077917	0.353202	0.885985	4.16665	1	1	1	1					HMGB1	214938_x_at	0.121222	0.010074	4.18079	0.638646	1	1	1	1
	---	236054_at	0.077642	0.011673	4.96372	4.52404	1	-1	1	1					API5	214959_s_at	0.230908	0.007425	1.83676	0.148551	1	1	1	1
	---	226832_at	0.07763	0.069032	3.32702	0.416975	1	1	1	1					API5	214960_at	0.079071	0.024121	4.13833	1.27666	1	1	1	1
	---	226885_at	0.076795	0.060847	2.53339	0.536506	-1	-1	-1	-1					DST	215016_x_at	0.24834	0.463107	12.8041	3.52271	-1	-1	-1	-1
	---	237381_at	0.076702	5e-05	2.03091	0.792336	1	-1	1	1					MACF1	215222_x_at	0.043753	0.010245	22.8886	8.89569	-1	-1	-1	-1
	---	227252_at	0.076043	0.045955	2.16595	22.0199	-1	-1	-1	-1					TADA3L	215272_at	0.032007	0.022364	5.11777	0.175329	1	1	1	1
	---	239823_at	0.074924	0.094521	1.8035	1.64338	1	1	1	1					DDAH2	215537_x_at	0.132133	0.103709	2.58286	0.980994	-1	-1	-1	-1
	---	232541_at	0.074669	0.006939	6.21011	1.09207	-1	-1	-1	-1					DLEU2 /// DLEU2L	215629_s_at	0.029172	0.031412	2.89361	2.0776	1	1	1	1
	---	229824_at	0.074282	0.029075	3.38719	0	-1	-1	-1	1					MPHOSPH9	215731_s_at	0.05571	0.000592	2.577	0.136175	1	-1	1	1
	---	1561319_at	0.073656	0.6831	1.11257	1.24694	1	1	1	1					TSC2	215735_s_at	0.053116	0.029879	2.19184	1.37186	-1	-1	-1	-1
	---	229004_at	0.073215	0.016244	9.7152	6.23003	-1	-1	-1	-1					SCARB1	215834_x_at	0.04119	0.068087	2.47194	2.52451	1	1	1	1
	---	242150_at	0.07317	0.03128	3.08488	0.327511	1	1	1	1					TCF7L2	216037_x_at	0.155058	0.031484	2.69079	0.906344	-1	-1	-1	-1
	---	227531_at	0.073062	0.000157	1.91085	0	1	-1	1	1					DAXX	216038_x_at	0.058061	0.002779	2.1894	0.480571	1	1	1	1
	---	238009_at	0.072967	0.099614	2.74231	0.188029	-1	-1	-1	-1					MFN2	216205_s_at	0.075706	0.015116	6.88774	1.92541	1	1	1	1
	---	238725_at	0.072384	0.042306	2.555	1.6946	-1	-1	-1	-1	GO				DKC1	216212_s_at	0.149106	0.091286	0.417496	1.43543	1	1	1	1
	---	232589_at	0.070419	0.016858	1.88149	0.407074	-1	-1	-1	-1					MCM5	216237_s_at	0.034965	0.05034	2.19907	1.36858	1	1	1	1
	---	234848_at	0.070347	0.023849	4.29899	1.19182	1	1	1	1					RTEL1	216325_x_at	0.000971	0.607285	0.079596	11.3343	1	1	1	1
	---	233223_at	0.070338	0.00374	4.48135	0.41538	-1	1	-1	-1					EI24	216396_s_at	0.329056	0.12801	4.9768	4.18224	1	1	1	1
	---	1565639_a_at	0.070284	0.045665	25.0631	0.924461	-1	-1	-1	-1					DLEU2	216870_x_at	0.17434	0.089825	3.54177	2.82878	1	1	1	1
	---	232744_x_at	0.069798	0.002171	3.15833	0.219988	-1	1	-1	-1					CDKN1C	216894_x_at	0.057412	0.122142	0.255719	1.08171	-1	-1	-1	-1
	---	242786_at	0.068521	0.016757	2.41954	2.1763	-1	-1	-1	-1					FASTKD2	216996_s_at	0.093166	0.002572	4.70416	0.339253	1	1	1	1
	---	226821_at	0.068335	0.009568	3.14976	0.466749	1	-1	1	1					VDAC1	217139_at	1.39331	0.265443	198.107	2.43542	1	1	1	1
	---	227350_at	0.068315	0.019868	5.42361	1.46747	1	1	1	1	GO				VDAC1	217140_s_at	0.096694	0.04659	4.48141	6.52167	1	1	1	1
	---	1560147_at	0.068	0.00227	4.36764	0.011602	1	1	1	-1					HIGD1A	217845_x_at	0.044888	0.015244	6.00084	0.521672	1	1	1	1
	---	1566087_at	0.067566	0.006753	1.8608	0.010041	1	-1	1	-1					PHLDA1	217996_at	0.472592	0.233493	4.73762	8.43163	-1	-1	-1	-1
	---	238852_at	0.06746	0.0208	37.0624	0.350877	-1	-1	-1	-1					PHLDA1	217997_at	0.752891	0.637166	12.8509	11.5897	-1	-1	-1	-1
	---	1561320_at	0.067323	0.007378	2.60887	0.191305	1	-1	1	1					LOC652993 /// PHLDA1	217998_at	0.571008	0.416927	9.834	8.1677	-1	-1	-1	-1
	---	243138_at	0.066858	1.67808	0.653322	14.9845	1	1	1	1					PHLDA1	217999_s_at	0.94119	1.09709	3.7749	25.6129	-1	-1	-1	-1
	---	226139_at	0.066535	0.165653	0.697741	11.388	-1	-1	-1	-1					PHLDA1	218000_s_at	0.09768	0.146092	3.0766	7.50435	-1	-1	-1	-1
	---	242405_at	0.065927	0.144257	4.63827	4.12228	-1	-1	-1	-1					TRIB3	218145_at	0.056912	0.014009	2.17692	0.743178	1	1	1	1
	---	241338_at	0.064701	0.004835	2.36056	0.001269	1	-1	1	-1					ING4	218234_at	0.135265	0.00763	1.92696	0.359141	-1	-1	-1	-1
	---	1559375_s_at	0.064367	0.007485	2.09151	0.343171	1	1	1	1					UTP11L	218235_s_at	0.106258	0.035777	3.48068	0.345842	1	1	1	1
	---	1561167_at	0.063646	0.015319	4.56792	0.741801	-1	1	-1	-1					GTPBP4	218239_s_at	0.124009	0.018598	5.09005	1.17572	1	1	1	1
	---	244799_s_at	0.062632	0.002296	3.60066	0.591163	1	-1	1	1					DIDO1	218325_s_at	0.14209	0.099531	5.21804	1.82959	1	1	1	1
	---	236780_at	0.06192	0.101423	0.521904	6.16636	1	1	1	1					SESN1	218346_s_at	0.037947	0.39195	0.130602	1.19527	-1	-1	-1	-1
	---	231894_at	0.061621	0.042756	2.68414	0.675791	1	1	1	1					NLRP1	218380_at	0.058761	0.174125	0.086261	2.54668	-1	-1	-1	-1
	---	235556_at	0.061562	0.015646	3.34758	0.079566	-1	-1	-1	-1					MRPS30	218398_at	0.020437	0.090762	1.96772	2.16468	1	1	1	1
	---	230744_at	0.060198	0.021128	1.81428	55.4062	-1	-1	-1	-1					RP6-213H19.1	218499_at	0.194742	0.007657	4.05374	0.456677	1	1	1	1
	---	232333_at	0.060182	0.012955	2.78581	1.10461	-1	-1	-1	-1					ANAPC2	218555_at	0.040749	0.006409	2.57635	0.203804	-1	1	-1	-1
	---	244043_at	0.059948	0.006729	1.83376	0.703207	-1	-1	-1	-1					ANAPC1	218575_at	1.73074	0.055145	2.97852	1.11501	1	1	1	1
	---	1560303_at	0.059743	0.075347	2.56954	1.14329	1	1	1	1					DRAM	218627_at	0.165393	0.084259	2.41088	1.29046	-1	-1	-1	-1
	---	231972_at	0.059096	0.107441	0.930053	1.71304	1	1	1	1					PDGFC	218718_at	0.09828	0.109713	0.641346	1.17357	-1	-1	-1	-1
	---	1561100_at	0.058907	0.011114	5.48494	0.426933	1	1	1	1					CHFR	218803_at	0.13994	0.062533	1.84438	0.001605	-1	-1	-1	-1
	---	235938_at	0.058787	0.058854	4.20987	0.811404	-1	-1	-1	-1					DUSP22	218845_at	0.084483	0.010973	2.03758	0.218068	-1	-1	-1	-1
	---	1568611_at	0.058622	0.090713	0.402986	31.6165	-1	-1	-1	-1					CDKN1C	219534_x_at	0.199396	0.202374	0	3.69956	-1	-1	-1	-1
	---	235102_x_at	0.058552	0.023694	5.54899	4.10731	1	1	1	1					RTN3	219549_s_at	0.032603	0.04719	1.85854	0.005425	1	1	1	-1
	---	214202_at	0.058532	0.005498	2.22074	0.166983	1	-1	1	1					EAF2	219551_at	0.05311	0.019687	4.24711	0.662363	1	1	1	1
	---	230411_at	0.057955	0.003033	3.74215	0.25718	1	-1	1	1					TGFB2	220407_s_at	0.117699	0.037596	3.74953	5.46246	-1	-1	-1	-1
	---	1560957_at	0.057354	0.004318	3.23027	0	1	1	1	1					SIRT2	220605_s_at	0.068378	0.010158	4.03254	0.225013	-1	-1	-1	-1
	---	231992_x_at	0.05655	0.006668	2.05008	0.533194	1	1	1	1					FAIM	220643_s_at	0.021456	0.091337	0.055766	1.38335	1	1	-1	1
	---	229504_at	0.056376	0.003854	3.69185	0.355044	1	-1	1	1					ATP1A1	220948_s_at	0.133517	0.095531	10.5635	8.57013	1	1	1	1
	---	229786_at	0.056227	0.01258	7.18407	2.15276	-1	-1	-1	-1					C11orf17 /// NUAK2	220987_s_at	0.04445	0.027159	2.74986	1.26677	-1	-1	-1	-1
	---	225256_at	0.056129	0.021193	1.98897	0.015537	-1	-1	-1	1					CYFIP2	220999_s_at	0.101506	0.16439	0.555241	3.34839	-1	-1	-1	-1
	---	225896_at	0.05578	0.013139	2.92164	2.74393	-1	1	-1	-1					NOD1	221073_s_at	0.057089	0.018568	8.15992	1.50659	-1	-1	-1	-1
	---	1557689_at	0.055715	0.007306	34.4141	0.268184	-1	-1	-1	-1					TNFSF15	221085_at	0.199841	0.134787	5.511	8.19263	-1	-1	-1	-1
	---	242342_at	0.055547	0.093453	2.38738	10.4301	-1	-1	-1	-1					PECR	221142_s_at	0.123474	0.04652	2.76917	9.22423	1	1	1	1
	---	212701_at	0.055349	0.012992	10.4675	12.6723	-1	-1	-1	-1					QTRT1	221270_s_at	0.057991	0.121003	0.748247	1.84642	1	1	1	1
	---	225492_at	0.055182	0.012699	1.81951	2.75129	1	-1	1	1					GDNF	221359_at	1.77126	0.011044	1.86156	1.28624	1	1	1	1
	---	243176_at	0.054894	0.009038	3.70842	0.257453	1	-1	1	1					TNFSF18	221371_at	0.879908	0.078546	11.685	18.5088	-1	-1	-1	-1
	---	236981_at	0.054775	0.008164	3.52336	1.44306	1	-1	1	1					SERINC3	221472_at	0.270925	0.187132	2.14511	3.28489	-1	-1	-1	-1
	---	241272_at	0.053999	0.053007	1.90784	0.974774	-1	-1	-1	-1					CDCA8	221520_s_at	0.033313	0.097737	3.81478	2.88784	1	1	1	1
	---	217665_at	0.053866	0.030381	1.99625	0.068705	1	-1	1	1					TRAF3	221571_at	0.05779	0.002949	2.13937	0.026212	1	-1	1	1
	---	229202_at	0.05381	0.06373	3.88584	3.98547	-1	-1	-1	-1					E2F5	221586_s_at	0.383065	0.071665	12.4842	3.31012	1	1	1	1
	---	227356_at	0.053722	0.041838	2.40651	0.770711	1	1	1	1					HIGD1A	221896_s_at	0.05462	0.007987	2.11657	3.21509	1	1	1	1
	---	225716_at	0.053678	0.046742	2.47229	2.1911	1	1	1	1					CYLD	221903_s_at	0.071378	0.143941	2.92775	5.88997	-1	-1	-1	-1
	---	242598_at	0.053563	0.003979	1.86421	1.27945	1	-1	1	1					LZTS1	222107_x_at	0.007266	0.442987	0.272175	1.09664	1	1	1	1
	---	1563000_at	0.053515	0.007634	6.05513	0.722094	1	1	1	1					CASP8AP2	222201_s_at	0.033871	0.007818	10.0858	0.308865	1	-1	1	1
	---	235171_at	0.053491	0.201213	3.65676	4.10439	-1	-1	-1	-1					FAF1	222511_x_at	0.07027	0.023523	5.49144	2.69813	1	1	1	1
	---	240089_at	0.053357	2.33349	0.861825	14.4063	1	1	1	1					USP16	222616_s_at	0.150881	0.004868	5.52109	0.484123	1	1	1	1
	---	235766_x_at	0.053056	0.03131	3.23362	0.492509	-1	-1	-1	-1					BAG4	222909_s_at	0.109132	0.00701	6.9235	0.418268	1	1	1	1
	---	239801_at	0.052519	0.014029	3.96937	0.013947	1	1	1	-1					CSDE1	222975_s_at	0.303816	0.004285	2.47915	0.278424	1	1	1	1
	---	241839_at	0.052262	0.001258	2.4422	0.425277	1	1	1	1					SH3KBP1	223082_at	0.086295	0.154098	107.14	11.1707	-1	-1	-1	-1
	---	232356_at	0.051249	0.001781	2.21362	0.126013	-1	1	-1	1					BCAR1	223116_at	0.040476	0.011611	8.06481	4.21275	-1	-1	-1	-1
	---	242479_s_at	0.049666	2.83458	1.05649	0.983229	-1	1	1	1					MTP18	223172_s_at	0.076851	0.032201	2.69022	2.56161	1	1	1	1
	---	228952_at	0.049426	0.004373	4.30791	1.34125	1	-1	1	1					SUGT1	223329_x_at	0.033441	0.022245	6.90577	0.718478	1	-1	1	1
	---	243634_at	0.049347	0.016777	2.49046	10.6508	-1	-1	-1	-1					SEMA6A	223449_at	0.28131	0.16774	0.862288	1.69667	1	1	1	1
	---	1562828_at	0.049097	0.008977	3.65578	0.004156	1	-1	1	-1					HELLS	223556_at	0.136146	0.006731	2.54169	0.42197	1	1	1	1
	---	1555833_a_at	0.049029	0.007892	2.70182	1.40725	-1	-1	-1	-1					BCL2L13	223664_x_at	0.083515	0.031603	2.81882	0.396743	1	1	1	1
	---	230750_at	0.04902	0.150478	0.176032	28.7328	1	1	1	1					GSG2	223759_s_at	0.098455	0.135052	1.6138	1.08535	1	1	1	1
	---	238115_at	0.049014	0.042858	11.264	361.177	-1	-1	-1	-1					FANCI	223785_at	0.157274	0.034877	2.54318	0.49559	1	1	1	1
	---	221137_at	0.048262	0.003388	1.94515	0.010173	1	1	1	-1					GULP1	223837_at	0.068712	0.014879	17.1316	0.017587	1	1	1	1
	---	232622_at	0.047902	0.013878	2.99511	0.19583	1	1	1	-1					TNFRSF18	223851_s_at	1.70922	0.005078	2.0727	0.188401	1	1	1	1
	---	237051_at	0.047682	0.871803	1.48227	6.30619	1	-1	1	-1					WWOX	223868_s_at	0.032808	0.058377	4.65621	4.07985	1	1	1	1
	---	237501_at	0.047479	0.005833	1.9073	0.448459	1	1	1	1					NOD1	224190_x_at	0.028138	0.013152	75.0665	0.506859	-1	-1	-1	-1
	---	241238_at	0.047382	0.00437	1.85672	0.067426	1	1	1	1					SUGT1	224309_s_at	0.046598	0.014497	2.87759	0.503582	1	-1	1	1
	---	231682_at	0.047271	0.075333	0.464378	5.31525	-1	1	1	1					RP6-213H19.1	224407_s_at	0.168258	0.008745	3.02573	0.43955	1	1	1	1
	---	1559515_at	0.04711	0.005556	2.72824	0.606494	1	-1	1	1					PDCD2L	224467_s_at	0.080778	0.086545	3.27999	2.46302	1	1	1	1
	---	231249_at	0.04683	0.081911	4.13999	2.99039	-1	-1	-1	-1					MAPK1	224621_at	0.108295	0.013649	1.91977	0.024073	-1	-1	-1	-1
	---	1557707_at	0.046755	0.013812	1.87277	5.06321	-1	1	-1	1					SERF2	224625_x_at	0.043763	0.042218	1.7932	3.9441	-1	-1	-1	-1
	---	235109_at	0.0467	0.026959	1.81694	0.531033	-1	-1	-1	-1					HMGB1	224734_at	0.026281	0.015071	1.92257	0.965394	1	-1	1	1
	---	230683_at	0.046682	0.051747	2.52435	1.91589	-1	-1	-1	-1					CDK6	224847_at	0.185214	0.354479	10.7848	7.06776	-1	-1	-1	-1
	---	237973_at	0.046642	0.008967	2.85449	0.965147	1	1	1	1					CDK6	224848_at	0.26646	0.081019	8.00522	5.65177	-1	-1	-1	-1
	---	242381_x_at	0.046368	0.009098	19.6795	1.44729	1	1	1	1					CDK6	224851_at	0.149124	0.041458	7.05363	5.67587	-1	-1	-1	-1
	---	230406_at	0.046025	0.01702	17.9754	41.3297	-1	-1	-1	-1					BMPR2	225144_at	0.066491	0.058899	2.50883	0.619414	-1	-1	-1	-1
	---	243521_at	0.046002	0.157634	1.82111	1.74758	-1	-1	-1	-1					PPP6C	225429_at	0.16976	0.001692	1.88053	0	1	-1	1	1
	---	1566968_at	0.045936	0.116333	1.9247	1.68997	-1	-1	-1	-1					CABLES1	225531_at	0.373997	0.04981	17.6713	1.24726	-1	-1	-1	-1
	---	230407_at	0.045838	0.016919	2.26075	0.095995	1	-1	1	1					CABLES1	225532_at	0.707481	0.08205	3.66103	3.44485	-1	-1	-1	-1
	---	238267_s_at	0.045482	0.037457	3.04759	0.65482	1	1	1	1					SEMA6A	225660_at	0.155777	0.270512	1.10606	2.44677	1	1	1	1
	---	1557270_at	0.045458	0.021196	2.04563	0.442299	-1	-1	-1	-1					ZAK	225665_at	0.281543	0.006591	7.09109	1.20891	-1	-1	-1	-1
	---	243086_at	0.045378	0.008572	5.09226	1.18825	1	-1	1	1					FAM33A	225686_at	0.142585	0.012182	2.72348	3.05303	1	1	1	1
	---	239089_at	0.0451	0.006316	5.91856	0.571218	1	-1	1	1					PHF17	225820_at	0.14994	0.012999	3.70586	0.611127	1	1	1	1
	---	1559544_s_at	0.044535	0.025445	1.95582	0.000631	1	-1	1	-1					PHLDA1	225842_at	2.78084	1.50872	15.6893	10.2979	-1	-1	-1	-1
	---	235629_at	0.044062	0.005342	44.7405	2.67032	-1	1	-1	-1					SASH1	226022_at	0.227472	0.058756	6.79304	4.93669	-1	-1	-1	-1
	---	1559910_at	0.043942	0.005977	1833.54	0.213137	-1	-1	-1	-1					PRKCE	226101_at	0.051077	0.015164	5.12273	8.05897	-1	-1	-1	-1
	---	236350_at	0.04385	0.001641	1.8028	0.695157	1	1	1	1					PAK1	226507_at	0.081378	0.030219	1.90116	0.504961	-1	-1	-1	-1
	---	1566803_at	0.043835	0.010353	2.40302	0.000589	1	-1	1	-1					PDIA3	227033_at	0.071082	0.008201	4.04031	1.61436	-1	1	-1	-1
	---	213289_at	0.043783	0.001737	2.10391	0.099129	1	1	1	1					---	227350_at	0.068315	0.019868	5.42361	1.46747	1	1	1	1
	---	215164_at	0.043474	0.003957	1.92788	33.051	-1	-1	-1	-1					CBX4	227558_at	0.057003	0.100491	0.511502	1.48351	1	1	1	1
	---	236293_at	0.043349	0.027949	3.72877	1.31204	1	1	1	1					NTN1	227816_at	0.36785	0.114809	1.52239	2.74823	1	1	1	1
	---	229531_at	0.043082	0.123476	5.48955	1.89427	-1	-1	-1	-1					TMEM166	227828_s_at	0.098979	0.141014	5.49122	11.8404	-1	-1	-1	-1
	---	229088_at	0.042619	0.003397	2.24859	0.77869	1	-1	1	1					CTSB	227961_at	0.072899	0.126919	3.86	2.33039	-1	-1	-1	-1
	---	230859_at	0.0426	0.024172	1.80458	1.29614	1	1	1	1					TGFB2	228121_at	0.130908	0.116241	2.21392	3.25372	-1	-1	-1	-1
	---	1553979_at	0.042215	0.00041	2.46328	0.1186	1	-1	1	1					E2F2	228361_at	0.273214	0.074656	5.21558	3.57318	1	1	1	1
	---	215607_x_at	0.041831	0.177473	0.070415	1.2072	1	1	-1	1					PARD3B	228411_at	0.033332	0.020802	1.82927	9.37473	-1	-1	-1	-1
	---	1566029_at	0.041822	4.08405	1.05145	2.64419	1	1	1	1					RAD1	228535_at	0.043956	0.141989	1.28638	1.89731	1	1	1	1
	---	226826_at	0.041721	0.076402	3.24823	10.1262	1	1	1	1					CARD8	228641_at	0.02939	0.030021	4.6045	0.503523	1	1	1	1
	---	1554963_at	0.041641	0.014441	2.6128	0.752718	1	1	1	1					RFFL	228980_at	0.103498	0.006667	3.86981	0.329335	-1	-1	-1	-1
	---	1560305_x_at	0.041524	0.399581	7.30651	2.04891	1	1	1	1					PAWR	229515_at	0.110256	0.004988	4.41662	1.13618	1	-1	1	1
	---	227724_at	0.041164	0.009852	9.30116	2.25557	1	1	1	1					FXR1	229519_at	0.148574	0.000923	2.65904	0.132772	1	-1	1	1
	---	226203_at	0.041086	0.158343	4.02046	0.446379	-1	-1	-1	-1					TBX3	229576_s_at	0.024448	0.005587	12.7503	0.024019	1	-1	1	-1
	---	1562926_at	0.041039	0.006895	66.1235	111.457	-1	-1	-1	-1					MAPK8	229664_at	0.153853	0.067484	5.5367	0.211612	-1	-1	-1	-1
	---	1556194_a_at	0.040862	0.00649	1.81951	0.775252	1	1	1	1					ASAH2	229793_at	0.059617	0.412496	1.28099	1.03503	1	1	1	1
	---	239794_at	0.040827	0.103552	0.097873	1.1483	1	1	1	1					LATS2	230348_at	0.016752	0.169791	0.058675	1.15185	1	1	-1	1
	---	241527_at	0.040812	0.002635	2.60461	1.35608	1	-1	1	1					BAG2	230879_at	0.084296	0.007094	1.97961	0.367401	1	1	1	1
	---	211444_at	0.040414	0.092687	1.45778	1.16833	1	1	1	1					IL4I1	230966_at	0.006896	1.01962	9.91972	51.8475	-1	-1	-1	-1
	---	240502_at	0.040201	0.020626	4.07099	0.257227	1	-1	1	1					NFKBIA	231699_at	0.015886	4.30316	26.8046	0.957	-1	1	-1	1
	---	235360_at	0.040003	0.015385	5.08695	2.03651	-1	-1	-1	-1					ANAPC1	231973_s_at	0.210868	0.018573	9.87343	1.45605	1	1	1	1
	---	215968_at	0.039958	0.039354	2.188	1.27684	1	1	1	1					ASPM	232238_at	0.027693	0.002501	4.82643	0	1	-1	1	1
	---	230680_at	0.039836	0.003937	2.42146	0.29291	1	1	1	1					CARD14	232608_x_at	0.251978	0.02454	2.17104	0.323371	1	1	1	1
	---	243941_at	0.039732	2e-06	3.70364	0.164143	1	1	1	-1					BCL2L12	233110_s_at	0.027656	0.061434	4.77833	0.84158	1	1	1	1
	---	1563649_at	0.039688	0.098513	1.81466	3.47194	1	1	1	1					UBE2I	233360_at	0.064934	0.002573	2.85176	0.259506	1	1	1	-1
	---	233335_at	0.03947	4.23323	233.102	0.190479	-1	-1	-1	-1					HELLS	234040_at	0.103579	0.070134	2.22627	0.038714	1	1	1	-1
	---	1565669_at	0.039255	0.003108	2.0891	0.13685	-1	-1	-1	1					FBXO5	234863_x_at	0.226248	0.003192	4.15136	0.394703	1	1	1	1
	---	1556663_s_at	0.039195	0.009934	2.4897	0.756951	1	-1	1	1					CDK6	235287_at	0.047333	0.012679	5.27888	3.53039	-1	-1	-1	-1
	---	235561_at	0.038981	0.038942	2.62465	2.04399	-1	-1	-1	-1					SPC24	235572_at	0.024986	0.004436	2.11124	0.641169	1	1	1	1
	---	226223_at	0.038883	0.000398	2.46408	0.010873	1	-1	1	1					RIF1	236620_at	0.056396	3.5e-05	3.07659	0.142994	1	-1	1	1
	---	217406_at	0.038855	0.006867	4.32078	0.008018	1	-1	1	1					LOC729298 /// PCNP	237577_at	0.047089	0.003787	2.11587	0.473011	1	1	1	1
	---	225133_at	0.03885	0.03266	3.64507	0.862498	-1	-1	-1	-1					NEK6	237761_at	0.028977	0.009298	2.14504	0.175849	1	-1	1	1
	---	230733_at	0.038819	0.009263	4.76624	1.41442	-1	1	-1	-1					ZAK	238613_at	0.018711	0.193806	1.15159	2.37938	-1	-1	-1	-1
	---	242877_at	0.038601	0.100471	3.49271	2.99071	1	1	-1	1					---	238725_at	0.072384	0.042306	2.555	1.6946	-1	-1	-1	-1
	---	212233_at	0.038586	0.358017	3.14761	0.797137	-1	-1	-1	-1					MCM6	238977_at	0.188566	0.034983	2.93265	2.5334	1	1	1	1
	---	243154_at	0.038072	0.047506	2.30708	0.268774	1	1	1	1					GSPT1	240452_at	0.027117	0.212138	0.061663	3.45296	1	1	-1	1
	---	244241_x_at	0.038042	0.210267	1.12853	1.15855	-1	-1	-1	-1					OPA1	241027_at	0.028174	0.006877	3.12194	0.013264	1	1	1	-1
	---	217210_at	0.037537	0.000318	3.10336	0.197233	1	1	1	-1					HSPD1	241716_at	0.089084	0.113459	1.57733	1.42633	1	1	1	1
	---	1556306_at	0.037535	0.003528	4.04022	1.73121	1	-1	1	1					FLCN	243062_at	0.018822	0.10635	0	1.77133	1	1	1	1
	---	235134_at	0.037515	0.179581	0.111523	2.40168	1	1	-1	1					HSPD1 /// LOC643300 /// LOC644745	243372_at	0.025712	0.032981	2.8708	1.84941	1	1	1	1
	---	1565834_a_at	0.037304	0.013874	3.79603	0.002107	1	-1	1	-1					PDCD2	243773_at	0.121843	0.023098	5.47362	0.479167	1	1	1	1
	---	236882_at	0.037272	0.004885	2.94442	0.268711	-1	-1	-1	-1					SQSTM1	244804_at	0.967028	0.006854	50.0139	0.080504	-1	-1	-1	-1
	---	235380_at	0.037209	0.099782	2.73349	0.677738	1	1	1	1					GAS2L1	31874_at	0.025476	0.006518	1.9756	0.325131	1	-1	1	1
	---	232569_at	0.037074	0.022486	1.81784	1.00083	1	1	1	1					NBL1	37005_at	6.96066	0.262759	15.4933	14.1591	-1	-1	-1	-1
	---	241940_at	0.03691	0.112389	0.13915	2.25458	1	1	-1	1					BNIP1	37226_at	0.029844	0.015019	4.51218	2.44143	1	1	1	1
	---	233792_at	0.036781	5.23163	0.380773	2.71677	1	1	1	1					PPM1F	37384_at	0.092738	0.029646	2.95352	1.85689	-1	-1	-1	-1
	---	230383_x_at	0.036599	0.072016	1.94285	2.17275	-1	-1	-1	-1					ESPL1	38158_at	0.0762	0.028591	1.85739	7.05826	1	1	1	1
	---	230127_at	0.036584	0.097484	0.236251	3.00031	-1	-1	-1	-1					IL1B	39402_at	0.224387	0.210556	0.799694	1.62231	-1	-1	-1	-1
	---	233112_at	0.036493	0.003497	13.9905	1.34792	-1	-1	-1	-1					2009-09-01	41220_at	0.112253	0.103592	0.617063	1.82339	-1	-1	-1	-1
	---	238709_at	0.036484	0.020671	3.28167	2.18462	-1	-1	-1	-1					SASH1	41644_at	0.089905	0.20825	2.76197	0.95901	-1	-1	-1	-1
	---	235685_at	0.036129	0.009925	2.86634	10.4007	-1	1	-1	-1					SENP5	57703_at	0.100906	0.149654	1.65977	12.5624	1	1	1	1
	---	231438_x_at	0.036081	0.20468	0.600692	0.963378	1	1	1	1					EHBP1L1 /// MGC15523	91703_at	0.544644	0.466315	5.11845	3.88356	-1	-1	-1	-1
	---	1562093_at	0.035748	0.000747	2.05316	0.637281	-1	1	-1	1					STAT1	AFFX-HUMISGF3A/M97935_5_at	0.141438	0.013305	5.17959	0.405716	1	1	1	1
	---	231458_at	0.035682	0.00512	3.7948	0.477396	1	1	1	1					STAT1	AFFX-HUMISGF3A/M97935_MA_at	0.435091	0.013793	10.3756	0.807657	1	1	1	1
	---	236997_at	0.035586	0.002206	1.99474	0.090443	-1	-1	-1	1					STAT1	AFFX-HUMISGF3A/M97935_MB_at	0.080428	0.010287	5.38165	0.141707	1	1	1	1
	---	228732_at	0.035528	0.012038	2.68749	0.675062	-1	-1	-1	-1
	---	217682_at	0.035478	0.002726	1.98278	0.317811	1	1	1	1
	---	238425_at	0.035227	0.01512	2.47171	4.62247	1	1	1	1
	---	239310_at	0.03475	0.001568	4.39641	0.029761	-1	1	-1	1
	---	234199_at	0.034688	0.440574	0.074586	16.1313	1	1	1	1
	---	238457_at	0.03451	0.001024	2.79634	0.432863	1	1	1	1
	---	229549_at	0.03447	0.015974	2.90624	0.220121	1	1	1	1
	---	237441_at	0.034456	0.008641	1.97738	0.636611	-1	-1	-1	-1
	---	1558765_a_at	0.034287	0.002853	3.56121	0.005862	1	-1	1	-1
	---	228188_at	0.034171	0.037089	2.78528	0.949954	-1	-1	-1	-1
	---	227107_at	0.033869	0.004411	3.3844	0.330689	1	-1	1	1
	---	235502_at	0.033865	0.057537	3.67406	2.84052	1	-1	1	1
	---	235570_at	0.033589	0.037844	3.5388	3.26106	-1	-1	-1	-1
	---	227452_at	0.033557	0.085559	1.63434	3.04994	-1	-1	-1	-1
	---	1558102_at	0.033414	0.007061	2.57829	0.051447	1	-1	1	1
	---	241645_at	0.033107	0.007448	1.82333	1.10753	1	1	1	1
	---	1561484_at	0.033047	0.006553	2.40725	0.32848	1	1	1	1
	---	237615_at	0.032793	0.011086	3.80864	1.39048	1	1	1	1
	---	234601_x_at	0.032656	0.004485	3.83483	0.442144	1	1	1	1
	---	228987_at	0.032562	0.019037	2.18548	0.818418	1	1	1	1
	---	1568787_at	0.032285	0.352604	0.961447	1.58246	-1	1	1	1
	---	1564672_at	0.032283	0.086058	1.79872	0.379351	1	1	1	1
	---	239973_at	0.031939	0.125402	0.402418	2.62574	1	1	1	1
	---	1560516_at	0.031891	0.001229	4.77529	0.046918	1	1	1	-1
	---	238601_at	0.031814	0.111729	2.76989	0.841507	-1	-1	-1	-1
	---	230944_at	0.03165	0.475757	0.325002	7.22403	1	1	1	1
	---	230787_at	0.031357	0.004888	2.18351	0.215203	1	-1	1	1
	---	236179_at	0.030925	0.008694	1.96379	0.103304	1	1	1	1
	---	1559494_at	0.030907	0.004097	4.95593	0.078699	1	1	1	-1
	---	241814_at	0.030699	0.005458	2.11184	0.542264	1	1	1	1
	---	232372_at	0.030678	0.122477	0.165748	3.16797	1	1	-1	1
	---	231490_at	0.03064	0.001745	2.37339	0.006186	1	1	1	-1
	---	215303_at	0.030123	0.006544	95.6428	0.644815	-1	-1	-1	-1
	---	233090_at	0.030031	0.005376	1.81222	0.223907	-1	1	-1	-1
	---	236202_at	0.029977	0	2.05719	0.061161	1	1	1	1
	---	244511_at	0.029813	0.154711	11.7046	0.300166	-1	-1	-1	1
	---	236952_at	0.029781	0.004925	1.7987	0.371786	1	1	1	1
	---	217580_x_at	0.029712	0.002306	21.3807	1.33994	1	1	1	1
	---	230310_at	0.02952	0.020812	2.5443	0	1	1	1	-1
	---	232758_s_at	0.029475	0.001454	1.83181	0.191882	1	1	1	1
	---	1564413_at	0.029461	0.007676	4.63026	0.048112	-1	-1	-1	-1
	---	238782_at	0.029434	0.018037	4.9175	4.87229	-1	-1	-1	-1
	---	240145_at	0.029386	0.009199	1.95253	0.176476	1	1	1	1
	---	233257_at	0.029233	0.006074	2.65325	0.70568	-1	-1	-1	1
	---	233927_at	0.029169	0.000537	2.89444	0.119157	1	1	1	1
	---	1556646_at	0.02916	0.043147	2.85956	5.26506	-1	-1	-1	-1
	---	1557829_at	0.029094	0.006803	3.73569	0.395321	1	1	1	1
	---	232369_at	0.029017	0.007464	2.5034	0.097024	-1	1	-1	1
	---	242588_at	0.029007	0.003159	1.91028	0.020868	1	1	1	-1
	---	1562886_at	0.028943	0.001839	2.48537	0.126261	1	-1	1	1
	---	1557353_at	0.028932	0.098432	0.628575	3.7858	-1	-1	-1	-1
	---	229939_at	0.028833	0.001365	63.1603	0.09832	-1	1	-1	1
	---	230786_at	0.028819	0.006693	5.45225	0	1	-1	1	-1
	---	236672_at	0.028573	0.016316	4.62003	0.06642	1	1	1	1
	---	244218_at	0.028509	0.946934	0.275131	4.52648	1	1	1	1
	---	239437_at	0.028306	0.015052	5.26699	0.004886	-1	-1	-1	-1
	---	228835_at	0.028266	0.013883	7.22731	0.334857	-1	-1	-1	-1
	---	1560576_at	0.028225	0.117898	0.456121	1.95828	1	1	1	1
	---	227545_at	0.028047	0.000704	1.83868	0.152924	1	-1	1	1
	---	1556784_at	0.027931	0.011968	15.7541	0.144096	-1	-1	-1	-1
	---	240038_at	0.027919	0.011233	1.9778	0.244914	-1	-1	-1	-1
	---	233922_at	0.02788	0.007999	1.84495	0.572458	1	1	1	1
	---	226397_s_at	0.027788	0.012849	2.09675	1.68064	1	1	1	1
	---	229455_at	0.027783	0.004775	4.84424	2.08357	1	1	1	1
	---	237552_at	0.027676	0.023347	1.9288	0.173356	1	1	1	1
	---	241756_at	0.027602	0.073768	12.0199	1.67253	1	-1	1	-1
	---	238896_at	0.027032	0.010506	2.43071	2.08851	-1	-1	-1	-1
	---	243808_at	0.026831	0.005634	2.26173	4.52009	-1	1	-1	-1
	---	1558401_at	0.026605	0.012115	1.93987	1.06193	-1	-1	-1	-1
	---	238887_at	0.026532	0.02943	2.00372	0.879178	1	1	1	1
	---	1559421_at	0.026432	0.00874	1523.54	25.7624	-1	-1	-1	-1
	---	1565760_at	0.026366	0.000777	4.45196	0.046144	1	1	1	1
	---	237589_at	0.026136	0.014665	12.1257	0.190049	1	1	1	1
	---	1568647_at	0.026058	0.009036	2.49068	3.84641	1	1	1	1
	---	1561004_at	0.025887	0.011052	2.45476	1.13751	1	1	1	1
	---	1556657_at	0.025868	0.013428	7.19755	3.44569	-1	1	-1	-1
	---	236650_at	0.025858	0.029696	2.25359	1.29506	1	1	1	1
	---	240832_at	0.02577	0.007009	3.07181	1.97222	1	-1	1	1
	---	240019_at	0.02572	0.014008	5.78309	1.63954	1	1	1	1
	---	230428_at	0.025696	0.005381	10.7958	0.035674	1	-1	1	-1
	---	244457_at	0.02564	0.252413	3.71493	1.02037	-1	1	-1	1
	---	236547_at	0.025634	0.0025	4.07516	0.023769	1	-1	1	-1
	---	234657_at	0.025567	0.003956	22.8664	0.020948	-1	1	-1	-1
	---	229810_at	0.025543	4.92288	0.443619	4.50503	-1	-1	-1	-1
	---	240656_at	0.025464	0.002308	4.50407	0.047259	1	1	1	-1
	---	1561864_at	0.025398	0.003349	2.62228	0.33874	1	1	1	1
	---	233900_at	0.025309	0.003391	2.22271	0.224135	1	1	1	1
	---	242256_x_at	0.02524	0.20943	0.113236	1.4194	1	1	-1	1
	---	229083_at	0.025139	0.000989	4.84814	0.234131	1	1	1	1
	---	210183_x_at	0.025043	0.024543	2.51869	3.03422	-1	-1	-1	-1	GO
	---	1561469_at	0.02503	0.025438	2.1503	0.794017	1	-1	1	1
	---	215488_at	0.024784	0.117704	0.42687	38.5529	1	1	1	1
	---	236531_at	0.024772	2.10598	0.319703	1.28367	1	-1	1	-1
	---	227364_at	0.024455	0.002953	3.97235	0.2819	1	1	1	1
	---	222368_at	0.024413	0.002999	5.95507	398.264	-1	-1	-1	-1
	---	1557443_s_at	0.024245	0.005587	4.42476	0.626429	1	-1	1	1
	---	233302_at	0.023351	0.096789	0.011581	1.95065	1	1	1	1
	---	241726_at	0.023345	0.149792	0.189972	3.26984	-1	-1	-1	-1
	---	237764_at	0.023	5.44863	0.066005	2.07109	1	1	1	1
	---	237122_at	0.022816	0.414109	1.07803	1.31359	1	1	1	1
	---	1558728_at	0.021394	0.179296	0.082105	46.9222	1	1	1	1
	---	228159_at	0.021153	0.156736	0.792762	2.65684	-1	-1	-1	-1
	---	227221_at	0.020911	0.28356	0.570412	2.92702	-1	-1	-1	-1
	---	213747_at	0.019834	0.083157	1.50945	34.659	1	1	1	1
	---	240135_x_at	0.019483	2.78769	0.664295	2.17464	1	1	1	1
	---	228275_at	0.019321	0.461457	0.495645	2.35664	-1	-1	-1	-1
	---	240101_at	0.018968	0.180735	0.607647	4.03744	1	1	1	1
	---	233614_at	0.018733	0.256129	0.701292	1.02596	-1	1	-1	1
	---	231480_at	0.018524	0.758822	0	2.50789	1	1	-1	1
	---	243331_at	0.018401	0.156958	0.048982	77.9366	1	1	1	1
	---	236666_s_at	0.018213	0.116088	0.156084	1.1971	1	1	1	1
	---	1558448_a_at	0.017554	0.665576	0.117626	3.18551	1	-1	-1	-1
	---	226810_at	0.016471	0.261524	1.62902	2.10694	-1	-1	-1	-1
	---	217300_at	0.016366	2.97145	0.075647	0.945799	1	1	1	1
	---	215969_at	0.016183	0.439678	0.947576	0.969712	1	1	1	1
	---	234131_at	0.016099	1.09905	0.911327	2.15691	-1	1	1	1
	---	244779_at	0.015624	0.149476	0.290537	0.976934	-1	-1	-1	-1
	---	1570138_at	0.014986	0.313748	0.012814	1.06843	1	1	1	1
	---	1562482_at	0.014553	0.258427	0.835541	1.0054	1	1	1	1
	---	229641_at	0.01455	0.072814	0.601019	9.55146	-1	-1	-1	-1
	---	1558574_at	0.014333	0.551652	0.647067	1.67814	1	1	1	1
	---	235886_at	0.013495	0.171373	0.181657	3.00779	-1	-1	-1	-1
	---	230268_at	0.012744	0.120116	0.802486	4.11819	1	-1	1	-1
	---	1562771_at	0.012557	0.368398	0.003883	2.503	-1	1	-1	1
	---	242671_at	0.012317	0.274636	3.86305	1.52202	-1	-1	-1	-1
	---	244408_at	0.012299	0.115641	0.000108	3.04724	1	1	-1	1
	---	237035_at	0.012218	1.1832	0.279438	1.13871	1	1	1	1
	---	236679_x_at	0.012008	0.13741	2.30997	1.38786	-1	-1	-1	-1
	---	238274_at	0.011786	1.16747	0.01306	0.939531	1	1	1	1
	---	241456_at	0.011496	2.68396	0.850584	2.4045	1	1	1	1
	---	231067_s_at	0.01145	0.162544	0.514805	3.56363	-1	-1	-1	-1
	---	237940_s_at	0.01142	0.333296	1.45267	5.98972	-1	1	1	1
	---	239242_at	0.011365	0.232035	0.248662	2.7272	1	-1	1	-1
	---	1560259_at	0.011091	0.207108	0.330394	0.943456	-1	1	1	1
	---	236285_at	0.010594	3.62995	0.138295	1.04649	1	1	1	1
	---	233097_x_at	0.010142	0.107503	0.037681	5.27255	1	1	-1	1
	---	1570198_x_at	0.009878	0.817608	0.994293	2.22382	-1	1	1	1
	---	237487_at	0.009738	0.255529	0.010307	1.3747	1	1	1	1
	---	231031_at	0.009684	0.128832	0.10363	11.7476	1	1	1	1
	---	239240_at	0.009089	0.082801	1.16226	41.6988	-1	-1	-1	-1
	---	231400_s_at	0.008843	8.8955	3.16127	42.3013	1	1	1	1
	---	1560893_at	0.008841	0.150602	23.7299	1.85719	1	1	1	1
	---	234805_at	0.008819	0.459868	0.559981	1.04627	1	1	1	1
	---	1555084_at	0.008691	3.1952	1.54302	1.58735	1	1	1	1
	---	235207_at	0.008595	0.089335	0.017409	2.38851	1	1	-1	1
	---	243237_at	0.008124	25.8878	1.66161	2.06888	-1	1	1	1
	---	242339_at	0.008011	1.041	0.422489	1.38939	-1	1	1	1
	---	234644_x_at	0.007997	0.283134	0.473279	9.72371	1	1	1	1
	---	244518_at	0.007721	0.275189	0	1.23066	1	1	-1	1
	---	1561439_at	0.007669	0.280312	0.493688	1.26812	1	1	1	1
	---	1562661_at	0.007489	0.431713	0.010203	0.986623	1	1	1	1
	---	222334_at	0.00743	0.29504	0.002587	3.04015	1	1	-1	1
	---	240175_at	0.007209	0.661538	0.174603	1.09149	-1	1	1	1
	---	242104_at	0.007177	2.72036	0.105655	13.4358	1	1	-1	1
	---	244081_at	0.007116	0.77026	1.33643	5.49796	1	1	1	1
	---	222306_at	0.007055	0.266378	0.061039	1.55823	1	1	-1	1
	---	230039_at	0.007013	0.231421	1.16491	4.41585	-1	-1	-1	-1
	---	239236_at	0.006882	0.108544	0.837111	1.07211	-1	-1	-1	-1
	---	241373_at	0.006469	2.22198	0.017741	2.02212	1	1	-1	1
	---	217664_at	0.006355	0.155782	0.077065	2.14255	-1	1	-1	1
	---	232925_at	0.006221	5.27296	13.3739	0.96585	-1	1	-1	1
	---	1569961_at	0.006161	0.25738	64.2081	20.1672	-1	1	-1	1
	---	1563427_at	0.006153	1.9381	1.44821	2.46171	1	1	1	1
	---	1559766_at	0.005836	0.857425	0.654944	3.93473	-1	1	1	1
	---	234887_at	0.005785	5.14769	0.17317	26.9209	-1	1	1	1
	---	234062_at	0.005771	62.4624	0.008004	3.50972	1	1	1	1
	---	217205_at	0.005713	0.120229	0.073426	1.16667	1	1	-1	1
	---	234618_at	0.0056	1.18498	0.055929	0.944011	-1	1	-1	1
	---	210699_at	0.005512	49.5715	24.0473	2.44885	1	1	1	1
	---	244714_at	0.005471	0.161192	0.260929	1.33935	-1	1	1	1
	---	224342_x_at	0.005466	0.139658	4.9e-05	1.17067	-1	1	1	1
	---	232876_at	0.005378	0.126844	0	6.52782	-1	1	1	1
	---	237714_at	0.00501	0.327685	1.89921	0.952388	1	1	1	1
	---	1555723_at	0.004898	1.03716	1.20862	1.3681	1	1	-1	1
	---	226183_at	0.004872	0.130748	1.35296	1.29946	1	-1	-1	-1
	---	233981_at	0.004845	1.50119	0.000884	1.42116	1	1	1	1
	---	229699_at	0.00481	0.307709	0.014085	1.83404	-1	-1	1	-1
	---	1564670_at	0.004631	6.90908	0.450001	1.39412	-1	1	1	1
	---	232495_x_at	0.004336	0.141781	7.75645	0.952206	-1	1	-1	1
	---	234169_at	0.00421	0.795228	0.12849	2.65566	1	1	1	1
	---	1566867_at	0.00419	0.60278	0.249128	1.62656	1	1	1	1
	---	1566786_at	0.004172	0.160063	0.312572	2.61347	-1	1	1	1
	---	221955_at	0.003739	2.3834	36.8148	1.65107	1	1	-1	1
	---	244543_s_at	0.003625	0.148113	0.07968	3.04925	1	1	-1	1
	---	243013_at	0.003531	0.087093	0.360133	6.24998	-1	-1	1	-1
	---	1562289_at	0.00344	0.230717	0.265936	1.21402	1	1	1	1
	---	233032_x_at	0.003386	0.253501	0.006869	1.18523	-1	1	1	1
	---	236695_at	0.003326	0.819143	0.081695	1.59622	-1	1	-1	1
	---	211369_at	0.003265	0.256585	0.724065	1.23473	-1	1	1	1
	---	1563181_a_at	0.002973	107.608	0.000548	2.4199	-1	1	-1	1
	---	1560924_at	0.002868	0.118587	0.414102	1.18305	-1	1	1	1
	---	238228_at	0.002756	0.090163	1.36008	3.57485	1	1	1	1
	---	241270_at	0.002724	0.508991	0.154843	1.29325	-1	1	-1	1
	---	230738_at	0.002436	0.090663	0.386397	0.971643	1	1	1	1
	---	233901_at	0.002093	0.183802	1.35815	0.942218	1	1	1	1
	---	231401_s_at	0.001842	0.241601	10.0327	1.14216	-1	1	-1	1
	---	235505_s_at	0.001694	0.125135	0.006922	1.39347	-1	-1	-1	-1
	---	215799_at	0.001401	29.6658	0.549027	1.04472	1	1	1	1
	---	230639_at	0.001118	1.45619	0.396039	19.7197	1	1	1	1
	---	244884_at	0.001106	3.05731	0.162344	0.984458	1	-1	1	-1
	---	240212_at	0.000821	0.485154	0.00559	1.03795	-1	1	-1	1
	---	231676_s_at	0.000587	6.13425	0.29419	1.18493	-1	1	1	1
	---	235986_at	0.00015	0.190788	0.377195	2.03737	1	1	1	1
	---	234781_at	0.00013	0.936171	0.016802	2.20207	-1	1	1	1
	76P	211337_s_at	0.229255	0.128302	2.79442	21.8428	1	1	1	1
	AAAS	218075_at	0.030796	0.070454	4.74895	1.19673	1	1	1	1
	AASDHPPT	202170_s_at	0.092933	0.009299	3.47741	0.626645	1	1	1	1
	ABCA13	1553604_at	1.86748	0.028764	45.3403	1.3052	1	1	1	1
	ABCA13	1553605_a_at	0.25618	0.108911	1.30859	1.71842	1	1	1	1
	ABCC10	215873_x_at	0.037372	0.003016	1.83959	0.099025	-1	1	-1	-1
	ABCD3	1554878_a_at	0.072462	0.00997	1.8602	0.413791	1	1	1	1
	ABCE1 /// LOC647150	201873_s_at	0.04026	0.017822	6.24408	0.709186	1	1	1	1	BROAD
	ABCF2	209247_s_at	0.022974	0.088607	3.23715	1.17133	1	1	1	1
	ABHD10	222697_s_at	0.386671	0.019773	9.13401	3.70119	1	1	1	1
	ABHD13	235348_at	0.105761	0.007199	2.36696	0.282213	1	-1	1	1
	ABHD2	225337_at	0.060633	0.054768	4.8082	1.16583	-1	-1	-1	-1
	ABHD7	239579_at	0.187978	0.097963	0	2.63925	-1	-1	1	-1
	ABI1	209027_s_at	0.024714	0.005312	1.93231	1.18688	1	1	1	1
	ABI3BP	223395_at	0.298447	1.10735	2.91473	21.6074	-1	-1	-1	-1
	ABLIM3	205730_s_at	0.035123	0.008775	58.4883	1.56547	-1	-1	-1	-1
	ABR	212895_s_at	0.230938	0.139198	4.18949	3.15061	-1	-1	-1	-1
	ABTB1	229164_s_at	0.272974	0.169601	1.8781	2.31458	-1	-1	-1	-1
	ACAT2	209608_s_at	0.006206	0.087889	0.339758	1.40392	1	1	1	1
	ACBD5	225663_at	0.159184	0.012269	1.84138	0.336279	-1	-1	-1	-1
	ACOT1 /// ACOT2	202982_s_at	0.07448	0.061222	1.79253	1.10666	1	1	1	1	BROAD
	ACOX1	227962_at	0.163462	0.071224	2.5642	0.904595	-1	-1	-1	-1
	ACP1	201629_s_at	0.485713	0.02439	7.88368	4.17087	1	1	1	1
	ACP1	215227_x_at	0.061202	0.034062	2.4858	2.48004	1	1	1	1
	ACP6	218795_at	0.046824	0.052931	2.38453	0.581076	-1	-1	-1	-1
	ACPL2	226925_at	0.106966	0.109925	0.250523	1.10843	-1	-1	-1	-1
	ACTR10	222230_s_at	0.098067	0.088388	1.53288	5.18669	-1	-1	-1	-1
	ACTR5	222147_s_at	0.055692	0.032348	1.8073	2.12591	1	1	1	1
	ACVR1B	208219_at	0.004145	1.06497	0.485657	1.20917	1	1	1	1	GO
	ACY1L2	225431_x_at	0.02682	0.024834	2.90072	0.143365	1	1	1	1
	ADAM10	202604_x_at	0.332337	0.016543	11.1043	1.06991	-1	-1	-1	-1
	ADAM10	214895_s_at	0.109544	0.000254	9.08716	0.812617	-1	-1	-1	-1
	ADAM12	226777_at	1.3074	0.262492	50.3207	6.75873	-1	-1	-1	-1
	ADAM12	202952_s_at	0.189702	0.00962	2.36892	23.2328	-1	-1	-1	-1
	ADAM15	1555896_a_at	0.306645	0.405652	2.42177	9.31895	-1	-1	-1	-1
	ADAM19	209765_at	0.055498	0.021198	2.61992	3.03871	-1	-1	-1	-1
	ADAMTS10	230341_x_at	0.082021	0.054365	3.90776	5.25755	-1	-1	-1	-1
	ADAMTS12	226997_at	0.266411	0.129049	4.56279	4.55844	-1	-1	-1	-1
	ADAMTS9	226814_at	0.007503	0.191523	0.003711	155.65	-1	-1	1	-1
	ADAMTSL3	213974_at	0.265238	0.225251	19.8918	19.9974	-1	-1	-1	-1
	ADAT2	236817_at	0.140374	0.007777	2.40569	0.903282	1	1	1	1
	ADCY6	209195_s_at	0.618123	0.161437	3.6393	1.86751	-1	-1	-1	-1
	ADD1	214736_s_at	0.071821	0.007561	2.7806	1.88392	-1	-1	-1	-1
	ADH1B	243544_at	0.038819	0.012119	11.1449	0.867456	1	1	1	1
	ADIPOR1	217748_at	0.03553	0.069643	3.04231	11.2994	1	1	1	1
	ADM	202912_at	0.483245	0.402562	12.1138	29.203	-1	-1	-1	-1
	ADNP	226426_at	0.036773	0.006163	1.99393	0	1	-1	1	1
	ADNP2	203322_at	0.020767	0.161613	2.95392	6.14028	1	1	1	1
	ADORA1	205481_at	0.218498	0.050843	3.5512	4.56711	-1	-1	-1	-1	GO
	ADORA2A	205013_s_at	0.029543	0.008066	10.5386	0.57635	-1	-1	-1	-1	GO
	ADRB1	208214_at	1.69454	2.06649	7.00678	10.6232	1	1	1	1	BROAD
	ADRB1	229309_at	0.533666	0.312914	3.61341	3.85771	1	1	1	1	BROAD
	ADRB2	206170_at	0.071013	0.078971	0.819844	10.849	-1	-1	-1	-1
	ADRB3	217303_s_at	0.003194	0.109116	1.67397	3.35137	-1	1	1	1
	ADSL	202144_s_at	0.029067	0.01601	2.94652	1.31286	1	1	1	1
	ADSL	210250_x_at	0.021226	0.091834	1.94373	0.963016	1	1	1	1
	AFAP1	203563_at	0.005594	0.171841	0.215898	0.941852	-1	-1	-1	-1
	AFG3L1	236250_at	0.059101	0.152032	2.27723	1.8352	1	1	1	1
	AFG3L1	1552287_s_at	0.030443	0.128339	0.103	2.35484	1	1	1	1
	AGA	216064_s_at	0.027092	0.01203	2.82816	1.20435	1	1	1	1
	AGK	222132_s_at	0.049607	0.127591	0.57263	3.72172	1	1	1	1
	AGK	218568_at	0.044084	0.024058	3.28599	0.820807	1	1	1	1
	AHCTF1	1560224_at	0.133678	0.004779	2.30501	0.57333	1	1	1	1
	AHCTF1	214766_s_at	0.053958	0.002604	2.24584	0	1	-1	1	1
	AHCY	200903_s_at	0.033971	0.109412	0.903937	1.20743	1	1	1	1
	AHI1	220842_at	0.026065	0.007523	2.2436	0.084012	1	-1	1	-1
	AHNAK	211986_at	0.187683	0.202938	58.8953	3.33161	-1	-1	-1	-1
	AHNAK2	212992_at	1.04743	0.305432	9.14351	8.9334	-1	-1	-1	-1
	AHSG	204551_s_at	0.687677	3.30311	1.22356	1.10836	1	1	1	1
	AIFM1	205512_s_at	0.060636	0.225705	1.36902	2.78222	1	1	1	1	GO
	AIG1	223136_at	0.04027	0.03656	9.23545	2.58068	-1	-1	-1	-1
	AK2	212175_s_at	0.214	0.056674	6.8373	0.5697	1	1	1	1
	AK2	208967_s_at	0.063408	0.044575	2.48457	1.01406	1	1	1	1
	AK2	205996_s_at	0.048536	0.041384	2.61844	0.419339	1	1	1	1
	AK5	222862_s_at	0.02094	0.112518	0.301187	48.2958	-1	-1	-1	-1
	AKAP1	210625_s_at	0.072271	0.00999	2.58429	4.06489	1	1	1	1
	AKAP12	227529_s_at	0.029462	0.344673	0.857941	7.36701	-1	-1	-1	-1
	AKAP12	227530_at	0.025132	0.463653	0.825345	14.4483	-1	-1	-1	-1
	AKAP12	210517_s_at	0.023403	0.129965	1.12986	4.90237	-1	-1	-1	-1
	AKAP13	224884_at	0.121129	0.02958	4.29252	1.56359	-1	-1	-1	-1
	AKAP13	222023_at	0.003619	2.10262	0.000831	1.07619	-1	1	1	1
	AKR7A3	216381_x_at	0.084209	0.039454	2.61661	0.398975	-1	-1	-1	-1
	ALDH1A1	212224_at	0.190607	0.053495	5.82684	9.7505	-1	-1	-1	-1
	ALDH1B1	209645_s_at	0.003222	0.136832	0.001722	3.75242	1	1	1	1
	ALDH1L1	205208_at	0.002548	0.186507	0.27559	1.18261	-1	1	1	1
	ALDH3A2	210544_s_at	0.039533	0.000702	2.86182	1.49919	-1	-1	-1	-1
	ALDH7A1	208950_s_at	0.11881	0.134582	1.6277	2.43515	-1	-1	-1	-1
	ALDOA	238996_x_at	0.039266	0.013284	38.3758	0.989607	1	1	1	1
	ALG3	207396_s_at	0.099483	0.543295	2.56294	1.80957	1	1	1	1
	ALG5	218203_at	0.263567	0.045714	2.60193	0.731182	1	1	1	1
	ALG6	219649_at	0.052714	0.0054	4.34503	0.974575	1	-1	1	1
	ALG8	203545_at	0.315399	0.082751	9.09128	5.38562	1	1	1	1
	ALG9	228817_at	0.12296	0.028522	1.91167	2.46904	1	1	1	1
	ALG9	219374_s_at	0.075035	0.093972	3.06921	1.70031	1	1	1	1
	ALK	208212_s_at	0.425249	0.007087	4.04966	4.11002	1	-1	1	1	GO
	ALK	208211_s_at	0.269728	2.83922	8.43926	0.427711	1	1	1	1	GO
	ALKBH2	225625_at	0.10167	0.023272	8.57481	1.12089	1	1	1	1
	ALKBH3	226127_at	0.12693	0.013818	1.84589	0.324351	1	1	1	1
	ALKBH4	222228_s_at	0.127611	0.121754	3.84093	1.72994	1	1	1	1
	ALKBH5	1553101_a_at	0.047409	0.059203	2.11666	0.703091	1	1	1	1
	ALS2CR4	228255_at	0.156476	0.137916	2.32372	2.99943	-1	-1	-1	-1
	ALX1	206837_at	0.48042	0.046708	20.1395	3.89346	1	1	1	1
	ALX4	208330_at	0.004256	102.847	0.004374	3.32118	-1	1	1	1
	AMBN	221114_at	0.342157	3.06612	2.66107	35.8995	1	1	1	1
	AMELY	208220_x_at	0.047929	0.015447	1.93691	0.359151	1	-1	1	1
	AMN1	226258_at	0.068073	0.005861	7.96637	9.18458	1	-1	1	1
	AMOTL1	225459_at	0.103309	0.00708	4.95181	1.13003	-1	-1	-1	-1
	AMOTL1	225450_at	0.075613	0.074761	2.18546	0.606978	-1	-1	-1	-1
	AMOTL1	228840_at	0.044372	0.029398	4.45488	0.176281	-1	1	-1	-1
	AMPD3	207992_s_at	0.098364	0.017819	11.2158	5.36185	-1	-1	-1	-1
	ANAPC1	218575_at	1.73074	0.055145	2.97852	1.11501	1	1	1	1	GO
	ANAPC1	231973_s_at	0.210868	0.018573	9.87343	1.45605	1	1	1	1	GO
	ANGPT1	205609_at	0.024962	0.000675	2.74251	0.60062	-1	-1	-1	-1
	ANGPTL2	219514_at	0.18004	0.015215	9.40997	22.7772	-1	-1	-1	-1
	ANGPTL2	213001_at	0.177495	0.022487	11.6271	1.14616	-1	-1	-1	-1
	ANK3	206385_s_at	0.162112	0.245135	3.26921	1.81372	-1	-1	-1	-1
	ANK3	209442_x_at	0.151765	0.02661	4.56828	1.49601	-1	-1	-1	-1
	ANKH	223092_at	0.007151	0.175301	47.5337	7.29322	-1	-1	-1	-1
	ANKHD1	219081_at	0.061132	0.227289	2.0166	0.854994	1	1	1	1
	ANKRD13C	1554471_a_at	0.063254	0.002162	2.17385	0.186409	1	1	1	1
	ANKRD13C	1556361_s_at	0.038684	0.038475	3.10131	0.557038	1	1	1	1
	ANKRD16	231423_s_at	0.3444	0.157638	10.6129	0.497976	1	1	1	1
	ANKRD16	229058_at	0.029068	0.057254	2.56496	1.50578	1	1	1	1
	ANKRD24	1558398_at	0.032218	1.41736	2.04027	1.94831	-1	1	1	1
	ANKRD25	218418_s_at	0.045473	0.020252	2.02489	1.52046	-1	-1	-1	-1
	ANKRD25	221068_at	0.001146	2.15865	0.062603	1.48241	-1	1	1	1
	ANKRD28	226025_at	0.272415	0.127286	8.93092	1.62361	-1	-1	-1	-1
	ANKRD28	229307_at	0.250209	0.05016	2.177	4.88065	-1	-1	-1	-1
	ANKRD40	211717_at	0.098989	0.020476	2.10678	0.397079	1	1	1	1
	ANKRD41	1553138_a_at	0.056588	0.058711	2.36975	1.72539	1	1	1	1
	ANKRD44	235778_s_at	0.139784	0.007362	43.4693	7.36603	1	1	1	1
	ANKRD50	225731_at	0.495286	0.089718	12.0207	0.996654	-1	-1	-1	-1
	ANKRD50	225735_at	0.176875	0.36984	1.83261	0.720973	-1	-1	-1	-1
	ANKS1B	227439_at	0.049022	0.116461	13.6717	101.461	-1	-1	-1	-1
	ANP32B	201306_s_at	0.181669	0.078805	4.61761	2.41157	1	1	1	1
	ANTXR2	225524_at	1.15909	0.92306	11.6646	7.84606	-1	-1	-1	-1
	ANXA4	201302_at	2.31329	0.975692	3.38012	2.16614	-1	-1	-1	-1	GO
	ANXA4	201301_s_at	2.24714	0.676666	1.54683	2.47847	-1	-1	-1	-1	GO
	AP1S2	230264_s_at	0.188106	0.050068	2.34505	3.69734	-1	-1	-1	-1
	AP1S2	203300_x_at	0.145704	0.033634	7.23766	2.96994	-1	-1	-1	-1
	AP1S3	1555733_s_at	0.488055	0.223166	3.74783	3.01605	1	1	1	1
	AP1S3	1555734_x_at	0.153391	0.145548	2.24932	1.55835	1	1	1	1
	AP3S1	202442_at	0.040579	0.003784	2.36882	0.406448	-1	1	-1	-1
	AP4B1	236221_at	0.064073	0.002538	3.60857	0.337575	1	-1	1	1
	AP4S1	210277_at	0.032835	0.162647	1.39088	12.0004	1	1	1	1
	AP4S1	210952_at	0.001753	0.992395	0.075481	1.02276	1	1	-1	1
	API5	214959_s_at	0.230908	0.007425	1.83676	0.148551	1	1	1	1	GO
	API5	201686_x_at	0.143105	0.008075	2.99368	0.086991	1	1	1	1	GO
	API5	214960_at	0.079071	0.024121	4.13833	1.27666	1	1	1	1	GO
	APLP2	208702_x_at	0.027308	0.010645	1.97032	0.151841	1	1	1	-1
	APOC2	231561_s_at	7.97704	0.003334	81.8986	0.048373	1	-1	1	1
	APTX	222658_s_at	0.059781	0.094079	1.03152	1.4796	1	1	1	1
	AQP1	209047_at	3.10268	0.315948	43.1783	18.2471	-1	-1	-1	-1
	AQP1	207542_s_at	1.76153	0.070194	26.9704	9.73774	-1	-1	-1	-1
	AR	226192_at	0.71247	0.20374	4.2425	0.817464	-1	-1	-1	-1
	AREG /// LOC727738	205239_at	0.055031	0.069177	11.2141	0.012252	-1	-1	-1	1	BROAD
	ARF4	201097_s_at	0.026527	0.002377	2.78627	1.85554	-1	1	-1	-1
	ARG2	203945_at	0.15832	0.08454	7.02546	0.508167	1	1	1	1
	ARHGAP1	202117_at	0.064402	0.024974	5.29287	1.94016	-1	-1	-1	-1
	ARHGAP19	212738_at	0.204209	0.116495	8.80021	3.30298	1	1	1	1
	ARHGAP19	37577_at	0.202911	0.137958	13.9645	5.98459	1	1	1	1
	ARHGAP24	223422_s_at	0.423626	0.420181	13.7731	11.4429	-1	-1	-1	-1
	ARHGAP29	203910_at	0.885718	0.311568	5.28591	4.20839	-1	-1	-1	-1
	ARHGAP29	1558280_s_at	0.19265	0.94518	3.64738	114.253	-1	-1	-1	-1
	ARHGAP6	206167_s_at	0.045671	0.008761	2.22645	722.445	-1	-1	-1	-1
	ARHGAP9	224451_x_at	0.030828	0.002264	3.67619	0.050719	1	1	1	-1
	ARHGEF12	201333_s_at	0.04782	0.023485	2.08192	0.214678	1	1	1	1
	ARHGEF16	208009_s_at	0.37011	0.039126	5.57789	4.16901	1	1	1	1
	ARHGEF17	203756_at	0.03352	0.011912	3.68026	0.832114	-1	-1	-1	-1
	ARHGEF9	203263_s_at	0.080759	0.167422	2.78295	0.804776	1	1	1	1
	ARID3B	218964_at	0.212393	0.064675	4.92048	6.60217	1	1	1	1
	ARID5B	212614_at	0.094643	0.047279	2.24066	2.38887	-1	-1	-1	-1
	ARIH1	201881_s_at	0.026845	0.078896	5.12564	5.1344	1	1	1	1
	ARIH2	201229_s_at	0.114824	0.217145	0.574918	3.34898	1	1	1	1
	ARL17 /// ARL17P1	1554245_x_at	0.069474	0.080399	3.10279	3.94686	1	1	1	1	BROAD
	ARL5A	226617_at	0.086622	0.030304	4.30578	2.10933	1	1	1	1
	ARL6IP2	222700_at	0.159133	0.004982	3.50706	0.366362	1	-1	1	1
	ARMC8	1555279_at	0.256586	0.071379	35.8675	2.04488	1	1	1	1
	ARMC8	1555281_x_at	0.108703	0.034606	11.6239	0.948489	1	1	1	1
	ARMC8	219094_at	0.051469	0.010214	2.78762	0.30856	1	1	1	1
	ARMCX1	218694_at	0.303899	0.104482	8.47648	2.86351	-1	-1	-1	-1
	ARMCX3	217858_s_at	0.139441	0.220448	3.49932	1.40631	-1	-1	-1	-1
	ARMCX4	227444_at	0.490829	0.024358	5.27381	0.44812	1	1	1	1
	ARMCX6	214749_s_at	0.15231	0.01092	11.6164	3.17926	-1	-1	-1	-1
	ARPC1B /// LOC653888	201954_at	0.110084	0.031856	3.5371	3.29092	-1	-1	-1	-1	BROAD
	ARPP-19	214553_s_at	0.120502	0.019253	3.60274	0.129835	1	1	1	1
	ARRB2	203388_at	0.024292	0.060897	2.73798	0.769098	1	1	1	1
	ARS2	201679_at	0.056437	0.026688	4.41344	0.996774	1	1	1	1
	ARSJ	219973_at	0.96601	0.270266	26.9222	5.57107	-1	-1	-1	-1
	ARTN	207675_x_at	0.000923	0.182268	0.393459	0.991729	-1	1	1	1
	ARTS-1	214012_at	0.078054	0.018444	1.95373	0.014864	-1	-1	-1	1
	ARV1	223223_at	0.191351	0.011705	3.58285	3.77541	1	1	1	1
	ASAH2	229793_at	0.059617	0.412496	1.28099	1.03503	1	1	1	1	GO
	ASAHL	227135_at	0.102846	0.0984	0.564457	1.15493	-1	-1	-1	-1
	ASAM	228082_at	0.278494	0.175571	2.09104	2.39492	-1	-1	-1	-1
	ASCC1	1554627_a_at	0.339846	0.043012	5.27458	0	1	1	1	-1
	ASCC3	212815_at	0.147099	0.000763	2.07687	0.240128	-1	-1	-1	-1
	ASCIZ	201854_s_at	0.019187	0.098894	0.893705	1.2994	1	1	1	1
	ASCL1	213768_s_at	0.105598	1.16822	0.795921	1.09001	1	1	1	1
	ASF1A	203428_s_at	0.085778	0.015176	2.71991	0.569672	1	1	1	1
	ASF1A	203427_at	0.058428	0.010411	3.92574	0.612345	1	-1	1	1
	ASL	204608_at	0.075995	0.013135	1.84334	2.96122	-1	-1	-1	-1
	ASPM	232238_at	0.027693	0.002501	4.82643	0	1	-1	1	1	GO
	ASS1	207076_s_at	0.341724	0.304454	3.98554	3.01212	-1	-1	-1	-1
	ASXL1	212234_at	0.073849	0.006706	2.28668	0.334467	-1	-1	-1	-1
	ASXL2	237095_at	0.164464	0.008158	1.85962	0.384363	1	1	1	1
	ASXL2	1555266_a_at	0.039072	0.005105	2.51046	0.38899	1	1	1	1
	ATAD2	235266_at	0.208541	0.025418	1.83083	0.669101	1	1	1	1
	ATAD2	218782_s_at	0.162744	0.001653	3.0263	0.328462	1	1	1	1
	ATAD5	220223_at	0.271726	0.003144	3.22265	1.17429	1	1	1	1
	ATF7	228830_s_at	0.033367	0.061467	2.44632	0.063306	1	1	1	1
	ATF7IP2	228381_at	0.041437	0.06425	2.77436	0.545405	1	1	1	1
	ATG3	221492_s_at	0.065221	0.034216	2.77884	1.7319	1	1	1	1
	ATOX1	203454_s_at	0.071842	0.032715	4.08211	1.47549	-1	-1	-1	-1
	ATP10D	213238_at	0.348932	0.322035	5.69164	20.3207	-1	-1	-1	-1
	ATP11B	1564063_a_at	0.026342	0.011658	3.95191	0	1	-1	1	1
	ATP11C	242690_at	0.120803	0.004949	7.95736	1.27683	1	1	1	1
	ATP11C	226785_at	0.073372	0.010346	5.57323	0.939127	1	-1	1	1
	ATP13A2	218608_at	0.19892	0.02372	1.99531	2.83491	-1	-1	-1	-1
	ATP1A1	220948_s_at	0.133517	0.095531	10.5635	8.57013	1	1	1	1	GO
	ATP1B1	201242_s_at	0.044603	0.014956	2.12131	2.502	-1	1	-1	-1
	ATP2B1	215716_s_at	0.083068	0.14461	2.13295	2.57286	-1	-1	-1	-1
	ATP2B1	212930_at	0.073681	0.042298	2.51965	1.64931	-1	-1	-1	-1
	ATP2B1	209281_s_at	0.06709	0.008127	2.08547	2.45368	-1	-1	-1	-1
	ATP5B	201322_at	0.042183	0.072381	2.11829	1.21428	1	1	1	1
	ATP5C1	213366_x_at	0.128733	0.106247	3.28847	2.13611	1	1	1	1
	ATP5C1	208870_x_at	0.098872	0.256282	3.39963	2.82102	1	1	1	1
	ATP5C1	205711_x_at	0.095569	0.036209	7.68181	5.59694	1	1	1	1
	ATP5F1	211755_s_at	0.082126	0.007486	5.87791	1.64796	1	1	1	1
	ATP5G1	208972_s_at	0.039228	0.040415	1.78975	1.34977	1	1	1	1
	ATP5G3	207508_at	0.196348	0.303108	6.51546	2.46972	1	1	1	1
	ATP5G3	207507_s_at	0.106844	0.104876	3.19501	1.52992	1	1	1	1
	ATP5G3	228168_at	0.071567	0.044306	3.2372	1.21797	1	1	1	1
	ATP5L	207573_x_at	0.08785	0.081018	1.87469	0.42466	1	1	1	1
	ATP5L	208746_x_at	0.058145	0.15134	1.70709	1.62703	1	1	1	1
	ATP6V0A2	205704_s_at	0.007064	0.092211	0	4.0228	1	1	-1	1
	ATP8B1	226302_at	0.198293	0.071931	10.1969	6.10352	-1	-1	-1	-1
	ATP9A	212062_at	0.269413	0.226553	4.89774	5.99876	-1	-1	-1	-1
	ATPAF1	224728_at	0.051882	0.096179	1.14182	1.44203	1	1	1	1
	ATPBD1C	218461_at	0.049308	0.034986	2.77618	5.88916	1	1	1	1
	ATPBD4	238662_at	0.063185	0.026348	1.79781	6.76299	1	1	1	1
	ATXN1	203232_s_at	0.759766	0.140651	4.64205	2.04247	-1	-1	-1	-1
	ATXN1	242230_at	0.05629	0.048837	2.01645	8.99133	-1	-1	-1	-1
	ATXN3	205416_s_at	0.642979	0.147339	14.7218	0.421735	-1	-1	-1	-1
	AURKAIP1 /// LOC727877	227546_x_at	0.09169	0.042872	1.81811	0.239172	1	1	1	1	BROAD
	AURKB	209464_at	0.07752	0.051472	2.7187	0.632304	1	1	1	1	GO
	AXIN2	224498_x_at	47.479	0.00744	1.90017	73.3957	1	1	1	1
	AXIN2	222695_s_at	0.181995	4.9487	2.25854	0.489117	1	-1	1	1
	AYTL1	227889_at	0.118637	0.10176	4.74126	1.20551	-1	-1	-1	-1
	AZI2	227905_s_at	0.066496	0.004013	4.5079	0.016291	1	1	1	1
	B3GALT1	220829_s_at	2.4372	3.5e-05	14.1933	0.808763	1	1	1	1
	B3GNT5	1554835_a_at	0.046199	0.001895	4.22734	0.190049	1	1	1	-1
	B4GALT3	210243_s_at	0.049039	0.026265	2.56129	1.17394	1	1	1	1
	B4GALT5	221484_at	0.178528	0.134663	1.02495	11.3682	1	1	1	1
	B4GALT5	221485_at	0.163499	0.201823	2.99726	5.69963	1	1	1	1
	BACE1	217904_s_at	0.744622	0.28039	5.59941	1.35104	-1	-1	-1	-1
	BACE1	222462_s_at	0.674736	0.182106	7.48157	4.38668	-1	-1	-1	-1
	BACE2	222446_s_at	4.95222	0.0033	2.26932	0.596259	1	-1	1	1
	BACH1	204194_at	0.104197	0.095515	4.51188	2.12878	-1	-1	-1	-1
	BACH1	210818_s_at	0.051942	0.010298	3.30132	0.922105	-1	-1	-1	-1
	BAG2	230879_at	0.084296	0.007094	1.97961	0.367401	1	1	1	1	GO
	BAG2	209406_at	0.053129	0.068857	2.50783	7.02344	1	1	1	1	GO
	BAG4	222909_s_at	0.109132	0.00701	6.9235	0.418268	1	1	1	1	GO
	BAI3	205638_at	0.930581	0.001792	53.417	0.198196	1	-1	1	1
	BARD1	205345_at	0.056493	0.001552	2.58064	0.381286	1	1	1	1	GO
	BASP1	202391_at	0.274411	0.448799	1.35734	2.42416	1	1	1	1
	BAT5	230221_at	0.00021	0.272167	30.0204	0.980205	-1	1	-1	1
	BAZ1A	217985_s_at	0.071249	0.004986	3.32462	0.658323	1	1	1	1
	BAZ2A	201355_s_at	0.006309	0.814016	0.064395	1.1287	1	1	1	1
	BBOX1	205363_at	0.090262	0.016348	5.20327	3.33741	-1	-1	-1	-1
	BC37295_3	215826_x_at	0.011576	8.94449	7.57755	1.48913	1	1	1	1
	BCAR1	223116_at	0.040476	0.011611	8.06481	4.21275	-1	-1	-1	-1	GO
	BCAS1	204378_at	0.191334	0.302942	1.5741	3.78936	1	1	1	1
	BCAS2	203053_at	0.028706	0.013391	4.1269	0.392762	1	-1	1	1
	BCAS4	220588_at	0.034632	0.142587	2.31525	4.94488	1	1	1	1
	BCAT1	214390_s_at	0.055805	0.004672	2.41522	0.033513	1	1	1	1	GO
	BCAT2	203576_at	1.07756	0.007426	3.26978	7.09502	-1	1	-1	-1
	BCL10	205263_at	0.178048	0.307452	2.09145	17.2821	-1	-1	-1	-1	GO
	BCL11B	219528_s_at	0.344742	0.027303	4.5056	3.30769	1	1	1	1
	BCL11B	222895_s_at	0.29272	0.052718	3.24135	3.54586	1	1	1	1
	BCL11B	224310_s_at	0.118862	0.08305	1.22379	6.14167	1	1	1	1
	BCL2L12	233110_s_at	0.027656	0.061434	4.77833	0.84158	1	1	1	1	GO/BROAD
	BCL2L13	223664_x_at	0.083515	0.031603	2.81882	0.396743	1	1	1	1	GO/BROAD
	BCOR	223566_s_at	0.255634	0.011698	5.49493	0.600127	1	1	1	1
	BCOR	223916_s_at	0.112345	0.049562	35.522	3.53821	1	1	1	1
	BCOR	219433_at	0.05403	0.132101	1.3158	1.15912	1	1	1	1
	BDH1	211715_s_at	0.03819	0.204222	1.72898	11.0527	1	1	1	1
	BDH1	1570336_at	0.002986	36.9901	0.130231	4.10026	1	1	-1	1
	BDP1	231939_s_at	0.154251	0.000821	2.85432	1.11317	1	1	1	1
	BDP1	226290_at	0.06801	0.00093	4.95509	0.283735	1	-1	1	1
	BEGAIN	220795_s_at	0.303918	0.02855	6.27705	0.387841	1	1	1	1
	BEST1	207671_s_at	2.68755	10.2838	1.1572	7.53219	1	1	1	1
	BEX1	218332_at	0.251608	1.23898	13.5625	10.3525	1	1	1	1
	BEX2	224367_at	0.133141	0.056961	8.28713	3.13449	1	1	1	1
	BFSP1	206746_at	0.042117	0.042455	4.20041	0.708931	1	1	1	1
	BGN	201261_x_at	0.359402	0.045031	5.8226	1.70531	-1	-1	-1	-1
	BGN	213905_x_at	0.176421	0.041133	4.88782	1.79308	-1	-1	-1	-1
	BGN	201262_s_at	0.102351	0.018581	3.39163	1.31745	-1	-1	-1	-1
	BHLHB2	201170_s_at	0.143122	0.177925	1.12753	3.07705	-1	-1	-1	-1
	BHLHB3	231243_s_at	4.053	3.57126	2.77159	1.90743	1	1	1	1
	BHLHB5	228636_at	0.186179	0.060613	2.593	1.55655	1	1	1	1
	BICC1	213429_at	0.043657	0.121048	1.56922	1.74633	-1	-1	1	-1
	BIN1	210201_x_at	0.202677	0.042738	1.97198	2.52402	-1	-1	-1	-1	GO
	BIN1	214439_x_at	0.179048	0.043282	1.84725	3.02853	-1	-1	-1	-1	GO
	BIRC2	202076_at	0.030578	0.107003	0.766015	1.04446	-1	-1	-1	-1	GO/BROAD
	BIRC3	210538_s_at	0.128939	0.220725	2.50925	8.38426	-1	-1	-1	-1	GO/BROAD
	BIVM	222761_at	0.604157	0.457834	1.80215	0.552813	-1	-1	-1	-1
	BIVM	233255_s_at	0.172879	0.095345	2.01325	0.363012	-1	-1	-1	-1
	BLM	205733_at	0.092838	0.000648	2.3279	0.418274	1	1	1	1
	BLMH	202179_at	0.118003	0.077257	2.30438	3.47098	1	1	1	1
	BLVRA	211729_x_at	0.26678	0.284289	0.331825	0.969636	-1	-1	-1	-1
	BMP1	207595_s_at	1.33088	0.095391	1.4434	1.98027	-1	-1	-1	-1
	BMP1	202701_at	0.747005	0.072789	2.43842	2.88655	-1	-1	-1	-1
	BMP1	205574_x_at	0.354744	0.117547	3.45364	1.65227	-1	-1	-1	-1
	BMPR1B	210523_at	0.105408	2.80964	0.263935	1.61741	1	1	1	1
	BMPR2	225144_at	0.066491	0.058899	2.50883	0.619414	-1	-1	-1	-1	GO
	BNC2	238478_at	0.063326	0.150475	0.851359	2.74071	-1	-1	-1	-1
	BNC2	220272_at	0.049833	0.135107	0.34569	2.04608	-1	-1	-1	-1
	BNC2	229942_at	0.049079	0.261548	1.52907	7.48832	-1	-1	-1	-1
	BNIP1	207829_s_at	0.063777	0.04372	1.92568	1.70106	1	1	1	1	GO
	BNIP1	37226_at	0.029844	0.015019	4.51218	2.44143	1	1	1	1	GO
	BOLA2	241644_at	0.268932	0.59378	0.235475	1.14875	1	1	1	1
	BRAP	209923_s_at	0.05919	0.004859	2.16932	0.378412	1	1	1	1
	BRCA2	208368_s_at	0.044397	0.01055	2.909	0.583122	1	-1	1	1	GO
	BRD3	1555028_at	15.3991	0.004129	2.19632	0.109846	1	-1	1	-1
	BRD4	239000_at	0.036695	0.161865	1.60342	15.7381	1	1	1	1
	BRD7	222737_s_at	0.132915	0.018328	2.16082	3.07807	1	1	1	1
	BRD8	202227_s_at	0.091397	0.025276	3.92481	4.24423	-1	-1	-1	-1
	BRE	205550_s_at	0.150588	0.134624	1.22051	1.2299	-1	-1	-1	-1	GO
	BRE	212645_x_at	0.090321	0.118894	0.720857	1.4395	-1	-1	-1	-1	GO
	BSPRY	222746_s_at	0.027109	0.00849	4.23	0.015082	1	1	1	-1
	BTBD11	228570_at	0.102113	0.138276	11.0377	13.7473	-1	-1	-1	-1
	BTBD14B	235047_x_at	0.104809	0.007843	2.55156	0.231915	1	1	1	1
	BTD	214117_s_at	0.276665	0.017082	4.42509	1.79132	-1	-1	-1	-1
	BTD	204167_at	0.157677	0.097089	2.62473	2.14611	-1	-1	-1	-1
	BTG1	200920_s_at	0.405864	0.096368	1.01273	5.46379	-1	-1	-1	-1	GO
	BTG1	200921_s_at	0.25645	0.335041	1.3558	6.7105	-1	-1	-1	-1	GO
	BUD13	224504_s_at	0.137267	0.09434	1.1405	1.964	1	1	1	1
	BZW2	217809_at	0.044332	0.012083	2.07809	0	1	-1	1	1
	C10orf104	224665_at	0.277272	0.082406	2.10139	0.297481	1	1	1	-1
	C10orf114	1555922_at	0.242538	0.784928	0.782487	1.88138	1	1	1	1
	C10orf114	1555923_a_at	0.07877	0.326106	0.639817	1.15745	1	1	1	1
	C10orf119	222464_s_at	0.090686	0.038475	3.58555	4.09225	1	1	1	1
	C10orf22	212502_at	0.158821	0.386791	1.62475	2.91879	1	1	1	1
	C10orf28	210455_at	0.088466	0.005252	1.88121	0.093488	1	1	1	1
	C10orf30	227341_at	0.058827	0.155829	3.35573	3.52783	-1	-1	-1	-1
	C10orf47	230051_at	0.210331	0.210367	2.41477	0.936611	1	1	1	1
	C10orf80	233131_at	0.004312	0.18462	0.128022	1.74043	1	1	-1	1
	C10orf82	231609_at	0.000907	0.377024	0.587028	1.0813	1	1	1	1
	C10orf84	222617_s_at	0.08267	0.037271	1.96015	0.151452	1	1	1	1
	C10orf84	218390_s_at	0.012958	0.114267	0.136126	1.91552	1	1	-1	1
	C11orf10	218213_s_at	0.091244	0.004954	2.48311	1.72936	-1	-1	-1	-1
	C11orf17 /// NUAK2	220987_s_at	0.04445	0.027159	2.74986	1.26677	-1	-1	-1	-1	GO/BROAD
	C11orf30	1569349_at	0.082904	0.058549	6.02188	1.58401	1	1	1	1
	C11orf30	222807_at	0.025434	0.011487	2.05283	0.102824	1	-1	1	1
	C11orf52	238805_at	0.23218	0.016249	92.6544	0.032788	1	1	1	1
	C11orf67	221599_at	0.956067	0.046818	8.50238	6.73457	-1	-1	-1	-1
	C11orf67	221600_s_at	0.935706	0.112634	9.28756	3.54036	-1	-1	-1	-1
	C12orf25	224039_at	0.019383	0.163621	0.01589	0.966549	-1	1	-1	1
	C12orf30	225888_at	0.241974	0.000995	8.8489	0.400642	1	-1	1	1
	C12orf30	227245_at	0.034501	0.003281	3.34791	0.906408	1	1	1	1
	C12orf4	218374_s_at	0.032367	0.00235	4.38665	0	1	1	1	1
	C12orf45	226349_at	0.088864	0.06206	2.02882	1.61963	1	1	1	1
	C12orf48	224147_at	0.045142	0.196646	5.67481	16.6716	1	1	1	1
	C12orf48	227928_at	0.027761	0.005465	4.61349	0.826546	1	1	1	1
	C12orf57	224719_s_at	0.032051	0.087842	0.340945	2.53806	-1	-1	-1	-1
	C13orf23	218420_s_at	0.02906	0.04793	2.45704	5.66416	1	1	1	1
	C13orf31	228937_at	0.32869	1.17555	5.50047	4.52677	-1	-1	-1	-1
	C14orf112	223191_at	0.169274	0.033233	4.7654	1.05462	1	1	1	1
	C14orf126	227158_at	0.062833	0.012838	1.80681	5.54376	1	-1	1	1
	C14orf128	228889_at	0.02675	0.000212	6.78537	0.215638	1	-1	1	-1
	C14orf130	218108_at	0.090202	0.12312	2.21353	3.81295	1	1	1	1
	C14orf138	237640_at	0.336453	0.010096	2.07144	0.244408	1	1	1	1
	C14orf139	219563_at	0.235274	0.218126	5.35412	1.82162	-1	-1	-1	-1
	C15orf15	217915_s_at	0.079327	0.025608	2.99544	2.7684	1	1	1	1
	C15orf17	224798_s_at	0.008577	0.095087	0.005678	1.12949	1	1	-1	1
	C15orf23	225300_at	0.027317	0.057612	3.93685	2.97721	1	1	1	1
	C15orf42	230021_at	0.062318	0.110648	0.66087	2.04703	1	1	1	1
	C16orf14	225861_at	0.043556	0.000661	1.90312	1.46686	1	1	1	1
	C16orf42	221993_s_at	0.035695	0.003442	11.1556	0.648975	1	1	1	1
	C16orf52	230296_at	0.062174	0.092946	2.17378	0.617573	-1	-1	-1	-1
	C16orf53	218300_at	0.130862	0.069614	3.67633	0.855776	1	1	1	1
	C16orf68	218945_at	0.057574	0.015532	2.15339	6.73402	1	1	1	1
	C17orf32	225374_at	0.049051	0.087402	3.13552	0.499268	1	1	1	1
	C17orf48	223401_at	0.065674	0.002591	3.67801	0.689966	1	1	1	1
	C17orf56	227668_at	0.092694	0.011527	1.94843	1.07104	-1	1	-1	-1
	C17orf56	239681_at	0.006069	1.17421	0.387132	1.38684	-1	1	1	1
	C17orf80	223351_at	0.0975	0.005105	6.47448	0.067778	1	-1	1	-1
	C17orf86	221621_at	0.053812	0.451142	5.03482	0.728201	1	1	1	1
	C17orf89	225967_s_at	0.025869	0.015232	1.90989	2.4099	1	1	1	1
	C18orf10	212055_at	0.318406	0.002357	15.5873	2.84042	-1	1	-1	-1
	C18orf17	1552307_a_at	0.116335	0.055872	5.31484	2.42732	1	1	1	1
	C18orf2	234712_at	0.02854	0.005236	3.24026	0.964245	1	1	1	1
	C18orf25	1553686_at	0.05922	0.142851	0.615844	1.80263	1	1	1	1
	C19orf2	214173_x_at	0.10449	0.014538	7.89692	0.874544	1	1	1	1
	C19orf29	240373_at	0.058105	0.033878	3.24055	0	1	1	1	-1
	C19orf36	215734_at	0.021189	0.319237	0.09262	2.63168	-1	1	1	1
	C19orf42	229650_s_at	0.075363	0.055179	8.04851	0.59316	1	1	1	1
	C19orf42	224717_s_at	0.069499	0.267642	2.07708	0.399663	1	1	1	1
	C19orf47	1554475_a_at	0.00083	0.119403	0.07092	1.20623	1	1	-1	1
	C19orf56	217780_at	0.030147	0.050029	2.38443	1.60621	-1	-1	-1	-1
	C19orf59	235568_at	100.249	252.006	3.57334	1618.28	1	1	1	1
	C19orf6	230089_s_at	0.248213	0.002826	2.82948	0.284237	1	1	1	1
	C1GALT1	219439_at	0.035837	0.034886	2.23182	0.154078	1	-1	1	-1
	C1GALT1C1	238989_at	0.032628	0.0024	3.21784	0.35775	-1	-1	-1	-1
	C1orf108	222458_s_at	0.50621	0.023297	5.88865	4.12778	1	1	1	1
	C1orf109	218712_at	0.022786	0.536404	2.17129	1.91651	1	1	1	1
	C1orf112	220840_s_at	0.089708	0.090775	0.981425	5.14305	1	1	1	1
	C1orf114	206721_at	0.466777	0.011242	8.60613	1.34423	1	1	1	1
	C1orf114	1555112_a_at	0.277205	0.00489	3.49079	0.927974	1	1	1	1
	C1orf135	220011_at	0.106986	0.060359	3.94179	2.40389	1	1	1	1
	C1orf149	218165_at	0.169523	0.073506	5.41082	4.40963	1	1	1	1
	C1orf151	224867_at	0.047268	0.016181	1.97689	5.27601	1	1	1	1
	C1orf156	213528_at	0.024835	0.012047	2.01499	0.326463	1	-1	1	1
	C1orf183	229608_at	0.055326	0.041441	2.43611	15.3692	-1	-1	-1	-1
	C1orf187	1556826_s_at	0.064111	0.008332	28.3579	1.17702	-1	-1	-1	-1
	C1orf19	230257_s_at	0.134042	0.105462	1.528	3.92992	1	1	1	1
	C1orf19	225399_at	0.049205	0.032661	1.94467	0.318248	1	1	1	1
	C1orf194	231044_at	0.025611	0.005057	2.31215	0.458526	1	-1	1	1
	C1orf21	237098_at	0.001954	4.00712	1.07681	1.26251	1	1	1	1
	C1orf43	1555226_s_at	0.092024	0.004981	12.6628	0.609457	1	1	1	1
	C1orf67	242283_at	0.139137	0.021474	5.44376	0.198728	1	1	1	-1
	C1orf74	229933_at	0.089877	0.02154	2.65319	0.396685	1	1	1	1
	C1orf78	220134_x_at	0.418829	0.026047	1.94856	0.253408	-1	-1	-1	-1
	C1orf78	221710_x_at	0.278779	0.052341	3.44936	1.01095	-1	-1	-1	-1
	C1orf85	1558692_at	0.059799	0.103009	0.201074	2.58451	-1	-1	-1	-1
	C1QBP	208910_s_at	0.087517	0.097093	3.07435	2.33049	1	1	1	1
	C1QBP	214214_s_at	0.085105	0.119058	1.83532	2.2532	1	1	1	1
	C1QTNF4	223708_at	0.029871	0.00626	3.27115	0.318169	1	1	1	1	BROAD
	C20orf119	226670_s_at	0.031786	0.009528	2.17497	0.024478	-1	1	-1	1
	C20orf142	233061_at	0.363398	0.013209	9.65325	0.001785	1	1	1	-1
	C20orf149	233571_x_at	0.342434	0.014836	2.43246	3.88251	-1	-1	-1	-1
	C20orf169-DBNDD2 /// DBNDD2	218094_s_at	0.078775	0.129783	2.19102	4.62672	1	1	1	1	BROAD
	C20orf194	225825_at	0.611457	0.092118	5.01199	1.1879	-1	-1	-1	-1
	C20orf194	226607_at	0.256212	0.224186	2.38484	2.06937	-1	-1	-1	-1
	C20orf42	218796_at	2.22855	0.199503	0.90277	3.36993	-1	-1	-1	-1
	C20orf42	60474_at	0.0125	0.077776	0.004518	7.48934	1	1	-1	1
	C20orf67	89948_at	0.105917	0.047858	2.2883	6.48801	1	1	1	1
	C20orf67	222044_at	0.084132	0.040311	1.98558	4.14422	1	1	1	1
	C20orf67	222045_s_at	0.037442	0.079827	2.89623	6.51674	1	1	1	1
	C20orf7	219524_s_at	0.075414	0.129017	0.425129	1.48685	1	1	1	1
	C20orf7	222894_x_at	0.065643	0.03885	2.2814	1.72488	1	1	1	1
	C20orf7	227160_s_at	0.052058	0.038926	2.44584	1.26846	1	1	1	1
	C21orf125	236631_at	0.026866	0.00911	7.97961	0.888821	1	-1	1	1
	C21orf45	219004_s_at	0.1618	0.106656	1.11726	13.9583	1	1	1	1
	C21orf51	1554432_x_at	0.037004	0.014988	2.59209	0.10989	-1	1	-1	1
	C21orf66	221158_at	0.336003	0.013011	7.73044	0.285936	1	1	1	1
	C21orf66	1555125_at	0.026769	0.00738	2.09016	0.027912	1	1	1	1
	C21orf7	221211_s_at	0.095898	0.038999	3.16437	2.52722	-1	-1	-1	-1
	C21orf81	241233_x_at	6.64596	0.058121	2.07076	0.137069	1	1	1	1
	C21orf90	1554953_a_at	0.066099	0.01144	3.61797	0.15157	1	1	1	1
	C21orf91	220941_s_at	0.062684	0.040681	1.85589	2.50418	1	1	1	1
	C22orf16	224932_at	0.033636	0.00443	2.09403	1.26335	1	1	1	1
	C2orf3	216305_s_at	0.148227	0.000645	7.97488	0.329219	1	1	1	1
	C2orf33	222832_s_at	0.068344	0.159461	1.0808	8.11861	1	1	1	1
	C2orf47	219176_at	0.108878	0.024119	2.04516	0.426721	1	1	1	1
	C2orf4P /// MEMO1	219065_s_at	0.003388	0.110063	0.537553	2.16666	-1	1	1	1	BROAD
	C3orf15	1561429_a_at	0.004473	2.47909	0.696122	1.65569	1	1	1	1
	C3orf23	1555905_a_at	0.103953	0.033403	4.87803	1.06352	1	1	1	1
	C3orf23	241666_at	0.091441	0.011726	5.97268	1.33275	1	1	1	1
	C3orf26	224523_s_at	0.134499	0.143984	1.21559	1.12737	1	1	1	1
	C3orf27	208440_at	0.001084	0.503646	0.193208	5.35949	1	1	-1	1
	C3orf28	220942_x_at	0.651664	0.151222	3.25887	1.63667	1	1	1	1
	C3orf28	223193_x_at	0.516672	0.28233	2.69628	3.70758	1	1	1	1
	C3orf28	224345_x_at	0.503029	0.095082	2.78314	1.27731	1	1	1	1
	C3orf31	226815_at	0.02989	0.114501	0.81611	1.29585	1	1	1	1
	C3orf33	1554176_a_at	0.015548	0.114596	0.100339	2.24096	1	1	1	1
	C3orf37	201678_s_at	0.185627	0.032065	3.21464	0.332916	1	1	1	1
	C3orf60	209177_at	0.040007	0.081149	2.04055	1.04803	1	1	1	1
	C4orf16	219023_at	0.073962	0.001261	75.9212	2.70916	1	1	1	1
	C4orf16	242753_x_at	0.031108	0.157677	1.31765	18.4363	1	1	1	1
	C4orf23	1554192_s_at	0.028304	0.211836	14.1936	1.62364	-1	1	1	1
	C4orf30	239187_at	0.08005	0.185669	1.00087	6.13703	1	1	1	1
	C4orf33	1552373_s_at	0.070701	0.002426	2.26753	0.19165	1	-1	1	1
	C5orf22	1552660_a_at	0.075255	0.009543	2.78565	0.161653	1	1	1	1
	C5orf37	227267_at	0.120776	0.003564	2.33414	0.430761	1	-1	1	1
	C6	210168_at	1.74708	0.037181	4060.51	9.66653	1	1	1	1
	C6orf124	210409_at	0.064153	0.005662	1.9806	0.097801	-1	-1	-1	1
	C6orf136	227456_s_at	0.079545	0.018132	7.61755	3.60202	1	1	1	1
	C6orf136	227455_at	0.055662	0.127294	2.26942	2.91815	1	1	1	1
	C6orf142	235377_at	0.325247	0.175696	76.8066	4.38646	-1	-1	-1	-1
	C6orf153	225788_at	0.028253	0.022158	2.23725	0.67042	1	1	1	1
	C6orf157	227790_at	0.560144	0.171643	34.0079	11.4385	1	1	1	1
	C6orf157	1569262_x_at	0.074878	0.008057	2.02435	0.570456	1	1	1	1
	C6orf162	213314_at	0.042813	0.033604	2.24633	0.286671	1	-1	1	1
	C6orf192	226301_at	0.266254	0.1191	5.38008	4.45368	1	1	1	1
	C6orf32	209829_at	0.081281	0.002887	8.76507	0.046162	-1	1	-1	-1
	C6orf62	208809_s_at	0.045811	0.099046	0.647573	1.09069	-1	-1	-1	-1
	C6orf64	222741_s_at	0.074691	0.204007	3.34973	8.25434	1	1	1	1
	C6orf89	224987_at	0.038011	0.009458	2.06736	0.730229	-1	1	-1	-1
	C7orf20	224816_at	0.042921	5.09422	0.012179	1.04153	-1	1	-1	1
	C7orf20	223811_s_at	0.024868	0.007557	1.98011	0.87873	1	1	1	1
	C7orf24	215380_s_at	0.056205	0.12385	2.65359	2.46292	1	1	1	1
	C7orf30	226385_s_at	0.027146	0.00935	4.34281	1.36489	1	-1	1	1
	C7orf49	220949_s_at	0.057043	0.085746	5.39038	0.846209	1	1	1	1
	C8orf38	235509_at	0.053412	0.022699	3.07302	0.384193	1	1	1	1
	C8orf48	236634_at	0.338135	0.074542	2.12405	4.96073	-1	-1	-1	-1
	C8orf76	1554063_at	0.0332	0.13304	1.09638	9.73737	1	1	1	1
	C9orf100	230521_at	0.070957	0.412882	1.13575	2.17435	1	1	1	1
	C9orf100	231892_at	0.005467	5.83303	0.247804	4.7312	1	1	1	1
	C9orf105	228053_s_at	0.027237	0.091329	0.516302	3.1809	1	1	1	1
	C9orf114	218565_at	0.047372	0.025063	4.31072	1.27533	1	1	1	1
	C9orf123	224879_at	0.262817	0.061019	2.84318	0.959417	1	1	1	1
	C9orf125	224458_at	0.163106	0.11979	3.42431	0	1	1	1	-1
	C9orf126	241754_at	0.174649	0.100763	0.634596	2.10723	1	1	1	1
	C9orf150	227443_at	0.441069	0.175728	14.8234	5.56759	-1	-1	-1	-1
	C9orf16	41047_at	0.039029	0.078324	0.015184	3.7322	-1	-1	1	-1
	C9orf19	225604_s_at	0.409716	0.036913	6.37843	2.71836	-1	-1	-1	-1
	C9orf19	225602_at	0.249316	0.106309	3.2391	2.26691	-1	-1	-1	-1
	C9orf40	222781_s_at	0.081782	0.047668	2.33964	1.90079	1	1	1	1
	C9orf45	221422_s_at	0.077077	0.00884	2.33181	0	1	1	1	1
	C9orf5	223008_s_at	1.40875	0.095737	6.26343	3.525	1	1	1	1
	C9orf5	223007_s_at	0.587331	0.016276	2.15498	1.33482	1	1	1	1
	C9orf5	223006_s_at	0.364403	0.174283	3.01134	2.35999	1	1	1	1
	C9orf5	223005_s_at	0.121444	0.029328	2.24509	1.67896	1	1	1	1
	C9orf57	240316_at	0.024911	0.008908	2.54964	0.717011	1	-1	1	1
	C9orf68	1554708_s_at	0.234374	0.932763	0.648051	1.00697	1	1	1	1
	C9orf89	223398_at	0.205754	0.430749	4.17925	1.84309	-1	-1	-1	-1
	C9orf95	219147_s_at	0.023272	0.079242	3.44786	132.441	-1	-1	-1	-1
	C9orf97	213161_at	0.046374	0.012974	1.85123	0.373143	1	1	1	1
	CA12	214164_x_at	0.031079	0.014903	2.29248	0.499555	-1	-1	-1	-1
	CA13	231270_at	0.081229	0.013	2.27819	0.287359	1	1	1	1
	CA9	205199_at	2.59201	0.004258	5232.52	0.175376	1	-1	1	1
	CABLES1	225532_at	0.707481	0.08205	3.66103	3.44485	-1	-1	-1	-1	GO
	CABLES1	225531_at	0.373997	0.04981	17.6713	1.24726	-1	-1	-1	-1	GO
	CABLES1	1558621_at	0.050061	0.014099	21.0491	98.5305	-1	-1	-1	-1	GO
	CABP4	1552890_a_at	0.032107	0.029919	2.28604	0.536945	1	-1	1	1
	CACHD1	225627_s_at	0.031224	0.048621	4.54641	3.9937	1	-1	1	1
	CACNA1A	214933_at	0.044443	0.096129	0.30792	6.69833	-1	-1	1	-1
	CACNA1C	211592_s_at	0.072088	0.014356	843.566	5.50217	-1	-1	-1	-1
	CACNA1I	211830_s_at	0.003864	18.9249	53.0229	1.84645	1	1	-1	1
	CACNB2	213714_at	1.96792	0.259247	42.2124	3.59926	1	1	1	1
	CACNB2	207776_s_at	0.425227	0.504615	5.05079	4.9961	1	1	1	1
	CACNB3	209530_at	0.034183	0.174885	0.955354	1.06121	-1	-1	-1	-1
	CACNG5	221401_at	0.032301	0.009838	4.17231	0.994342	1	1	1	1
	CACYBP	201381_x_at	0.035678	0.027584	4.92244	1.87284	1	1	1	1
	CADM2	1555544_a_at	0.054892	0.001805	2.31579	0.047737	1	1	1	-1
	CADPS2	219572_at	0.227288	0.111842	12.8268	7.72778	1	1	1	1
	CALD1	212077_at	0.104586	0.089586	3.61905	5.16744	-1	-1	-1	-1
	CALD1	205525_at	0.095199	0.018579	6.45728	2.97467	-1	-1	-1	-1
	CALD1	201617_x_at	0.076195	0.003975	15.4634	3.63371	-1	-1	-1	-1
	CALD1	201615_x_at	0.05839	0.001174	2.25892	11.4418	-1	1	-1	-1
	CALD1	201616_s_at	0.048455	0.007067	3.4682	8.94265	-1	-1	-1	-1
	CALM1	209563_x_at	0.170008	0.174457	5.43875	12.3507	1	1	1	1
	CALM1	200655_s_at	0.086401	0.001553	7.42241	2.20755	1	-1	1	1
	CALM1	211985_s_at	0.052562	0.007866	2.13277	1.94652	1	1	1	1
	CALM1	200653_s_at	0.044644	0.002873	6.54464	2.17177	1	-1	1	1
	CALM1	213688_at	0.035955	0.007994	5.52645	1.98959	1	1	1	1
	CALML4	221879_at	0.050017	0.220625	1.3451	9.54271	1	1	1	1
	CALML4	64408_s_at	0.048092	0.106274	1.20201	3.37341	1	1	1	1
	CALU	200757_s_at	0.148209	0.553264	5.30914	2.79564	-1	-1	-1	-1
	CALU	200755_s_at	0.084564	0.018343	7.49535	6.61924	-1	-1	-1	-1
	CAMK2D	225019_at	0.791112	0.293651	3.31542	1.86722	-1	-1	-1	-1
	CAMK2D	231793_s_at	0.485582	0.017759	2.83036	1.13087	-1	-1	-1	-1
	CAMK2D	228555_at	0.320674	0.052132	2.38401	1.49607	-1	-1	-1	-1
	CAMK2D	224994_at	0.259643	0.021842	4.45136	2.31851	-1	-1	-1	-1
	CAMK2D	230749_s_at	0.028246	0.105448	0.381536	1.77556	-1	1	1	1
	CAMKK1	223460_at	0.288974	0.31422	1.32345	3.40194	1	1	1	1
	CAMTA1	227328_at	0.068797	0.020115	2.66531	0.53011	1	1	1	1
	CAMTA1	225693_s_at	0.054965	0.123492	4.11038	6.72235	1	1	1	1
	CAP2	212551_at	0.196761	0.0153	2.12202	0.385766	1	1	1	1
	CAPN1	200752_s_at	0.492743	0.151506	3.73758	1.28516	-1	-1	-1	-1
	CAPN2	208683_at	0.293675	0.219025	17.2587	3.36675	-1	-1	-1	-1
	CAPN5	205166_at	0.317016	0.031336	9.25122	0.738028	-1	-1	-1	-1
	CAPN5	226292_at	0.042267	0.11013	2.37994	3.51621	-1	-1	-1	-1
	CAPN6	217387_at	0.013299	0.157717	0.431753	1.0812	1	1	1	1
	CAPZB	37012_at	0.145106	0.025267	13.3255	2.67983	-1	-1	-1	-1
	CAPZB	201950_x_at	0.041468	0.013576	11.6533	17.2735	-1	1	-1	-1
	CARD10	210026_s_at	0.114409	0.25852	5.1526	6.52998	-1	-1	-1	-1	GO
	CARD14	232608_x_at	0.251978	0.02454	2.17104	0.323371	1	1	1	1	GO
	CARD8	228641_at	0.02939	0.030021	4.6045	0.503523	1	1	1	1	GO
	CARD8	204950_at	0.003489	0.221813	1.21166	1.27816	1	-1	-1	-1	GO
	CARHSP1	218384_at	0.178305	0.110038	3.32679	1.93351	1	1	1	1
	CARM1	212512_s_at	0.071648	0.001259	4.18985	1.79236	1	1	1	1
	CARS	240982_at	0.027857	0.131403	0.679058	1.02376	1	1	1	1
	CASC5	1552682_a_at	0.030708	0.003489	3.49325	0.030643	1	-1	1	1
	CASD1	219342_at	0.107102	0.009766	2.68059	0.891489	-1	-1	-1	-1
	CASKIN1	239189_at	0.03835	0.021005	5.65787	0.012096	1	1	1	-1
	CASP1	211367_s_at	0.054401	0.037069	3.92959	13.4855	-1	-1	-1	-1	GO/BROAD
	CASP1	209970_x_at	0.052362	0.032953	6.41592	0.273796	-1	-1	-1	-1	GO/BROAD
	CASP1	211366_x_at	0.052006	0.023111	8.53426	112.538	-1	-1	-1	-1	GO/BROAD
	CASP1 /// COP1	1552703_s_at	2.89777	1.07468	9.42256	17.0825	-1	-1	-1	-1	GO/BROAD
	CASP6	211464_x_at	0.295237	0.046096	7.03896	38.8319	-1	-1	-1	-1	GO/BROAD
	CASP6	209790_s_at	0.100991	0.047844	4.85213	6.7002	-1	-1	-1	-1	GO/BROAD
	CASP8AP2	222201_s_at	0.033871	0.007818	10.0858	0.308865	1	-1	1	1	GO/BROAD
	CAST	208908_s_at	1.11573	0.335496	2.59034	2.26528	-1	-1	-1	-1
	CAST	212586_at	0.638745	0.308326	6.81117	1.83564	-1	-1	-1	-1
	CAST	207467_x_at	0.5381	0.447824	3.45312	1.62753	-1	-1	-1	-1
	CAT	201432_at	0.046502	0.00217	2.02131	0.843605	-1	1	-1	-1
	CAV2	203323_at	0.186179	0.033969	9.42534	13.1171	1	1	1	1
	CBLL1	220018_at	0.037655	0.032706	2.41126	0.278587	1	1	1	1
	CBLN2	242301_at	0.035502	0.0144	24.1767	0.512497	-1	-1	-1	-1
	CBR3	205379_at	0.856978	0.54051	2.4893	3.2542	-1	-1	-1	-1
	CBS	1553972_a_at	0.035772	0.141397	0.260567	2.96209	1	1	1	1
	CBWD1	226193_x_at	0.297798	0.077659	2.0867	2.99962	1	1	1	1
	CBX4	227558_at	0.057003	0.100491	0.511502	1.48351	1	1	1	1	GO
	CBX4	206724_at	0.043534	0.083461	2.26295	0.933774	1	1	1	1	GO
	CBX5	242069_at	0.028295	0.064361	4.25889	14.5981	1	1	1	1
	CCBL1	206037_at	0.005094	0.148556	0.624967	2.54731	1	1	1	1
	CCDC106	207006_s_at	0.052294	0.098903	2.81981	1.36835	1	1	1	1
	CCDC117	235330_at	0.131281	0.00575	5.14241	1.13371	1	1	1	1
	CCDC124	225454_at	0.037104	0.053437	2.1834	0.850532	1	1	1	1
	CCDC136	232989_s_at	0.078794	0.004564	3.27643	1.26528	1	-1	1	1
	CCDC138	235644_at	0.068374	0.004297	1.9143	0.696569	1	1	1	1
	CCDC18	236665_at	0.040321	0.004547	2.29807	0.236678	1	-1	1	1
	CCDC21	227818_at	0.033311	0.152686	3.02913	2.39835	1	1	1	1	BROAD
	CCDC37	242615_at	0.409848	3.4601	0.004497	2.07249	-1	1	-1	1
	CCDC40	239254_at	1.05282	0.007208	3.38176	154.794	1	-1	1	-1
	CCDC43	225607_at	0.079962	0.005092	3.07174	0.754978	1	1	1	1
	CCDC44	221069_s_at	0.035373	0.007514	4.04617	0.659328	1	1	1	1
	CCDC52	234995_at	0.280456	0.01144	2.39139	0.464934	1	1	1	1
	CCDC56	218026_at	0.044237	0.05038	4.21046	2.38765	1	1	1	1
	CCDC64	228320_x_at	0.056807	0.002172	2.72554	0.141132	1	1	1	1
	CCDC7	1553214_a_at	0.060641	0.003722	4.678	0.36464	1	1	1	1
	CCDC80	225242_s_at	0.224376	0.094763	13.989	30.6013	-1	-1	-1	-1
	CCDC80	225241_at	0.049148	0.005298	3.44276	5.7115	-1	1	-1	-1
	CCDC88A	238759_at	0.27958	0.038926	2.90092	3.50559	1	1	1	1
	CCDC90A	227451_s_at	0.095094	0.003435	8.00705	0.402145	1	-1	1	1
	CCDC92	218175_at	0.141921	0.078478	2.84066	0.20817	-1	-1	-1	-1
	CCHCR1	37424_at	0.029869	0.00947	2.96496	1.67107	1	1	1	1
	CCK	205827_at	89.6272	1.9082	10.273	0.840967	1	1	1	1
	CCKBR	234475_x_at	0.027417	0.002749	2.09315	0.628994	1	-1	1	1
	CCNDBP1	223084_s_at	0.198891	0.156845	3.84512	4.92492	-1	-1	-1	-1
	CCNF	204826_at	0.075978	0.017872	2.77563	1.38495	1	1	1	1	GO
	CCPG1	214152_at	0.229602	0.071255	2.3971	0.283196	-1	-1	-1	-1
	CCR1	205099_s_at	0.63416	0.010349	2.55641	0.041727	1	-1	1	1
	CCT2	201947_s_at	0.052777	0.055093	2.25335	2.10978	1	1	1	1	GO
	CCT5	208696_at	0.035267	0.146702	0.908843	8.15845	1	1	1	1
	CCT6A	201327_s_at	0.024619	0.012435	6.15416	0.978125	1	1	1	1
	CCT8	210436_at	0.004977	0.416484	0.003104	3.03963	1	1	-1	1
	CD109	229900_at	0.018664	0.249744	7.83691	1.04439	-1	-1	-1	-1
	CD24	209771_x_at	0.176518	0.263294	3.07208	3.70338	-1	-1	-1	-1
	CD24	216379_x_at	0.171117	0.171642	2.12174	8.61141	-1	-1	-1	-1
	CD24	266_s_at	0.040776	0.197256	1.59758	2.31008	-1	-1	-1	-1
	CD276	1552914_a_at	0.048533	0.014957	7.92942	1.91726	-1	1	-1	-1
	CD2AP	203593_at	0.067503	0.002511	3.17409	0.268533	1	-1	1	1
	CD4	216424_at	0.050307	2.6e-05	3.59791	0.14142	1	1	1	1
	CD44	212063_at	0.034246	0.071215	2.17794	2.25751	-1	-1	-1	-1
	CD47	211075_s_at	0.212121	0.209638	2.10358	1.36657	-1	-1	-1	-1
	CD47	227259_at	0.101392	0.030033	5.12454	1.3975	-1	-1	-1	-1
	CD47	226016_at	0.043226	0.080014	2.13512	1.17683	-1	-1	-1	-1
	CD5	206485_at	0.00397	1.7881	0.116537	1.42879	1	1	1	1	GO
	CD59	228748_at	0.233214	0.313394	5.35292	8.74508	-1	-1	-1	-1
	CD59	200983_x_at	0.112517	0.314254	3.28012	5.77642	-1	-1	-1	-1
	CD59	212463_at	0.10112	0.055147	2.55015	7.50994	-1	-1	-1	-1
	CD59	200985_s_at	0.086152	0.190538	2.05544	3.02697	-1	-1	-1	-1
	CD59	200984_s_at	0.049182	0.181745	1.56563	2.45043	-1	-1	-1	-1
	CD6	208602_x_at	5.66566	0.008473	2.10118	0.020518	1	1	1	-1
	CD63	200663_at	0.174634	0.133396	4.0545	2.53187	-1	-1	-1	-1	GO
	CD7	214049_x_at	0.187928	0.208797	0.500115	3.89378	1	1	1	1
	CD79A	205049_s_at	1.03442	3.84176	1.75838	2.6419	1	1	1	1
	CD82	203904_x_at	0.261841	0.034591	6.20021	1.39502	-1	-1	-1	-1
	CD83	204440_at	0.069799	0.068436	3.48311	3.43224	1	1	1	1
	CD9	201005_at	0.44391	0.400324	5.00437	3.04247	-1	-1	-1	-1
	CD97	202910_s_at	0.348006	0.094676	4.03685	2.63588	-1	-1	-1	-1
	CDADC1	233564_s_at	0.063685	0.118765	0.809945	2.59567	1	1	1	1
	CDC123	201725_at	0.038934	0.094271	1.70166	3.42642	1	1	1	1	GO
	CDC14A	210440_s_at	0.17751	0.063558	2.01937	0.326506	1	1	1	1	GO
	CDC23	202892_at	0.046576	0.077602	2.60171	3.34751	1	1	1	1	GO/BROAD
	CDC42	208728_s_at	0.033083	0.004594	2.09094	0.35355	-1	-1	-1	-1
	CDC42BPA	203794_at	0.178353	0.156259	1.66637	1.88482	-1	-1	-1	-1
	CDC42BPA	213595_s_at	0.033072	0.087869	0.963046	2.93277	-1	-1	-1	-1
	CDC42EP3	209288_s_at	0.185588	0.154487	2.79781	2.77107	-1	-1	-1	-1
	CDC42EP3	209286_at	0.132894	0.201362	12.9039	2.12628	-1	-1	-1	-1
	CDC42SE2	1552612_at	0.064927	0.004183	2.30739	0.531611	1	1	1	1
	CDC45L	204126_s_at	0.077647	0.094881	6.6535	4.08796	1	1	1	1	GO
	CDC5L	209055_s_at	0.159503	0.005172	3.58302	0.259998	1	1	1	1	GO
	CDC6	203968_s_at	0.028829	0.112098	0.639037	2.59811	1	1	1	1	GO
	CDC7	204510_at	0.311535	0.002864	2.01331	0	1	-1	1	1	GO
	CDCA7	230060_at	0.064495	0.033782	1.92497	3.07904	1	1	1	1
	CDCA7	224428_s_at	0.058737	0.06684	1.90052	2.15744	1	1	1	1
	CDCA8	221520_s_at	0.033313	0.097737	3.81478	2.88784	1	1	1	1	GO
	CDH12	207149_at	2.65117	7.68766	15.35	8.96138	1	1	1	1
	CDH13	204726_at	1.23235	0.846854	20.3472	22.9087	-1	-1	-1	-1
	CDH2	203440_at	0.0701	0.273577	7.64435	23.1106	-1	-1	-1	-1
	CDH2	203441_s_at	0.026536	0.0153	3.95076	10.1261	-1	-1	-1	-1
	CDH23	1552436_a_at	0.056929	0.504458	23.5412	13.7747	1	1	1	1
	CDH6	214803_at	0.501379	0.057536	4.92666	2.86984	-1	-1	-1	-1
	CDH8	217574_at	0.227737	0.136916	0.68052	5.70735	1	1	1	1
	CDIPT	201253_s_at	1.10567	0.030893	2.37243	0.7636	-1	-1	-1	-1
	CDK2AP1	201938_at	0.167967	0.253319	4.6188	4.76722	-1	-1	-1	-1	GO/BROAD
	CDK4	202246_s_at	0.039083	0.089682	2.29825	0.996036	1	1	1	1	GO/BROAD
	CDK6	224848_at	0.26646	0.081019	8.00522	5.65177	-1	-1	-1	-1	GO/BROAD
	CDK6	224847_at	0.185214	0.354479	10.7848	7.06776	-1	-1	-1	-1	GO/BROAD
	CDK6	224851_at	0.149124	0.041458	7.05363	5.67587	-1	-1	-1	-1	GO/BROAD
	CDK6	235287_at	0.047333	0.012679	5.27888	3.53039	-1	-1	-1	-1	GO/BROAD
	CDK8	1553113_s_at	0.237272	0.140429	0.342143	5.6525	1	1	1	1	GO
	CDRT4	228482_at	0.026023	0.046193	20.8707	15.0615	-1	-1	-1	-1
	CDS1	205709_s_at	0.220434	0.031995	2.17123	8.87304	1	1	1	1
	CDT1	209832_s_at	0.01809	0.092813	1.88484	7.64337	1	1	1	1	GO
	CDYL	203099_s_at	0.031902	0.052952	6.70507	0.63909	1	1	1	1
	CEACAM1	209498_at	0.088197	0.090907	18122.7	53.564	-1	-1	-1	-1
	CEACAM6	211657_at	0.016706	0.753875	0.11895	12.9853	1	1	1	1
	CEBPD	203973_s_at	0.114777	0.043108	8.16083	17.7321	-1	-1	-1	-1
	CEBPG	204203_at	0.05395	0.132336	9.33004	5.49278	1	1	1	1
	CEBPZ	203341_at	0.327799	0.004542	5.29244	0.309421	1	-1	1	1
	CECR5	218592_s_at	0.160494	0.046299	5.23996	1.329	1	1	1	1
	CEECAM1	224794_s_at	0.119385	0.014738	2.50201	0.540621	-1	-1	-1	-1
	CELSR2	36499_at	0.033012	0.01132	2.15116	0.422678	1	1	1	1
	CELSR2	204029_at	0.026447	0.091188	0.734743	1.80646	1	1	1	1
	CENPH	231772_x_at	0.026626	0.028528	2.51181	13.1484	1	1	1	1
	CENPN	219555_s_at	0.03331	0.026207	5.28075	0.902912	1	1	1	1
	CENTB2	1552472_a_at	0.201142	0.01922	5.45815	0.172979	1	1	1	1
	CENTG1	206152_at	0.115613	0.005177	282.565	0.059388	1	-1	1	1
	CENTG2	235968_at	0.013957	0.246297	13.1326	0.974367	1	1	1	1
	CEP63	219242_at	0.088856	0.002338	2.59128	0.128227	1	1	1	1
	CEP78	228774_at	0.237155	0.128976	3.06693	10.5711	1	1	1	1
	CEP78	1557985_s_at	0.121602	0.233694	2.38929	8.1573	1	1	1	1
	CES1	209616_s_at	0.177393	0.027828	2.25711	0.73299	1	1	1	1
	CFLAR	211316_x_at	0.01234	0.10831	0.908941	3.69733	-1	-1	-1	-1	GO
	CG018	214886_s_at	0.019568	2.09628	0.051685	18.2358	-1	1	-1	1
	CGA	204637_at	0.039128	0.01807	27.0091	2.60129	-1	-1	-1	-1
	CGGBP1	206861_s_at	0.459847	0.054162	4.51343	1.84792	1	1	1	1
	CGN	223233_s_at	0.330252	0.009847	6.96357	0.064047	1	1	1	1
	CHAF1A	214426_x_at	0.091194	0.099093	2.72964	1.715	1	1	1	1	GO
	CHAF1A	203975_s_at	0.071922	0.573994	1.1619	2.96449	1	1	1	1	GO
	CHAF1A	203976_s_at	0.044417	0.115934	1.69902	1.20624	1	1	1	1	GO
	CHAF1B	204775_at	0.1294	0.128072	1.83434	3.85901	1	1	1	1	GO
	CHCHD1	226896_at	0.042803	0.10709	0.603624	2.12595	1	1	1	1
	CHCHD3	217972_at	0.044818	0.048589	7.64144	1.77451	1	1	1	1
	CHCHD7	222701_s_at	0.355908	0.266628	13.8584	4.537	1	1	1	1
	CHD2	243751_at	0.046404	0.145729	0.084928	1.11751	1	1	-1	1
	CHD9	242157_at	0.031246	0.063869	6.17066	0.182735	1	1	1	1
	CHEK1	205393_s_at	0.166323	0.028752	3.68938	1.15177	1	1	1	1	GO
	CHEK2	210416_s_at	0.153838	0.109316	4.96376	4.48121	1	1	1	1	GO
	CHFR	218803_at	0.13994	0.062533	1.84438	0.001605	-1	-1	-1	-1	GO
	CHGA	204697_s_at	0.009085	0.514207	0.428971	2.9839	1	1	1	1
	CHI3L1	209395_at	0.028857	0.00568	8.46859	0.037732	-1	-1	-1	-1
	CHKA	204233_s_at	0.070973	0.163554	0.26109	1.20691	1	1	-1	1
	CHKB /// CPT1B	210069_at	0.046004	0.006549	2.03117	0.113729	-1	-1	-1	1	BROAD
	CHN2	211419_s_at	0.139282	0.048411	8.83152	0.897058	1	1	1	1
	CHN2	207486_x_at	0.128022	0.011241	2.47512	1.14755	1	1	1	1
	CHORDC1	239436_at	0.762316	0.065867	2.82164	0.460201	1	1	1	1
	CHPF	202175_at	0.106007	0.023342	4.45907	1.49861	-1	-1	-1	-1
	CHRNA5	206533_at	0.047147	0.038224	3.00001	1.20483	1	1	1	1
	CHST1	205567_at	19.8219	0.047119	114.749	1.38762	1	1	1	1
	CHST14	226314_at	0.258619	0.002915	4.88161	4.65314	-1	1	-1	-1
	CHST2	203921_at	0.472906	0.066357	8.00657	3.11085	-1	-1	-1	-1
	CHURC1	233268_s_at	0.27308	0.036774	7.42619	0.938665	1	1	1	1
	CITED4	228625_at	0.005655	0.127034	2.25128	11.4262	-1	-1	-1	-1
	CIZ1	213977_s_at	0.108541	0.00396	3.2092	1.90917	-1	-1	-1	-1	GO
	CKAP4	200999_s_at	0.214836	0.029066	4.71395	2.30964	-1	-1	-1	-1
	CKAP4	200998_s_at	0.136762	0.105271	7.4586	1.7566	-1	-1	-1	-1
	CKLF	219161_s_at	0.057157	0.106604	2.3633	0.252665	1	1	1	1
	CLASP2	1555469_a_at	0.441026	0.012177	7.48027	1.19693	1	1	1	1	GO
	CLDN1	218182_s_at	0.157067	0.055329	2.27103	4.20063	1	1	1	1
	CLDN1	222549_at	0.100871	0.088098	2.084	4.97617	1	1	1	1
	CLDN11	228335_at	0.136676	0.737212	3.59532	144.709	-1	-1	-1	-1
	CLDN5	204482_at	0.038054	0.132416	0.002236	246.63	-1	-1	1	-1
	CLK4	1568836_at	0.02656	0.008953	7.38041	0.490375	-1	-1	-1	-1
	CLN8	219340_s_at	0.029614	0.014624	2.26333	0.072769	1	1	1	1
	CLSTN1	201561_s_at	0.071268	0.029663	3.74694	0.332578	-1	-1	-1	-1
	CLSTN2	219414_at	0.339003	0.433776	6.7438	28.502	1	1	1	1
	CLUAP1	204576_s_at	0.011365	0.142719	0.699201	1.12397	-1	-1	-1	-1
	CLUL1	206556_at	22.2027	50.6264	2.11748	1.53681	1	1	1	1
	CMAS	218111_s_at	0.063548	0.071153	1.91287	10.8444	1	1	1	1
	CMTM3	1555705_a_at	0.134637	0.094051	4.01082	26.4269	-1	-1	-1	-1
	CMTM3	224733_at	0.06244	0.007424	4.83853	26.6173	-1	1	-1	-1
	CMTM4	1554677_s_at	0.002547	0.123049	2.10335	15.6876	1	1	1	1
	CMTM7	226017_at	0.058439	0.010891	2.17028	1.33899	-1	-1	-1	-1
	CNDP2	217752_s_at	0.026758	0.015959	5.43815	1.17097	-1	-1	-1	-1
	CNN3	201445_at	0.052174	0.001932	2.07782	0.449502	-1	1	-1	-1
	CNNM4	218900_at	0.935588	0.004593	3.82059	3.53326	1	-1	1	1
	CNOT1	1554052_at	0.291378	0.026877	3.00165	1.03437	1	1	1	1
	CNOT1	200860_s_at	0.152324	0.01914	1.92776	0.032509	1	1	1	1
	CNOT10	223219_s_at	0.331177	0.018867	4.75684	0.196892	1	1	1	1
	CNOT2	233054_at	0.025016	0.015449	2.20358	0.067644	-1	-1	-1	-1
	CNOT7	218250_s_at	0.170941	0.022075	10.1407	1.08239	1	1	1	1
	CNP	208912_s_at	0.087978	0.001706	3.04083	0.442241	-1	-1	-1	-1
	CNTNAP1	219400_at	0.19662	0.066749	3.17146	1.93167	-1	-1	-1	-1
	CNTNAP2	219302_s_at	2.48051	0.303157	4.9436	8.53029	1	1	1	1
	CNTNAP2	215145_s_at	0.70152	0.110135	2.83038	5.90613	1	1	1	1
	CNTNAP2	219301_s_at	0.631562	0.10357	3.3484	1.83987	1	1	1	1
	CNTNAP2	219300_s_at	0.090372	0.620583	1.73941	54.7367	1	1	1	1
	COCH	205229_s_at	8.29085	0.458629	36.4386	4.62762	1	1	1	1
	COCH	1554242_a_at	1.15691	0.876886	9.74204	5.58393	1	1	1	1
	COIL	203654_s_at	0.210189	0.086007	1.20231	4.60009	1	1	1	1
	COL11A1	37892_at	0.084742	0.004446	3.72274	4.50019	-1	1	-1	-1
	COL11A1	204320_at	0.028819	0.018852	7.24756	6.36368	-1	-1	-1	-1
	COL12A1	225664_at	0.331668	0.157717	2.28448	10.5097	-1	-1	-1	-1
	COL12A1	231879_at	0.172312	0.009312	3.76692	8.64022	-1	-1	-1	-1
	COL12A1	231766_s_at	0.070285	0.097304	1.2397	2.48777	-1	-1	-1	-1
	COL13A1	211343_s_at	0.177843	0.329115	3.99086	3.90797	-1	-1	-1	-1
	COL13A1	211809_x_at	0.036985	0.021134	4.35627	1.1139	-1	-1	-1	-1
	COL18A1	209081_s_at	1.03578	0.059889	4.38803	2.89763	-1	-1	-1	-1	GO
	COL18A1	209082_s_at	0.817091	0.062861	10.4874	7.54157	-1	-1	-1	-1	GO
	COL1A1	202310_s_at	0.232282	0.029874	6.12056	6.70523	-1	-1	-1	-1
	COL1A1	217430_x_at	0.20177	0.017884	5.60175	7.0904	-1	1	-1	-1
	COL1A1	202311_s_at	0.124001	0.011899	11.267	3.40541	-1	1	-1	-1
	COL1A2	202404_s_at	0.53292	0.135821	2.33985	4.18376	-1	-1	-1	-1
	COL1A2	202403_s_at	0.424811	0.147363	1.91905	4.58988	-1	-1	-1	-1
	COL1A2	229218_at	0.396907	0.349195	1.79431	1.37721	-1	-1	-1	-1
	COL3A1	215076_s_at	0.206399	0.006619	6.82686	9.77782	-1	1	-1	-1
	COL3A1	211161_s_at	0.136677	0.018162	3.38652	4.23186	-1	-1	-1	-1
	COL3A1	201852_x_at	0.113226	0.008681	5.52767	7.00227	-1	1	-1	-1
	COL3A1	232458_at	0.048006	0.019665	4.10685	4.55725	-1	-1	-1	-1
	COL4A1	211980_at	0.170116	0.05602	2.68687	3.25131	-1	-1	-1	-1
	COL4A2	211964_at	0.495251	0.031528	3.17305	1.50216	-1	-1	-1	-1
	COL5A1	212489_at	0.151717	0.024065	3.98432	3.99827	-1	-1	-1	-1
	COL5A1	203325_s_at	0.137465	0.034909	2.74871	2.65356	-1	-1	-1	-1
	COL5A1	212488_at	0.030208	0.026344	2.16671	5.22762	-1	1	-1	-1
	COL5A2	221730_at	0.651488	0.031503	13.5858	11.9061	-1	-1	-1	-1
	COL5A2	221729_at	0.369791	0.050822	22.0336	3.63364	-1	-1	-1	-1
	COL6A1	212937_s_at	0.383946	0.023409	7.30126	6.49878	-1	-1	-1	-1
	COL6A1	212091_s_at	0.383071	0.362338	4.25962	2.87659	-1	-1	-1	-1
	COL6A1	213428_s_at	0.355284	0.244537	1.38045	3.85972	-1	-1	-1	-1
	COL6A1	212940_at	0.2897	0.013742	3.26296	1.88571	-1	-1	-1	-1
	COL6A1	212938_at	0.22368	0.023006	2.14965	2.03043	-1	-1	-1	-1
	COL6A2	209156_s_at	0.760207	0.195309	5.86996	3.93492	-1	-1	-1	-1
	COL6A2	213290_at	0.259127	0.080784	3.72636	3.22974	-1	-1	-1	-1
	COL6A3	201438_at	0.214438	0.189212	5.86413	4.66993	-1	-1	-1	-1
	COL7A1	217312_s_at	0.059553	0.035345	3.52913	7.55863	-1	-1	-1	-1
	COL8A1	214587_at	0.052382	0.00526	1.904	2.35057	-1	-1	-1	-1
	COL8A2	52651_at	0.007751	0.182654	0.073712	1.40699	1	1	1	1
	COLEC12	221019_s_at	0.495794	0.093139	110.4	15.9383	-1	-1	-1	-1
	COMMD10	218439_s_at	0.064591	0.010574	2.92176	2.62996	1	1	1	1
	COMMD4	209132_s_at	0.032037	0.059673	2.11983	0.015246	1	1	1	-1
	COMMD6	225312_at	0.07285	0.101007	0.598599	1.11457	-1	-1	-1	-1
	COMMD7	224815_at	0.342291	0.012042	26.5584	1.15368	-1	-1	-1	-1
	COP1	1552701_a_at	0.629694	0.999414	6.02721	19.577	-1	-1	-1	-1	GO
	COPA	208684_at	0.193778	0.00952	3.1544	1.87901	-1	-1	-1	-1
	COPS2	209838_at	0.048163	0.09221	8.01763	2.16127	1	1	1	1
	COPS7A	209029_at	0.032532	0.029461	2.64735	0.838459	1	1	1	1
	COPS7B	219997_s_at	0.024881	0.026072	3.23897	0.898007	1	1	1	1
	COPS8	214260_at	0.030628	0.048213	2.03274	0.97412	1	-1	1	1
	COQ2	213379_at	0.062837	0.031426	2.67426	0.791613	1	1	1	1
	COQ3	221227_x_at	0.526258	0.104525	2.00253	4.36274	1	1	1	1
	COQ3	223515_s_at	0.07136	0.077779	1.61237	4.83519	1	1	1	1
	COQ4	228931_at	0.028688	0.01782	10.0613	0.864495	1	1	1	1
	COQ7	209746_s_at	0.101451	0.053508	2.54783	0.587069	1	1	1	1
	CORIN	239260_at	0.073603	0.009559	11874.2	273.857	-1	-1	-1	-1
	CORIN	220356_at	0.043014	0.00895	1262.32	217.746	-1	-1	-1	-1
	CORIN	239261_s_at	0.03919	0.008605	360.11	3606.3	-1	-1	-1	-1
	CORO1B	64486_at	0.21317	0.031171	1.99877	0.396693	-1	-1	-1	-1
	CORO2B	209789_at	0.672965	0.407176	25.2009	25.3871	-1	-1	-1	-1
	COTL1	221059_s_at	0.269851	0.037783	5.03521	3.77535	-1	-1	-1	-1
	COTL1	224583_at	0.237351	0.026781	5.03953	3.4792	-1	-1	-1	-1
	COX10	203858_s_at	0.060834	0.062978	2.8294	2.2307	1	1	1	1
	COX15	219547_at	0.138874	0.004009	2.87601	1.75521	1	1	1	1
	COX5A	229426_at	0.050244	0.136052	0.55085	1.03979	1	1	1	1
	COX5A	203663_s_at	0.037981	0.026652	2.75392	2.95967	1	1	1	1
	COX5A	217451_at	0.016127	6.94011	1.60621	2.85393	1	1	1	1
	COX6A1	200925_at	0.061977	0.079529	5.60067	1.53848	1	1	1	1
	COX7B	202110_at	0.168116	0.10598	2.29626	5.74717	1	1	1	1
	COX7C	213846_at	0.11114	0.247294	32.1694	2.46056	1	1	1	1
	COX7C	201134_x_at	0.03772	0.063056	1.92271	2.41192	1	1	1	1
	COX7C	217491_x_at	0.001623	0.178467	0.617205	13.2711	1	1	1	1
	CP	227253_at	0.056659	0.002901	1.90523	0.131137	1	1	1	1
	CP110	204662_at	0.084771	0.00704	1.79781	0.409239	1	-1	1	1
	CPA4	205832_at	0.095876	0.06599	6.24754	5.21171	-1	-1	-1	-1
	CPB2	206651_s_at	0.132679	0.175871	1.77276	8.14875	1	1	1	1
	CPNE2	225129_at	0.082067	0.030098	2.72059	9.70935	-1	-1	-1	-1
	CPNE4	231336_at	0.051332	0.015387	11.0269	0.247384	-1	-1	-1	1
	CPNE7	219707_at	0.037618	0.012067	3.29535	4.06244	1	1	1	1
	CPSF1	33132_at	0.111049	0.007767	2.21073	0.839658	-1	-1	-1	-1
	CPSF1	201639_s_at	0.042792	0.007481	3.30827	1.24371	-1	-1	-1	-1
	CPSF6	202470_s_at	0.096766	0.000979	6.75364	0.285762	1	1	1	1
	CRABP1	205350_at	0.098763	0.023333	12.5293	2.93504	-1	-1	-1	-1
	CREB3	209432_s_at	0.024701	0.013499	2.08513	1.48838	-1	-1	-1	-1
	CREB3L2	212345_s_at	0.325184	0.150055	3.07717	1.30687	-1	-1	-1	-1
	CREM	228092_at	0.151572	0.120906	0.894647	1.10663	1	1	1	1
	CRIP2	208978_at	0.09655	0.130152	1.48057	1.93891	-1	-1	-1	-1
	CRIPT	218643_s_at	0.043455	0.069238	3.87267	0.142205	-1	-1	-1	-1
	CRISPLD2	221541_at	0.087634	0.012864	71.0057	11.5746	-1	-1	-1	-1
	CRKL	212180_at	0.010048	0.122863	0.222923	1.90267	1	1	1	1
	CRLS1	223978_s_at	0.050989	0.023183	1.97693	0.108458	1	1	1	1
	CRMP1	202517_at	0.087943	0.129293	2.46007	0.262037	-1	-1	-1	-1
	CRSP7	221988_at	0.042101	0.075611	3.14824	1.27909	1	1	1	1
	CRYGS	223644_s_at	0.039238	0.170579	0.339903	42.3418	1	1	1	1
	CSDA	228634_s_at	1.57001	0.085965	3.16264	13.1115	1	1	1	1
	CSDA	201161_s_at	0.087326	0.071135	3.3224	4.13657	1	1	1	1
	CSDA	201160_s_at	0.056727	0.029679	3.35787	2.70543	1	1	1	1
	CSDE1	222975_s_at	0.303816	0.004285	2.47915	0.278424	1	1	1	1	GO
	CSE1L	210766_s_at	0.14518	0.000352	4.25874	0.127726	1	-1	1	1	GO
	CSF1	210557_x_at	0.425582	0.038128	3.20078	0.017657	-1	-1	-1	1
	CSGlcA-T	55093_at	0.076333	0.005468	6.73083	16.0819	-1	-1	-1	-1
	CSGlcA-T	221799_at	0.031991	0.033768	2.44832	6.71506	-1	-1	-1	-1
	CSNK1A1	206562_s_at	0.093424	0.008464	3.43433	1.34288	1	1	1	1
	CSNK2A1	212075_s_at	0.264627	0.029202	3.29048	4.68821	1	1	1	1
	CSNK2A1	212072_s_at	0.021129	0.198603	0.526565	6.17069	1	1	1	1
	CSNK2A2	224922_at	0.113969	0.148628	0.572498	1.01761	1	1	1	1
	CSPG4LYP1 /// CSPG4LYP2	211461_at	0.008242	0.350523	0.354159	2.72026	1	1	1	1	BROAD
	CSRP2BP	228544_s_at	0.147747	0.223591	4.36153	2.20139	1	1	1	1
	CSRP2BP	228543_at	0.064935	0.024928	2.54778	1.15325	1	1	1	1
	CST3	201360_at	0.119826	0.044147	1.82623	4.90349	-1	-1	-1	-1
	CST9	1554386_at	0.02517	0.001599	2.26664	0.000633	1	-1	1	-1
	CSTB	201201_at	0.111601	0.254128	3.16917	4.69418	-1	-1	-1	-1
	CSTB	236449_at	0.034117	0.143852	0.571168	1.22019	-1	-1	-1	-1
	CSTF1	202190_at	0.155925	0.344331	0.729728	3.27534	1	1	1	1
	CTA-221G9.4	225525_at	0.170809	0.077845	2.21661	2.85302	-1	-1	-1	-1
	CTB-1048E9.5	227615_at	0.040775	0.014618	2.12513	1.47546	1	1	1	1
	CTCF	202521_at	0.363338	0.301301	3.2914	1.25328	1	1	1	1	GO
	CTDSPL2	223271_s_at	0.066941	0.00448	2.26436	0.182531	1	1	1	1
	CTHRC1	225681_at	0.166231	0.236886	6.86937	4.58932	-1	-1	-1	-1
	CTLA4	234895_at	0.026348	0.011517	11.3138	1.10879	1	-1	1	1
	CTNNA1	200765_x_at	0.270196	0.271383	5.72228	2.74354	-1	-1	-1	-1
	CTNNA1	210844_x_at	0.163132	0.329948	1.343	4.50751	-1	-1	-1	-1
	CTNNA1	200764_s_at	0.13492	0.006307	1.80783	1.77118	-1	-1	-1	-1
	CTPS2	222819_at	0.164308	0.111756	1.55093	1.96399	-1	-1	-1	-1
	CTSA	200661_at	0.059646	0.049014	2.39777	6.48057	-1	-1	-1	-1
	CTSB	213274_s_at	0.192035	0.131038	1.63284	6.00648	-1	-1	-1	-1	GO
	CTSB	200838_at	0.124017	0.188397	0.813835	3.14032	-1	-1	-1	-1	GO
	CTSB	200839_s_at	0.086658	0.397759	0.622265	4.10866	-1	-1	-1	-1	GO
	CTSB	227961_at	0.072899	0.126919	3.86	2.33039	-1	-1	-1	-1	GO
	CTSD	200766_at	0.123401	0.00349	2.66946	1.72205	-1	-1	-1	-1
	CTSE	205927_s_at	0.016926	2.14022	0.357208	1.78759	1	1	1	1
	CTTN	214074_s_at	0.059768	0.014653	3.16449	0.056327	1	1	1	-1
	CTTNBP2NL	239525_at	0.061013	0.066947	2.11526	0.397742	-1	-1	-1	-1
	CTTNBP2NL	226000_at	0.042052	0.167127	2.45387	1.98494	-1	-1	-1	-1
	CUGBP1	1555467_a_at	0.244584	0.019573	7.56972	1.62175	1	1	1	1
	CUL2	203078_at	0.048366	0.003315	2.53285	0.025716	1	-1	1	1	GO/BROAD
	CUL3	201371_s_at	0.737002	0.001719	2.04204	0.104066	1	1	1	1	GO/BROAD
	CUL4B	202214_s_at	0.582392	0.133993	2.02391	0.244143	-1	-1	-1	-1	GO
	CUL5	203532_x_at	0.973252	0.00381	11.347	0.120316	1	1	1	1	GO/BROAD
	CUL7	203558_at	0.044816	0.055106	2.84464	0.796779	-1	-1	-1	-1	GO
	CUTA	221488_s_at	0.028223	0.003762	2.29251	0.598731	-1	-1	-1	-1
	CUTC	218970_s_at	0.033113	0.065989	3.98783	3.46167	1	1	1	1
	CWF19L1	229038_at	0.015114	0.115528	0.014823	0.969333	1	1	1	1
	CXADR	1555716_a_at	0.412829	0.017848	3.86468	0.331285	1	1	1	1
	CXCL1	204470_at	0.019789	0.122547	1.86029	8.60492	-1	-1	-1	-1
	CXCL12	209687_at	0.057229	0.017459	496.69	22.3288	-1	-1	-1	-1
	CXorf1	206711_at	0.030099	0.011197	2.11233	0.383175	1	-1	1	1
	CXorf15	227520_at	0.123323	0.002029	4.03674	0.640074	1	-1	1	1
	CXorf39	227133_at	0.100814	0.007458	3.10921	0.91887	1	1	1	1
	CXorf39	242781_at	0.096214	0.076679	4.26007	0.598627	1	1	1	1
	CXorf45	205583_s_at	0.452146	0.1533	0.955799	1.46613	-1	-1	-1	-1
	CXorf6	205088_at	0.057587	0.055622	6.14508	1.50886	-1	-1	-1	-1
	CXXC5	224516_s_at	0.151439	0.02835	6.22966	1.39692	-1	-1	-1	-1
	CXXC5	233955_x_at	0.113529	0.002089	2.24946	1.42684	-1	1	-1	-1
	CYB5A	209366_x_at	0.069422	0.1836	4.67806	1.45228	1	1	1	1
	CYB5A	215726_s_at	0.025224	0.101782	4.66712	0.911422	1	1	1	1
	CYB5A	207843_x_at	0.011457	0.135265	1.93606	1.29054	1	1	1	1
	CYB5B	201633_s_at	0.150321	0.036708	4.83471	0.746347	1	1	1	1
	CYB5B	227382_at	0.110676	0.011198	5.01184	0.906744	1	1	1	1
	CYB5R2	220230_s_at	0.086933	0.033046	3.81352	0.97444	-1	-1	-1	-1
	CYB5R3	201885_s_at	0.091153	0.132058	1.91671	1.83171	-1	-1	-1	-1
	CYB5R3	1554574_a_at	0.032189	0.003549	1.82947	1.31128	-1	1	-1	-1
	CYB5R4	219079_at	0.072587	0.012738	2.00392	1.53933	1	1	1	1
	CYBA	203028_s_at	0.03472	0.057839	1.91	6.55472	-1	1	-1	-1
	CYBRD1	222453_at	0.112481	0.214359	2.752	3.16438	-1	-1	-1	-1
	CYC1	201066_at	0.120967	0.326926	5.34101	2.97357	1	1	1	1
	CYFIP2	220999_s_at	0.101506	0.16439	0.555241	3.34839	-1	-1	-1	-1	GO
	CYLD	221903_s_at	0.071378	0.143941	2.92775	5.88997	-1	-1	-1	-1	GO
	CYP17A1	1562573_at	0.126281	0.016442	5.65645	0.38646	1	1	1	-1
	CYP1B1	202437_s_at	0.084954	0.399779	2.25786	7.18561	-1	-1	-1	-1
	CYP1B1	202436_s_at	0.021133	0.300114	1.09701	4.59096	-1	-1	-1	-1
	CYP1B1	202435_s_at	0.011252	0.107101	0.656463	3.38878	-1	-1	-1	-1
	CYP27C1	1568868_at	0.026902	0.118666	0.031241	2.85811	-1	-1	1	-1
	CYP2A13	208327_at	0.040009	0.002024	1.9617	0.226272	1	1	1	1
	CYP4F22	244692_at	0.206759	0.823662	3.03905	10.7992	1	1	1	1
	CYSLTR1	231747_at	0.888784	0.005772	6.70958	0.455727	1	-1	1	-1
	CYTL1	219837_s_at	0.059145	0.017692	3.49612	11.9904	-1	1	-1	-1
	CYYR1	235044_at	0.028853	0.019617	2.23648	0.944915	1	1	1	1
	D4S234E	209570_s_at	0.353175	0.001404	2.74514	0.474354	-1	-1	-1	-1
	D4S234E	209569_x_at	0.048163	0.02267	2.24574	2.08326	-1	1	-1	-1
	DAAM2	212793_at	0.38827	0.027312	9.67071	366.974	-1	-1	-1	-1
	DAB1	220611_at	0.038134	0.00554	1.84626	0.424759	1	1	1	1
	DAB2	201278_at	0.774399	0.177889	0.95231	5.58123	-1	-1	-1	-1
	DAB2	201280_s_at	0.362219	0.106282	0.610747	3.30673	-1	-1	-1	-1
	DACT3	229745_x_at	0.007895	53.426	0.030485	5.64468	1	1	-1	1
	DAPK1	211214_s_at	0.031749	0.008036	2.2218	0.650488	1	1	1	1	GO
	DAPK2	206324_s_at	0.115275	0.679	0.005873	11.2789	-1	-1	1	-1	GO
	DARS	201623_s_at	0.04591	0.001981	1.80555	0.415232	1	1	1	1
	DARS2	218365_s_at	0.041318	0.101653	1.06343	6.60361	1	1	1	1
	DAXX	216038_x_at	0.058061	0.002779	2.1894	0.480571	1	1	1	1	GO
	DAZAP1	218443_s_at	0.031861	0.04624	2.97903	1.07402	1	1	1	1
	DAZAP2	212595_s_at	0.028824	0.012286	4.5393	0.461485	1	1	1	1
	DBF4B	1555378_at	0.456517	0.141569	2.51383	0.526923	1	1	1	1
	DBH	206450_at	0.329145	0.931615	0.662139	1.32659	1	1	1	1
	DBN1	202806_at	0.038532	0.003765	2.04313	0.013909	-1	1	-1	-1
	DBR1	219149_x_at	0.035831	0.18434	0.393771	1.15707	1	1	1	1
	DCBLD2	224911_s_at	0.069631	0.083288	2.61963	3.15919	-1	-1	-1	-1
	DCC1	219000_s_at	0.072989	0.009039	2.5449	0.165027	1	1	1	1
	DCDC2	222925_at	0.239851	0.069322	6.31603	1.50699	1	1	1	1	BROAD
	DCHS1	218892_at	0.525946	0.070168	6.03959	0.716986	-1	-1	-1	-1
	DCHS1	222101_s_at	0.240393	0.103457	1.0191	1.72287	-1	-1	-1	-1
	DCLK1	229800_at	0.208463	0.354504	0.577873	1.09426	-1	-1	-1	-1
	DCLRE1A	209804_at	0.252093	0.046914	2.23761	0.769248	1	1	1	1	GO
	DCLRE1B	219490_s_at	0.1084	0.170056	5.67755	2.43949	1	1	1	1
	DCLRE1B	222889_at	0.053961	0.099628	5.37941	3.109	1	1	1	1
	DCP2	238779_at	0.491068	0.011739	3.7032	0.62749	1	1	1	1
	DCTN5	209231_s_at	0.053481	0.073016	2.1548	0.010885	1	1	1	-1
	DCUN1D1	222678_s_at	0.172805	0.006357	4.38972	0.961957	1	1	1	1
	DCUN1D1	218583_s_at	0.026519	0.005471	3.17815	0.221389	1	-1	1	1
	DDAH1	209094_at	0.249029	0.157835	4.27595	2.28167	-1	-1	-1	-1
	DDAH2	202262_x_at	0.190348	0.135515	3.79022	0.20856	-1	-1	-1	-1	GO
	DDAH2	215537_x_at	0.132133	0.103709	2.58286	0.980994	-1	-1	-1	-1	GO
	DDAH2	214909_s_at	0.093027	0.003113	2.53152	0.549217	-1	1	-1	-1	GO
	DDEF1	224791_at	0.154716	0.030502	1.82627	0.324435	-1	-1	-1	-1
	DDI1	239299_at	0.057573	0.008686	2.72857	0.50226	1	-1	1	1
	DDI2	214583_at	0.068501	0.042844	2.49178	0.565883	1	1	1	1
	DDX11	210206_s_at	0.032466	0.03431	2.49605	4.78203	1	1	1	1	GO
	DDX11 /// DDX12 /// LOC642846	213378_s_at	0.023109	0.36872	1.13785	4.36223	1	1	1	1	GO/BROAD
	DDX19A /// DDX19B	202576_s_at	0.029911	0.141501	0.859394	1.75898	1	1	1	1	BROAD
	DDX23	40465_at	0.063138	0.087978	2.28745	0.709916	1	1	1	1
	DDX28	203784_s_at	0.053314	0.119441	0.341234	1.47513	1	1	1	1
	DDX28	40255_at	0.050797	0.029863	2.13141	0	1	1	1	1
	DDX51	1554085_at	0.035016	0.02108	3.3492	1.10023	1	1	1	1
	DDX51	214968_at	0.0237	0.100478	5.66772	1.48632	1	1	1	1
	DDX55	231843_at	0.367821	0.100551	0.977444	2.10598	1	1	1	1
	DEDD	211255_x_at	0.079161	0.014493	1.90905	1.35125	1	1	1	1	GO
	DEGS1	209250_at	0.085275	0.061912	1.99053	0.224186	-1	-1	-1	-1
	DENND1B	1557309_at	0.251901	0.020087	2.04889	1.66712	1	1	1	1
	DENND2A	221885_at	1.51098	0.132968	11.038	5.02078	-1	-1	-1	-1
	DENND2A	53991_at	0.88362	0.079448	4.56827	2.00944	-1	-1	-1	-1
	DENND2A	221886_at	0.091116	0.017385	2.75723	41.8719	-1	-1	-1	-1
	DENND2C	230769_at	0.334578	0.144053	2.56083	6.26457	1	1	1	1
	DENND3	212974_at	0.123548	0.179475	0.846292	2.76496	-1	-1	-1	-1
	DENND3	212975_at	0.107315	0.038294	2.04978	3.49892	-1	-1	-1	-1
	DEPDC1B	226980_at	0.081346	0.004667	2.97624	0.523692	1	1	1	1
	DES	202222_s_at	0.006267	0.394605	0.023441	1.00649	1	1	-1	1
	DFNA5	203695_s_at	0.103666	0.410974	3.33356	3.92622	-1	-1	-1	-1
	DGAT2	226064_s_at	0.111274	0.059257	2.00499	0.735466	1	1	1	1
	DGKG	206395_at	21.5366	0.090415	1.97083	0.089077	1	1	1	-1
	DHFR	202532_s_at	0.031897	0.044149	2.68672	3.00948	1	1	1	1
	DHRS12	204801_s_at	0.107759	0.01777	6.38322	0.089767	1	1	1	1
	DHRS13	226121_at	0.092623	0.041147	2.94858	2.60179	1	1	1	1
	DHRS3	202481_at	0.634097	0.346806	4.22577	1.31433	1	1	1	1
	DHRS4 /// DHRS4L2	218021_at	0.109969	0.046106	3.90558	2.2793	-1	-1	-1	-1	BROAD
	DHRS7	210788_s_at	0.625728	0.473803	5.65998	3.75249	-1	-1	-1	-1
	DHRSX	225503_at	0.196497	0.027255	6.93066	0.383903	-1	-1	-1	-1
	DHX30	204355_at	0.20647	0.095829	3.17685	0.925132	1	1	1	1
	DHX35	234728_s_at	0.057489	0.017985	2.24081	2.70226	1	1	1	1
	DHX35	218579_s_at	0.012879	0.173544	0.380875	3.46022	1	1	1	1
	DHX8	231184_at	0.062982	0.028283	7.4871	0.359366	1	1	1	1
	DHX9	202420_s_at	0.153934	0.054221	2.41871	1.19176	1	1	1	1
	DHX9	212105_s_at	0.027469	0.009905	1.98004	2.72924	1	1	1	1
	DIAPH1	1560080_at	0.04949	0.003348	2.16908	0.494314	1	-1	1	1
	DICER1	212888_at	0.123407	0.002628	3.10421	0.320255	1	-1	1	1
	DIDO1	218325_s_at	0.14209	0.099531	5.21804	1.82959	1	1	1	1	GO
	DIMT1L	204405_x_at	0.091019	0.11512	1.0529	1.56302	1	1	1	1
	DIRC2	226026_at	0.060683	0.095944	1.14304	1.07852	1	1	1	1
	DIXDC1	1558342_x_at	0.131653	0.028172	2.4028	0.962694	1	1	1	1
	DIXDC1	1558340_at	0.072055	0.026549	1.79825	2.37837	1	1	1	1
	DKC1	216212_s_at	0.149106	0.091286	0.417496	1.43543	1	1	1	1	GO
	DKC1	201478_s_at	0.088484	0.144545	0.850368	0.999245	1	1	1	1	GO
	DKFZp434F142	224123_at	0.006559	1.11407	0.026703	1.5045	-1	1	1	1
	DKFZP434P211 /// LOC646074 /// LOC651452 /// LOC727983 /// LOC728418 /// LOC728451	1553818_x_at	0.006756	0.902531	0.005245	1.59039	1	1	-1	1	BROAD
	DKFZp547J222	234769_at	0.00215	7.64916	60.2966	1.13933	-1	1	-1	1
	DKFZP564J0863	223452_s_at	0.026127	0.035836	3.42502	1.0387	1	1	1	1
	DKFZP564O0823	225809_at	0.232376	0.382212	2.03431	3.35418	1	1	1	1
	DKFZP566E164 /// KCNK4	219883_at	0.006074	0.432647	0.598256	0.951091	-1	1	1	1	BROAD
	DKFZP586H2123	213661_at	0.057105	0.871218	10.3578	25.8123	-1	-1	-1	-1
	DKFZp667G2110	214030_at	0.0275	0.009072	2.5908	0.002996	-1	-1	-1	-1
	DKFZp761P0423	235085_at	0.04742	0.195136	0.371535	1.29275	-1	-1	-1	-1
	DKK1	204602_at	0.370894	0.217689	6.32084	10.013	-1	-1	-1	-1
	DKK3	214247_s_at	0.157815	0.089186	4.22332	1.88606	-1	-1	-1	-1
	DLAT	211150_s_at	0.131915	0.035418	3.27373	3.03989	1	1	1	1
	DLAT	212568_s_at	0.063402	0.018143	2.32699	0.90918	1	1	1	1
	DLAT	213149_at	0.030273	0.006551	1.85988	0.442976	1	1	1	1
	DLC1	210762_s_at	0.131661	0.109287	1.24256	7.44582	-1	-1	-1	-1
	DLC1	224822_at	0.112559	0.108287	1.07897	3.90615	-1	-1	-1	-1
	DLC1	220512_at	0.065978	0.076502	3.72959	1.88667	-1	-1	-1	-1
	DLC1	220511_s_at	0.059986	0.047128	2.61081	4.91021	-1	-1	-1	-1
	DLC1	242631_x_at	0.028626	0.006761	107.349	19.1017	-1	-1	-1	-1
	DLEU2	216870_x_at	0.17434	0.089825	3.54177	2.82878	1	1	1	1	GO
	DLEU2 /// DLEU2L	215629_s_at	0.029172	0.031412	2.89361	2.0776	1	1	1	1	GO/BROAD
	DLG2	206253_at	0.130429	0.007471	5.88412	3.67604	1	1	1	1
	DLGAP1	206490_at	1.02425	0.223282	3.69091	2.60322	1	1	1	1
	DLGAP1	206489_s_at	0.06808	0.404076	1.76867	21.1404	1	1	1	1
	DLX1	242138_at	0.025735	0.009991	1.87267	1.96097	-1	-1	-1	-1
	DLX4	208216_at	0.013767	0.117675	0.000791	1.47049	1	1	1	1
	DMD	203881_s_at	0.047127	0.207485	0.961205	6.3136	-1	-1	-1	-1
	DMN	212730_at	0.415528	0.138834	3.33139	6.49095	-1	-1	-1	-1
	DMRT1	220493_at	0.101247	0.002431	1.88094	2.40481	1	-1	1	1
	DNAJA2	209157_at	0.41584	0.072617	4.31397	0.294213	1	1	1	-1	GO
	DNAJA3	1554078_s_at	0.033058	0.123357	1.11003	1.06005	1	1	1	1	GO
	DNAJA4	1554334_a_at	0.004866	0.219542	0.108616	1.78993	1	1	1	1
	DNAJA5	235001_at	0.009463	0.120201	0.659838	1.80515	1	1	1	1
	DNAJB11	223054_at	0.019659	0.158196	0.219433	2.45222	1	1	1	1
	DNAJB12	214338_at	0.141718	0.001348	1.80322	0	1	1	1	-1
	DNAJB8	237284_at	0.007519	0.517467	0.173602	1.37912	1	1	1	1
	DNAJB9	202842_s_at	0.084881	0.243975	1.21197	1.88991	-1	-1	-1	-1
	DNAJC10	229588_at	0.297482	0.013525	3.03792	0	-1	-1	-1	-1
	DNAJC10	225174_at	0.063652	0.107724	5.68697	0.42166	-1	-1	-1	-1
	DNAJC11	1555360_a_at	0.03461	0.043169	2.08067	1.38581	1	1	1	1
	DNAJC12	218976_at	0.932994	0.05238	10.7053	6.53236	1	1	1	1
	DNAJC12	223721_s_at	0.874017	0.057785	4.13334	11.3707	1	1	1	1
	DNAJC12	223722_at	0.230619	0.029663	2.55595	2.03883	1	1	1	1
	DNAL4	204008_at	0.056676	0.028151	1.98032	4.15121	1	1	1	1
	DNASE1L1	203912_s_at	0.027933	0.108576	0.255546	1.07837	-1	-1	-1	-1
	DNER	226281_at	0.626121	1.16794	12.8952	52.9503	-1	-1	-1	-1
	DNM3	1558501_at	0.127382	0.019219	3.96964	0.730105	-1	-1	-1	-1
	DNMBP	212838_at	0.338856	0.11993	127.852	5.73593	-1	-1	-1	-1
	DNMT1	201697_s_at	0.035557	0.118751	1.18957	2.78294	1	1	1	1
	DOCK4	205003_at	0.061927	0.10396	3.47621	2.33279	-1	-1	-1	-1
	DOCK5	230263_s_at	0.382586	1.13054	4.40165	3.7616	-1	-1	-1	-1
	DOCK5	230207_s_at	0.183786	0.03702	2.06621	5.8153	-1	-1	-1	-1
	DOCK5	230206_at	0.129718	0.070017	1.8031	5.18945	-1	-1	-1	-1
	DOK5	214844_s_at	0.845674	0.401535	9.51897	0	1	1	1	1
	DOK6	241729_at	0.120678	0.045941	3.1221	1.99396	1	1	1	1
	DOK6	236290_at	0.064122	0.002003	2.1562	0.492132	1	1	1	1
	DOM3Z	204522_at	0.003494	0.11849	0.266134	1.38815	1	1	1	1
	DPF3	238532_at	0.274654	0.066446	6.06832	6.51344	-1	-1	-1	-1
	DPF3	236442_at	0.155516	0.198756	2.03262	4.59038	-1	-1	-1	-1
	DPF3	219746_at	0.093766	0.090398	2.73775	20.1975	-1	-1	-1	-1
	DPY19L1	212792_at	0.095275	0.003204	6.331	0	1	-1	1	1
	DPYD	204646_at	0.131539	0.101845	4.12258	4.28041	-1	-1	-1	-1
	DR1	209188_x_at	0.037875	0.040114	4.79006	0.387127	1	1	1	1
	DRAM	218627_at	0.165393	0.084259	2.41088	1.29046	-1	-1	-1	-1	GO
	DST	215016_x_at	0.24834	0.463107	12.8041	3.52271	-1	-1	-1	-1	GO
	DST	212254_s_at	0.098636	0.346821	5.51341	3.04531	-1	-1	-1	-1	GO
	DST	212253_x_at	0.063953	0.051735	4.02229	2.76794	-1	-1	-1	-1	GO
	DSTN	201022_s_at	0.680224	0.300633	6.69553	8.20685	-1	-1	-1	-1
	DSTN	201021_s_at	0.120969	0.003208	1.96077	5.67325	-1	-1	-1	-1
	DTD1	234107_s_at	0.138169	0.108148	3.86323	3.72095	-1	-1	-1	-1
	DTL	222680_s_at	0.034721	0.033707	2.04578	2.02417	1	1	1	1
	DTNA	210091_s_at	0.613068	0.002144	2.46065	0.515939	1	1	1	1
	DTNBP1	223446_s_at	0.068792	0.082126	1.97336	3.33645	1	1	1	1
	DTX3	221835_at	0.892721	0.016543	19.0522	0.178699	1	1	1	-1
	DTX3L	225415_at	0.227791	0.259274	3.40544	7.06905	-1	-1	-1	-1
	DTYMK /// LOC727761	203270_at	0.031728	0.037512	3.99948	0.817939	1	1	1	1	GO/BROAD
	DUSP11	202703_at	0.055499	0.014769	2.46018	0.841945	-1	1	-1	-1
	DUSP12	218576_s_at	0.04661	0.27187	1.77632	7.38893	1	1	1	1
	DUSP18	227098_at	0.104641	0.539457	1.21768	1.05668	-1	-1	-1	-1
	DUSP19	1555598_a_at	0.198297	0.019171	4.60074	0.327971	1	1	1	1
	DUSP22	218845_at	0.084483	0.010973	2.03758	0.218068	-1	-1	-1	-1	GO
	DUSP27	232252_at	0.118183	0.007637	11.4336	1.57933	-1	1	-1	-1
	DUSP4	204014_at	0.133748	0.368206	3.02301	7.25112	-1	-1	-1	-1	GO
	DUSP4	204015_s_at	0.094169	0.076254	7.65188	2.05398	-1	-1	-1	-1	GO
	DUSP6	208891_at	0.007499	0.110106	0.537238	2.27961	-1	-1	-1	-1	GO
	DUT	208955_at	0.225398	0.135976	1.78754	1.94494	1	1	1	1
	DUT	209932_s_at	0.210386	0.140641	1.6257	1.54878	1	1	1	1
	DUT	208956_x_at	0.081499	0.15127	4.43073	3.52614	1	1	1	1
	DYNC1H1	244768_at	0.835106	0.018427	2.19478	1.74175	-1	1	-1	-1
	DYNC1H1	229042_s_at	0.091195	0.011995	2.58543	1.18981	1	1	1	1
	DYNC1LI2	224616_at	0.017434	0.136855	2.86992	1.97879	1	-1	-1	-1
	EAF2	219551_at	0.05311	0.019687	4.24711	0.662363	1	1	1	1	GO
	EARS2	1563796_s_at	0.172846	0.1355	7.32548	1.70118	1	1	1	1
	EBF2	244885_at	1.56269	0.047688	6.53791	784.005	-1	-1	-1	-1
	EBF2	220392_at	0.037408	0.006411	7.52703	6.99897	-1	-1	-1	-1
	ECE1	201749_at	0.062494	0.712908	11.3354	6.50403	-1	-1	-1	-1
	ECE1	201750_s_at	0.008293	0.090788	0.00354	3.84254	-1	-1	1	-1
	ECSIT	218225_at	0.09324	0.034194	5.96245	1.15797	1	1	1	1
	EDC3	219207_at	0.102324	0.060684	2.01378	0.359473	1	1	1	1
	EDG7	220816_at	0.020986	0.875985	0.015578	0.94095	1	1	-1	1
	EDNRA	216235_s_at	0.124501	0.00933	12.7293	1.39101	-1	-1	-1	-1
	EDNRA	204464_s_at	0.105463	0.032673	6.23473	2.72821	-1	-1	-1	-1
	EDNRA	204463_s_at	0.096757	0.01515	5.72177	2.42766	-1	-1	-1	-1
	EDNRB	204271_s_at	0.000704	0.112575	14.3142	15.0665	-1	-1	-1	-1
	EFCAB2	211200_s_at	0.028198	0.002433	3.23783	0.513647	-1	-1	-1	-1
	EFCBP1	233305_at	0.027538	0.008053	1.90877	0.613578	1	-1	1	1
	EFEMP1	201842_s_at	0.037729	0.086858	0.411159	23.7296	-1	-1	-1	-1
	EFEMP2	209356_x_at	0.100188	0.020853	3.16061	1.89103	-1	-1	-1	-1
	EFHA2	238458_at	0.155502	0.009728	2.18131	0.201595	-1	-1	-1	-1
	EFHC1	219833_s_at	0.059344	0.211263	2.01684	3.58171	-1	-1	-1	-1
	EGR3	206115_at	0.035115	0.009542	5.39065	0.00333	-1	-1	-1	-1
	EGR4	207767_s_at	0.188738	0.034496	2.55828	0.560585	1	1	1	1
	EHBP1L1 /// MGC15523	91703_at	0.544644	0.466315	5.11845	3.88356	-1	-1	-1	-1	GO/BROAD
	EHD2	45297_at	0.196138	0.04328	2.59385	5.09229	-1	-1	-1	-1
	EHD2	221870_at	0.178884	0.088727	3.08552	2.6773	-1	-1	-1	-1
	EHD3	218935_at	0.172212	0.129219	5.54683	3.45631	-1	-1	-1	-1
	EI24	216396_s_at	0.329056	0.12801	4.9768	4.18224	1	1	1	1	GO
	EI24	208289_s_at	0.052097	0.064893	3.56137	3.34654	1	1	1	1	GO
	EID3	231292_at	0.016864	0.908297	0.183552	1.23881	1	1	1	1
	EIF1	212227_x_at	0.041098	0.035482	3.03235	4.8167	1	1	1	1
	EIF1	212130_x_at	0.03914	0.031818	3.68354	5.30525	1	1	1	1
	EIF1	202021_x_at	0.034646	0.05108	3.36895	4.75882	1	1	1	1
	EIF1AX	201018_at	0.024611	0.000743	2.18034	0	1	-1	1	1
	EIF2A	223015_at	0.034943	0.000666	2.09167	0	1	-1	1	1
	EIF2AK1	217735_s_at	0.051538	0.042244	4.20918	1.38061	-1	-1	-1	-1
	EIF2AK4	237145_at	0.05681	0.046427	3.48056	2.184	1	1	1	1
	EIF2B1	201632_at	0.040252	0.127109	7.96129	0.476389	1	1	1	1
	EIF2S2	208725_at	0.430951	0.026341	4.098	0.407265	1	1	1	1
	EIF2S2	208726_s_at	0.078558	0.001719	3.82957	0.235283	1	-1	1	1
	EIF3A	200597_at	0.18111	0.012057	9.6202	0.123561	1	-1	1	1
	EIF3K	221494_x_at	0.144305	0.013501	3.52536	0.595234	1	1	1	1
	EIF3K	210501_x_at	0.104342	0.012605	6.10722	0.748078	1	1	1	1
	EIF4A1	211787_s_at	0.029052	0.024991	2.96575	8.96128	1	1	1	1
	EIF4E	201435_s_at	0.271705	0.009291	2.68555	0.596784	1	1	1	1
	EIF4E3	225941_at	0.037583	0.246733	2.21866	2.04603	-1	-1	-1	-1
	EIF4ENIF1	218626_at	0.024281	0.001626	2.84953	0.252157	-1	1	-1	-1
	EIF5	208708_x_at	0.043553	0.013618	2.67604	1.17507	1	1	1	1
	EIF5B	201024_x_at	0.194861	0.0002	2.41272	0.212004	1	-1	1	1
	ELAVL1	201727_s_at	0.071113	0.055168	3.3509	1.57203	1	1	1	1
	ELAVL1	201726_at	0.043594	0.111982	0.07764	1.13853	1	1	1	1
	ELAVL3	227612_at	0.04919	0.002229	1.87206	0	1	-1	1	-1
	ELAVL3	1555602_a_at	0.035446	0.00826	7.19635	3.09747	1	-1	1	1
	ELK3	221773_at	0.045164	0.067673	2.02562	2.99908	-1	-1	-1	-1
	ELK4	225159_s_at	0.052106	0.087576	2.63542	0.318516	-1	-1	-1	-1
	ELL2	226982_at	0.047904	0.339339	0.661736	8.24777	-1	-1	-1	-1
	ELOVL2	220029_at	0.086981	0.011254	2.954	0.554686	1	1	1	1
	EME1	234465_at	0.012359	0.112516	1.15908	5.19363	-1	1	1	1
	EMG1	209233_at	0.029004	0.040901	3.7062	1.61332	1	1	1	1
	EML4	223069_s_at	0.115338	0.009013	4.1262	2.24592	1	1	1	1
	EML4	223068_at	0.034723	0.003408	1.98937	0.564357	1	1	1	1
	EMP1	201324_at	0.040651	0.019982	2.04249	1.53273	-1	-1	-1	-1
	EMP1	201325_s_at	0.03857	0.013998	2.6963	1.62885	-1	-1	-1	-1
	EMP3	203729_at	0.085729	0.018469	8.14749	1.3394	-1	-1	-1	-1
	ENC1	201341_at	0.898983	0.552124	4.57428	38.671	-1	-1	-1	-1
	ENOX1	219501_at	0.31116	0.149097	5.09693	10.5968	-1	-1	-1	-1
	ENPEP	204845_s_at	17.0643	2.17947	36.3703	662.164	1	1	1	1
	ENPEP	204844_at	3.09881	1.31268	4.37364	21.4901	1	1	1	1
	ENSA	228851_s_at	0.09848	0.023123	2.33305	1.44463	1	1	1	1
	ENTPD4	204076_at	0.004194	0.131568	4.28216	1.28342	1	-1	-1	-1
	EPAS1	200878_at	0.345817	0.107816	17.5997	23.2564	-1	-1	-1	-1
	EPAS1	200879_s_at	0.040852	0.008709	4.5499	367.095	-1	-1	-1	-1
	EPB41	214530_x_at	0.095442	0.019237	3.15773	3.44992	1	1	1	1
	EPB41	225051_at	0.085389	0.062162	4.77217	2.02665	1	1	1	1
	EPB41	1554481_a_at	0.066191	0.025267	5.74837	5.76194	1	1	1	1
	EPB41L1	222066_at	0.035847	0.007274	2.20789	0.357586	-1	-1	-1	1
	EPB41L1	230289_at	0.024744	0.001673	2.79841	0.571051	1	-1	1	1
	EPB41L5	229292_at	0.092828	0.008996	2.05452	0.414618	1	-1	1	1
	EPHA4	206114_at	0.125983	0.021789	2.55068	4.83314	-1	-1	-1	-1
	EPHA4	227449_at	0.111024	0.054753	3.97435	2.27149	-1	-1	-1	-1
	EPHA4	228948_at	0.093919	0.016136	2.15381	2.51234	-1	-1	-1	-1
	EPHA4	229374_at	0.06937	0.045977	2.82965	3.93841	-1	-1	-1	-1
	EPHB2	210651_s_at	0.452839	0.242376	0.56665	2.95336	-1	-1	-1	-1	GO
	EPHB2	209589_s_at	0.29002	0.305888	1.38903	8.11679	-1	-1	-1	-1	GO
	EPHB2	211165_x_at	0.281022	0.151795	2.26611	1.0467	-1	-1	-1	-1	GO
	EPN2	203464_s_at	0.362631	0.001714	4.89481	0.876905	-1	-1	-1	-1
	EPS8	202609_at	0.224628	0.206141	3.14197	5.57591	-1	-1	-1	-1
	ERBB4	214053_at	0.379452	0.017987	6.93936	0.665768	1	1	1	1
	ERCC1	228131_at	0.039046	0.016419	4.39257	0.574361	-1	-1	-1	-1
	ERCC3	202176_at	0.024755	0.038092	1.80356	1.86159	1	1	1	1	GO
	ERCC6L	219650_at	0.0269	0.005694	2.74664	0.187847	1	-1	1	1
	ERCC8	1554883_a_at	0.193428	0.025919	11.7395	9.31441	1	1	1	1
	ERCC8	205162_at	0.059237	0.010398	2.05611	0.575028	1	1	1	1
	ERLIN2	221543_s_at	0.049226	0.00559	2.87303	2.74379	1	-1	1	1
	ERRFI1	224657_at	0.540891	0.116402	9.47099	19.8969	-1	-1	-1	-1
	ESPL1	38158_at	0.0762	0.028591	1.85739	7.05826	1	1	1	1	GO
	ESR1	215551_at	0.002985	0.791762	0.826867	1.35549	1	1	1	1
	ESRRA	1487_at	0.094328	0.02698	4.9047	1.26678	1	1	1	1
	ETHE1	204034_at	0.685457	1.10456	0.89431	1.43369	-1	-1	-1	-1
	ETS2	201329_s_at	0.086312	0.062075	2.16104	3.73774	1	1	1	1
	ETV4	1554576_a_at	0.161778	0.124865	7.85368	3.84364	1	1	1	1
	ETV4	211603_s_at	0.029548	0.030165	2.03793	0.00586	1	1	1	-1
	EWSR1	210012_s_at	9e-05	0.087952	0.404834	1.27435	1	1	1	1
	EWSR1 /// FLI1	211825_s_at	0.118661	0.011958	2.33105	5.84769	1	1	1	1	BROAD
	EXDL2	218363_at	1.53323	0.14194	0	1.18099	-1	-1	-1	-1
	EXOC5	222726_s_at	0.507875	0.000762	1.98602	0	1	1	1	1
	EXOC5	225084_at	0.231867	0.000446	20.2048	0.155891	1	-1	1	1
	EXOC5	218748_s_at	0.197468	0.003769	6.29383	0.159295	1	1	1	1
	EXOC5	228418_at	0.057806	0.002026	3.35168	0.207613	1	-1	1	1
	EXOC6B	225900_at	0.513923	0.09045	6.34923	3.94098	1	1	1	1
	EXOC6B	215417_at	0.001072	0.160344	0.3189	3.791	-1	1	1	1
	EXOC7	212034_s_at	0.098956	0.009268	2.35525	2.29291	-1	-1	-1	-1
	EXOC7	212035_s_at	0.042568	0.012687	3.17069	2.88626	-1	1	-1	-1
	EXOD1	213365_at	0.096996	0.005802	6.25367	0.373331	1	-1	1	1
	EXOSC1	222609_s_at	0.032867	0.056929	7.01352	0.212321	1	1	1	-1
	EXOSC1	218369_s_at	0.000738	1.6383	1.1e-05	3.8175	-1	1	1	1
	EXOSC2	216117_at	0.025207	0.861254	0.557255	7.42351	1	1	1	1
	EXOSC3	227916_x_at	0.093019	0.189943	2.99636	1.81632	1	1	1	1
	EXOSC7	212627_s_at	0.212997	0.156878	2.05974	2.04181	1	1	1	1
	EXT2	202012_s_at	0.117927	0.03027	1.92414	2.24909	-1	-1	-1	-1	GO
	EZH2	203358_s_at	0.055096	0.022129	2.7596	1.17968	1	1	1	1
	F2RL1	213506_at	0.418932	0.826061	9.86276	18.1589	-1	-1	-1	-1
	F2RL2	230147_at	0.704468	0.22278	13.5797	4.4272	-1	-1	-1	-1
	F2RL2	206795_at	0.185947	0.005401	3.54441	2.13278	-1	-1	-1	-1
	FAF1	222511_x_at	0.07027	0.023523	5.49144	2.69813	1	1	1	1	GO
	FAH	202862_at	0.611019	0.264592	1.94508	0.40724	-1	-1	-1	-1
	FAIM	220643_s_at	0.021456	0.091337	0.055766	1.38335	1	1	-1	1	GO
	FAM101B	226876_at	0.082444	0.017103	4.29664	3.58464	1	1	1	1
	FAM102A	212400_at	0.216326	0.035256	3.76873	1.15894	-1	-1	-1	-1
	FAM103A1	225208_s_at	0.044533	0.155645	0.811156	1.22048	1	1	1	1
	FAM105B	229268_at	0.1491	0.023099	2.61139	0.300247	-1	-1	-1	-1
	FAM105B	229470_at	0.041751	0.00306	6.28029	0.03243	-1	1	-1	-1
	FAM107B	223059_s_at	0.050681	0.109835	3.07656	3.60482	-1	-1	-1	-1
	FAM109A	229690_at	0.036871	0.009975	2.55391	0.76103	-1	-1	-1	-1
	FAM111A	218248_at	0.064451	0.006914	1.95371	0.200884	1	-1	1	1
	FAM114A1	213455_at	1.88672	1.12282	5.60752	17.8488	-1	-1	-1	-1
	FAM114A1	226697_at	0.874494	0.154683	20.5714	10.4665	-1	-1	-1	-1
	FAM115A /// FAM115B	210529_s_at	0.043289	0.002794	2.02187	1.56443	-1	1	-1	-1	BROAD
	FAM118B	223386_at	0.079293	0.091384	0	1.2973	1	1	1	1
	FAM119A	235177_at	0.111113	0.23429	5.58786	5.65437	1	1	1	1
	FAM123A	235465_at	15.7549	1.90242	34.1686	4.99963	1	1	1	1
	FAM123A	230496_at	7.076	0.180596	5.80533	1.01095	1	1	1	1
	FAM123A	1553720_a_at	0.123501	0.142554	0.692619	1.14278	1	1	1	1
	FAM124A	230067_at	0.349919	0.115838	1.38214	6.65467	-1	-1	-1	-1
	FAM126A	227239_at	0.897269	0.073179	3.75942	0.234757	-1	-1	-1	-1
	FAM127A	201828_x_at	0.72377	0.3806	4.4177	3.08996	-1	-1	-1	-1
	FAM127B	217948_at	0.100552	1.15224	2.36071	2.17158	-1	-1	-1	-1
	FAM129A	217966_s_at	0.044594	0.001967	7.3912	1.27672	1	1	1	1
	FAM131A	232806_s_at	0.116332	0.012115	3.3117	0.000214	1	1	1	-1
	FAM131A	221904_at	0.008449	0.074201	1.16044	3.28698	1	1	1	1
	FAM134A	222129_at	0.042595	0.009396	3.04276	0.976022	-1	-1	-1	-1
	FAM13A1	1569024_at	0.127754	0.197107	4.2338	3.19221	1	1	1	1
	FAM13A1	1569025_s_at	0.117175	0.028863	2.14312	1.99295	1	1	1	1
	FAM19A5	229655_at	0.183889	0.037968	5.56385	5.8178	1	1	1	1
	FAM19A5	229459_at	0.067695	0.030024	9.90411	2.54407	1	1	1	1
	FAM20B	202915_s_at	0.02486	0.005691	2.17256	1.13639	1	1	1	1
	FAM20B	217320_at	0.009732	0.194397	0.49263	2.04661	1	1	1	1
	FAM20C	226722_at	0.457586	0.044966	10.7935	1.39792	-1	-1	-1	-1
	FAM21A /// FAM21B	212370_x_at	0.148901	0.489801	4.86629	3.66654	-1	-1	-1	-1	BROAD
	FAM21A /// FAM21B /// FAM21C /// FAM21D	214946_x_at	0.096049	0.258134	6.33381	13.2268	-1	-1	-1	-1	BROAD
	FAM21C /// FAM21D	211068_x_at	0.005737	0.163557	1.55442	4.37272	-1	-1	-1	-1	BROAD
	FAM22A /// FAM22B /// FAM22C /// FAM22D /// FAM22E /// LOC677759	235332_at	0.021485	1.03634	0.010768	31.9913	1	1	-1	1	BROAD
	FAM22F	234414_at	0.064096	1.05216	0.167346	1.83407	1	1	1	1
	FAM29A	222685_at	0.276655	0.004978	10.0751	0.240573	1	-1	1	1
	FAM29A	233655_s_at	0.080136	0.001864	7.95659	0.309348	1	1	1	1
	FAM33A	225686_at	0.142585	0.012182	2.72348	3.05303	1	1	1	1	GO
	FAM36A	224824_at	0.03621	0.03221	2.64596	0.475429	1	1	1	1
	FAM43A	227410_at	0.521222	0.162538	2.51749	2.08976	-1	-1	-1	-1
	FAM44A	242594_at	0.028803	0.041349	2.18641	0.93258	-1	-1	-1	-1
	FAM46A	221766_s_at	0.02993	0.029714	3.81116	1.19856	-1	-1	-1	-1
	FAM55C	243011_at	0.078089	0.124977	1.50721	3.17179	1	1	1	1
	FAM57A	218898_at	0.037999	0.029507	4.03115	6.99737	1	1	1	1
	FAM62B	239334_at	0.081265	0.115666	0.466731	1.11409	1	1	1	1
	FAM62B	1555829_at	0.022438	1.63812	0.157397	2.03	1	1	1	1
	FAM62B	224698_at	0.005994	0.194436	0.202348	1.57888	-1	-1	-1	-1
	FAM65A	45749_at	0.144462	0.019527	1.9927	0.391772	-1	-1	-1	-1
	FAM73B	226356_at	0.026971	0.012075	5.04277	0	-1	1	-1	-1
	FAM76A	216897_s_at	0.006286	0.087883	0.008432	1.35373	1	1	-1	1
	FAM77C	219438_at	0.031547	0.025146	4.20005	0.568874	-1	-1	-1	-1
	FAM79A	224871_at	0.135688	0.023386	8.30645	5.38455	-1	-1	-1	-1
	FAM80B	236911_at	0.037407	0.006612	161.124	0.722558	1	1	1	1
	FAM84B	228870_at	0.62221	0.013386	7.33508	0.94512	1	1	1	1
	FAM89A	226448_at	0.847523	0.559849	3.07998	3.4043	1	1	1	1
	FAM89B	32209_at	0.104974	0.019059	4.141	4.66238	-1	-1	-1	-1
	FANCB	243597_at	0.084085	0.004817	2.20615	0.000332	1	1	1	-1
	FANCE	220255_at	0.090009	0.116899	1.96266	1.59235	1	1	1	1
	FANCI	223785_at	0.157274	0.034877	2.54318	0.49559	1	1	1	1	GO
	FANCI	213008_at	0.14432	0.004649	2.83689	0.270254	1	1	1	1	GO
	FANCI	213007_at	0.052788	0.002712	1.80647	0.334374	1	1	1	1	GO
	FAP	209955_s_at	0.200007	0.022403	14.5339	1.2448	-1	-1	-1	-1
	FARP1	227996_at	0.271395	0.012755	3.69626	0	1	-1	1	1
	FARSA	216602_s_at	0.095423	0.180155	1.56756	1.12308	1	1	1	1
	FASTKD2	216996_s_at	0.093166	0.002572	4.70416	0.339253	1	1	1	1	GO/BROAD
	FAT3	236029_at	0.22763	0.162112	3.19723	2.64793	-1	-1	-1	-1
	FAT4	219427_at	0.162286	0.026178	5.50985	0.818665	-1	-1	-1	-1
	FBF1	1556131_s_at	2.13144	0.022979	1.87403	0.193295	1	1	1	1
	FBLIM1	1555480_a_at	0.562908	0.084869	6.09035	1.14056	-1	-1	-1	-1
	FBLIM1	225258_at	0.543325	0.235601	4.56191	3.88952	-1	-1	-1	-1
	FBLIM1	1554795_a_at	0.129902	0.185018	3.06682	2.86531	-1	-1	-1	-1
	FBN1	235318_at	0.626705	0.632452	7.38743	7.21342	-1	-1	-1	-1
	FBN1	202765_s_at	0.246329	0.010125	3.53953	41.8292	-1	-1	-1	-1
	FBN1	202766_s_at	0.194599	0.169961	3.54679	81.8284	-1	-1	-1	-1
	FBXL3	225132_at	0.224023	0.037635	4.41882	0.450306	-1	-1	-1	-1
	FBXO22	225736_at	1.21957	0.154912	8.00964	4.16106	1	1	1	1
	FBXO22	225737_s_at	0.151369	0.05501	2.23808	1.767	1	1	1	1
	FBXO28	1555972_s_at	0.044024	0.001317	11.4083	0.122178	1	1	1	1
	FBXO38	224369_s_at	0.025823	0.0978	1.37333	5.51119	-1	-1	-1	-1
	FBXO46	205310_at	0.164677	0.058422	22.7405	0.076771	-1	1	-1	1
	FBXO5	234863_x_at	0.226248	0.003192	4.15136	0.394703	1	1	1	1	GO
	FBXO6	231769_at	0.442254	0.079683	1.97879	3.66918	1	1	1	1
	FCGR1A	216951_at	0.033058	0.002075	11.589	0.862767	1	1	1	1
	FCGRT	218831_s_at	0.187344	0.083826	7.23288	2.02257	1	1	1	1
	FDX1	203647_s_at	0.259543	0.052222	2.9286	5.32122	1	1	1	1
	FDX1	239161_at	0.102963	0.201887	1.63057	5.05445	1	1	1	1
	FECH	203116_s_at	0.204966	0.192822	4.72126	33.9191	1	1	1	1
	FECH	203115_at	0.101911	0.075737	3.75099	2.61981	1	1	1	1
	FER1L3	211864_s_at	0.554112	0.187718	21.7015	15.8818	-1	-1	-1	-1
	FER1L3	201798_s_at	0.533179	0.435396	35.678	22.5486	-1	-1	-1	-1
[truncated: 2,913 more rows]

## Sheet: ST2
NAME	GS<br> follow link to MSigDB	GS DETAILS	SIZE	ES	NES	NOM p-val	FDR q-val	FWER p-val	RANK AT MAX	LEADING EDGE
MODULE_47	MODULE_47	Details ...	184	0.284549	4.43629	0	0	0	4187	tags=58%, list=30%, signal=82%
MANALO_HYPOXIA_DN	MANALO_HYPOXIA_DN	Details ...	76	0.368628	3.817	0	0	0	5338	tags=75%, list=38%, signal=121%
GNF2_CDH11	GNF2_CDH11	Details ...	23	0.569811	3.27372	0	0.000436635	0.001	3581	tags=83%, list=26%, signal=111%
GNF2_PTX3	GNF2_PTX3	Details ...	33	0.466134	3.19459	0	0.000657694	0.002	4917	tags=82%, list=35%, signal=126%
BOQUEST_CD31PLUS_VS_CD31MINUS_DN	BOQUEST_CD31PLUS_VS_CD31MINUS_DN	Details ...	194	0.184412	3.00173	0	0.00184232	0.007	4645	tags=52%, list=33%, signal=76%
CORDERO_KRAS_KD_VS_CONTROL_UP	CORDERO_KRAS_KD_VS_CONTROL_UP	Details ...	66	0.308225	2.96366	0	0.00220713	0.01	4800	tags=65%, list=34%, signal=99%
NUCLEOLUS	NUCLEOLUS	Details ...	120	0.217637	2.83651	0	0.00472627	0.025	7903	tags=78%, list=57%, signal=180%
MYC_ONCOGENIC_SIGNATURE	MYC_ONCOGENIC_SIGNATURE	Details ...	160	0.194137	2.83338	0	0.00413548	0.025	5421	tags=58%, list=39%, signal=94%
SANA_TNFA_ENDOTHELIAL_UP	SANA_TNFA_ENDOTHELIAL_UP	Details ...	64	0.298651	2.82086	0	0.00381962	0.026	6086	tags=73%, list=44%, signal=130%
MODULE_122	MODULE_122	Details ...	92	0.242074	2.78641	0	0.00487528	0.037	4370	tags=55%, list=31%, signal=80%
DER_IFNA_UP	DER_IFNA_UP	Details ...	55	0.298508	2.61824	0	0.0155421	0.121	4214	tags=60%, list=30%, signal=86%
VEGF_MMMEC_6HRS_UP	VEGF_MMMEC_6HRS_UP	Details ...	40	0.339399	2.61728	0	0.0142469	0.121	4338	tags=65%, list=31%, signal=94%
MODULE_46	MODULE_46	Details ...	188	0.1628	2.60569	0	0.0144664	0.133	2281	tags=32%, list=16%, signal=38%
E2F3_ONCOGENIC_SIGNATURE	E2F3_ONCOGENIC_SIGNATURE	Details ...	198	0.157367	2.58026	0	0.0162588	0.156	4661	tags=49%, list=33%, signal=73%
CIS_XPC_DN	CIS_XPC_DN	Details ...	155	0.176441	2.55696	0	0.0178105	0.18	4667	tags=51%, list=34%, signal=76%
HSA04512_ECM_RECEPTOR_INTERACTION	HSA04512_ECM_RECEPTOR_INTERACTION	Details ...	57	0.288178	2.54854	0	0.0173517	0.186	4309	tags=60%, list=31%, signal=86%
MODULE_107	MODULE_107	Details ...	45	0.315582	2.54374	0	0.016954	0.193	3974	tags=60%, list=29%, signal=84%
HALMOS_CEBP_UP	HALMOS_CEBP_UP	Details ...	44	0.328663	2.54064	0	0.016675	0.201	2716	tags=52%, list=20%, signal=65%
V$USF_02	V$USF_02	Details ...	170	0.164549	2.52551	0	0.0177911	0.225	8139	tags=75%, list=58%, signal=178%
BAF57_BT549_UP	BAF57_BT549_UP	Details ...	184	0.15905	2.51006	0	0.0194012	0.251	1976	tags=30%, list=14%, signal=34%
MODULE_488	MODULE_488		20	0.464325	2.49881	0	0.0198594	0.269	2594	tags=65%, list=19%, signal=80%
RNA_SPLICING	RNA_SPLICING		88	0.228266	2.48063	0	0.0215874	0.303	7443	tags=76%, list=53%, signal=163%
GNF2_RAN	GNF2_RAN		78	0.241379	2.47842	0	0.0210455	0.308	6476	tags=71%, list=47%, signal=131%
MODULE_75	MODULE_75		197	0.154096	2.47366	0	0.0211079	0.32	1630	tags=27%, list=12%, signal=30%
DNMT1_KO_UP	DNMT1_KO_UP		64	0.260925	2.47188	0	0.0205276	0.324	5521	tags=66%, list=40%, signal=108%
MORF_UNG	MORF_UNG		67	0.250032	2.46	0	0.0216142	0.349	8797	tags=88%, list=63%, signal=238%
CMV_HCMV_TIMECOURSE_48HRS_DN	CMV_HCMV_TIMECOURSE_48HRS_DN		85	0.224475	2.42905	0	0.0259298	0.418	6886	tags=72%, list=49%, signal=141%
MORF_ERH	MORF_ERH		101	0.206065	2.40001	0	0.0303593	0.48	7767	tags=76%, list=56%, signal=171%
HSA01430_CELL_COMMUNICATION	HSA01430_CELL_COMMUNICATION		58	0.265473	2.39185	0	0.0314926	0.5	2320	tags=43%, list=17%, signal=52%
V$MAX_01	V$MAX_01		180	0.151048	2.39031	0.0020284	0.0306626	0.504	7903	tags=72%, list=57%, signal=164%
GNF2_SMC4L1	GNF2_SMC4L1		78	0.229803	2.38826	0	0.0302241	0.508	7529	tags=77%, list=54%, signal=167%
STEMCELL_COMMON_UP	STEMCELL_COMMON_UP		166	0.159705	2.37659	0	0.0319191	0.538	4345	tags=47%, list=31%, signal=67%
VEGF_MMMEC_ALL_UP	VEGF_MMMEC_ALL_UP		75	0.230915	2.37151	0	0.031914	0.549	7013	tags=73%, list=50%, signal=147%
PENG_RAPAMYCIN_DN	PENG_RAPAMYCIN_DN		176	0.151455	2.35661	0.00201207	0.0348816	0.586	6462	tags=61%, list=46%, signal=113%
IRITANI_ADPROX_VASC	IRITANI_ADPROX_VASC		134	0.176449	2.35081	0	0.0352098	0.598	6503	tags=64%, list=47%, signal=119%
ASTIER_FN_DIFF	ASTIER_FN_DIFF		45	0.294162	2.33767	0	0.0374526	0.636	7366	tags=82%, list=53%, signal=174%
V$HTF_01	V$HTF_01		41	0.300429	2.33131	0.00197628	0.0380055	0.649	4319	tags=61%, list=31%, signal=88%
MODULE_172	MODULE_172		55	0.261048	2.30819	0	0.0436911	0.717	3974	tags=55%, list=29%, signal=76%
RNA_PROCESSING	RNA_PROCESSING		164	0.153928	2.3066	0.00198413	0.0432085	0.724	7476	tags=69%, list=54%, signal=147%
GNF2_DEK	GNF2_DEK		49	0.280211	2.30418	0	0.0426903	0.728	2363	tags=45%, list=17%, signal=54%
REN_E2F1_TARGETS	REN_E2F1_TARGETS		33	0.337868	2.29007	0	0.0455343	0.764	6277	tags=79%, list=45%, signal=143%
DAMAGED_DNA_BINDING	DAMAGED_DNA_BINDING		20	0.426514	2.28846	0	0.0450101	0.77	5905	tags=85%, list=42%, signal=147%
ASTIER_BCELL	ASTIER_BCELL		44	0.290088	2.27771	0	0.0476022	0.792	7366	tags=82%, list=53%, signal=173%
SANSOM_APC_LOSS5_UP	SANSOM_APC_LOSS5_UP		66	0.237951	2.26781	0	0.0496565	0.816	4719	tags=58%, list=34%, signal=87%
IDX_TSA_UP_CLUSTER5	IDX_TSA_UP_CLUSTER5		91	0.203328	2.26421	0	0.0495186	0.82	6674	tags=68%, list=48%, signal=130%
GNF2_HAT1	GNF2_HAT1		47	0.27412	2.26366	0	0.0486144	0.823	8639	tags=89%, list=62%, signal=235%
MODULE_209	MODULE_209		51	0.264551	2.24813	0	0.053188	0.856	3974	tags=55%, list=29%, signal=77%
V$E4F1_Q6	V$E4F1_Q6		179	0.141592	2.2372	0.00199601	0.0563886	0.881	7155	tags=65%, list=51%, signal=133%
MOREAUX_TACI_HI_IN_PPC_UP	MOREAUX_TACI_HI_IN_PPC_UP		61	0.239718	2.23386	0	0.0568193	0.889	6492	tags=70%, list=47%, signal=131%
GNF2_PA2G4	GNF2_PA2G4		74	0.218577	2.21393	0	0.0634132	0.918	8639	tags=84%, list=62%, signal=220%
MODULE_291	MODULE_291		44	0.281732	2.19712	0	0.069513	0.944	6216	tags=73%, list=45%, signal=131%
G1_TO_S_CELL_CYCLE_REACTOME	G1_TO_S_CELL_CYCLE_REACTOME		64	0.232209	2.19406	0.00205761	0.0695951	0.945	8095	tags=81%, list=58%, signal=193%
GALINDO_ACT_UP	GALINDO_ACT_UP		64	0.232046	2.19352	0	0.0683804	0.945	2875	tags=44%, list=21%, signal=55%
TNFA_NFKB_DEP_UP	TNFA_NFKB_DEP_UP		17	0.441931	2.18388	0	0.0715651	0.959	6959	tags=94%, list=50%, signal=188%
DNA_POLYMERASE_ACTIVITY	DNA_POLYMERASE_ACTIVITY		18	0.428075	2.17823	0	0.0727454	0.962	4103	tags=72%, list=29%, signal=102%
RIBONUCLEOPROTEIN_COMPLEX_BIOGENESIS_AND_ASSEMBLY	RIBONUCLEOPROTEIN_COMPLEX_BIOGENESIS_AND_ASSEMBLY		83	0.202132	2.17786	0	0.0716834	0.963	4080	tags=49%, list=29%, signal=69%
FLECHNER_KIDNEY_TRANSPLANT_WELL_DN	FLECHNER_KIDNEY_TRANSPLANT_WELL_DN		19	0.416924	2.17448	0.00198413	0.0716481	0.964	5928	tags=84%, list=43%, signal=146%
MORF_HAT1	MORF_HAT1		154	0.151166	2.17261	0	0.0712525	0.966	6327	tags=60%, list=45%, signal=109%
MODULE_210	MODULE_210		24	0.36608	2.16851	0	0.0716614	0.968	2453	tags=54%, list=18%, signal=66%
GNF2_RRM1	GNF2_RRM1		82	0.204391	2.16065	0.00396825	0.0743436	0.972	7529	tags=74%, list=54%, signal=161%
MODULE_562	MODULE_562		18	0.425175	2.1598	0.00389105	0.0735572	0.973	4917	tags=78%, list=35%, signal=120%
MRNA_SPLICING	MRNA_SPLICING		47	0.274387	2.1569	0.0019084	0.0738624	0.974	8339	tags=87%, list=60%, signal=217%
PASSERINI_EM	PASSERINI_EM		28	0.338034	2.13992	0.0041841	0.0816032	0.987	2264	tags=50%, list=16%, signal=60%
V$MYCMAX_01	V$MYCMAX_01		173	0.141725	2.12934	0.00205761	0.0858562	0.99	8112	tags=72%, list=58%, signal=171%
SPLICEOSOME	SPLICEOSOME		50	0.256074	2.1203	0.00198807	0.0901043	0.993	7308	tags=78%, list=52%, signal=164%
COLLAGEN	COLLAGEN		18	0.40708	2.11146	0.00582524	0.0941817	0.994	4395	tags=72%, list=32%, signal=105%
GNF2_ANP32B	GNF2_ANP32B		34	0.30157	2.10864	0.0040568	0.0948071	0.994	2363	tags=47%, list=17%, signal=57%
GNF2_MCM5	GNF2_MCM5		54	0.235286	2.10555	0.00196078	0.0951349	0.994	6277	tags=69%, list=45%, signal=124%
MODULE_567	MODULE_567		82	0.199081	2.1041	0.00410678	0.0943846	0.994	8112	tags=78%, list=58%, signal=186%
MORF_PCNA	MORF_PCNA		73	0.207644	2.09758	0.00199601	0.0969122	0.997	8187	tags=79%, list=59%, signal=192%
RIBOSOME_BIOGENESIS_AND_ASSEMBLY	RIBOSOME_BIOGENESIS_AND_ASSEMBLY		18	0.409836	2.09203	0	0.0989657	0.998	5904	tags=83%, list=42%, signal=144%
MODULE_125	MODULE_125		44	0.27035	2.08826	0.00407332	0.0998226	0.998	4475	tags=59%, list=32%, signal=87%
MODULE_79	MODULE_79		72	0.209356	2.08655	0.00195695	0.0996272	0.998	4255	tags=51%, list=31%, signal=74%
ZHAN_MULTIPLE_MYELOMA_SUBCLASSES_DIFF	ZHAN_MULTIPLE_MYELOMA_SUBCLASSES_DIFF		29	0.33355	2.08655	0.0020284	0.0982809	0.998	5448	tags=72%, list=39%, signal=119%
SASAKI_TCELL_LYMPHOMA_VS_CD4_UP	SASAKI_TCELL_LYMPHOMA_VS_CD4_UP		138	0.15172	2.0857	0	0.0975624	0.998	7292	tags=67%, list=52%, signal=140%
HSC_INTERMEDIATEPROGENITORS_FETAL	HSC_INTERMEDIATEPROGENITORS_FETAL		122	0.165256	2.08432	0	0.0970426	0.998	9475	tags=84%, list=68%, signal=262%
EXTRACELLULAR_REGION_PART	EXTRACELLULAR_REGION_PART		185	0.129854	2.08286	0.0040568	0.0966876	0.998	4312	tags=44%, list=31%, signal=63%
GNF2_FEN1	GNF2_FEN1		51	0.244494	2.07933	0	0.0978128	0.998	7529	tags=78%, list=54%, signal=170%
VEGF_MMMEC_12HRS_UP	VEGF_MMMEC_12HRS_UP		27	0.329416	2.07495	0.006	0.0990894	0.998	5736	tags=74%, list=41%, signal=126%
ICHIBA_GVHD	ICHIBA_GVHD		150	0.144852	2.07289	0.00398406	0.0992451	0.998	7009	tags=65%, list=50%, signal=129%
TGFBETA_EARLY_UP	TGFBETA_EARLY_UP		42	0.273614	2.06772	0.00389105	0.101416	0.998	4821	tags=62%, list=35%, signal=94%
BRENTANI_REPAIR	BRENTANI_REPAIR		35	0.292782	2.06656	0.00203666	0.100885	0.998	6277	tags=74%, list=45%, signal=135%
SASAKI_ATL_UP	SASAKI_ATL_UP		138	0.15172	2.06363	0	0.101111	0.998	7292	tags=67%, list=52%, signal=140%
CMV_ALL_DN	CMV_ALL_DN		92	0.186825	2.06047	0.00379507	0.101538	0.998	6648	tags=66%, list=48%, signal=126%
CANTHARIDIN_DN	CANTHARIDIN_DN		43	0.268056	2.05759	0.004	0.102045	0.998	9232	tags=93%, list=66%, signal=275%
SCHUMACHER_MYC_UP	SCHUMACHER_MYC_UP		49	0.25015	2.05581	0.00816326	0.101899	0.998	5338	tags=63%, list=38%, signal=102%
EXOPEPTIDASE_ACTIVITY	EXOPEPTIDASE_ACTIVITY		22	0.365075	2.05504	0	0.101197	0.998	2519	tags=55%, list=18%, signal=66%
UVC_HIGH_D3_DN	UVC_HIGH_D3_DN		44	0.255151	2.0549	0.00393701	0.100047	0.998	9750	tags=95%, list=70%, signal=317%
MODULE_128	MODULE_128		70	0.209725	2.05362	0	0.0998964	0.999	4255	tags=51%, list=31%, signal=74%
DER_IFNG_UP	DER_IFNG_UP		56	0.233984	2.05027	0.00391389	0.10105	0.999	4214	tags=54%, list=30%, signal=77%
JNK_DN	JNK_DN		22	0.370325	2.04655	0.00655022	0.102237	1	3079	tags=59%, list=22%, signal=76%
POD1_KO_MOST_UP	POD1_KO_MOST_UP		26	0.336984	2.04474	0.00204499	0.102371	1	4956	tags=69%, list=36%, signal=107%
EXTRACELLULAR_MATRIX_PART	EXTRACELLULAR_MATRIX_PART		41	0.270494	2.04213	0.00560748	0.10278	1	4395	tags=59%, list=32%, signal=85%
RNA_SPLICING_FACTOR_ACTIVITY__TRANSESTERIFICATION_MECHANISM	RNA_SPLICING_FACTOR_ACTIVITY__TRANSESTERIFICATION_MECHANISM		19	0.388441	2.04063	0.00198413	0.102569	1	7790	tags=95%, list=56%, signal=215%
CELL_SUBSTRATE_ADHESION	CELL_SUBSTRATE_ADHESION		30	0.311802	2.03804	0.00579151	0.10311	1	4486	tags=63%, list=32%, signal=93%
MITOCHONDRIAL_PART	MITOCHONDRIAL_PART		132	0.154886	2.03054	0	0.106629	1	8729	tags=78%, list=63%, signal=207%
SANA_TNFA_ENDOTHELIAL_DN	SANA_TNFA_ENDOTHELIAL_DN		66	0.212121	2.03043	0.00803213	0.10557	1	7398	tags=74%, list=53%, signal=158%
MODULE_254	MODULE_254		45	0.257215	2.02877	0.00769231	0.105472	1	6641	tags=73%, list=48%, signal=140%
MODULE_158	MODULE_158		43	0.260787	2.01934	0.00578035	0.110239	1	4475	tags=58%, list=32%, signal=85%
CISPLATIN_PROBCELL_UP	CISPLATIN_PROBCELL_UP		16	0.418602	2.01502	0.006	0.112147	1	2880	tags=63%, list=21%, signal=79%
MODULE_92	MODULE_92		74	0.199737	2.01298	0.0121951	0.11217	1	4948	tags=55%, list=36%, signal=85%
RIBOSOMAL_SUBUNIT	RIBOSOMAL_SUBUNIT		19	0.382049	2.00947	0.00806452	0.113587	1	6413	tags=84%, list=46%, signal=156%
MODULE_176	MODULE_176		119	0.15799	2.00925	0.00796813	0.112792	1	4137	tags=45%, list=30%, signal=64%
MODULE_112	MODULE_112		136	0.145455	2.00857	0.00387597	0.112265	1	4137	tags=44%, list=30%, signal=62%
CMV_IE86_UP	CMV_IE86_UP		50	0.234849	2.00825	0.00205761	0.111446	1	7324	tags=76%, list=53%, signal=160%
DEVELOPMENT_OF_PRIMARY_SEXUAL_CHARACTERISTICS	DEVELOPMENT_OF_PRIMARY_SEXUAL_CHARACTERISTICS		17	0.392835	2.00601	0.00202429	0.111836	1	3546	tags=65%, list=25%, signal=87%
RIBONUCLEOPROTEIN_COMPLEX	RIBONUCLEOPROTEIN_COMPLEX		132	0.143686	2.00421	0.00813008	0.112172	1	8356	tags=74%, list=60%, signal=184%
MORF_DEAF1	MORF_DEAF1		53	0.231544	2.00021	0.00608519	0.11357	1	8348	tags=83%, list=60%, signal=206%
CELL_MATRIX_ADHESION	CELL_MATRIX_ADHESION		30	0.311802	1.99606	0.00197239	0.115391	1	4486	tags=63%, list=32%, signal=93%
MRNA_PROCESSING	MRNA_PROCESSING		39	0.261789	1.99227	0.00400802	0.116675	1	7790	tags=82%, list=56%, signal=186%
BREASTCA_TWO_CLASSES	BREASTCA_TWO_CLASSES		125	0.149826	1.9879	0.00792079	0.118425	1	5507	tags=54%, list=40%, signal=89%
CELL_CYCLE_CHECKPOINT	CELL_CYCLE_CHECKPOINT		24	0.338908	1.9874	0.00924214	0.117709	1	8053	tags=92%, list=58%, signal=217%
MORF_FEN1	MORF_FEN1		59	0.208427	1.98694	0.00598802	0.116959	1	5842	tags=63%, list=42%, signal=108%
FRASOR_ER_DN	FRASOR_ER_DN		48	0.244461	1.98379	0.00788955	0.118188	1	2699	tags=44%, list=19%, signal=54%
GNF2_RFC4	GNF2_RFC4		58	0.218817	1.97992	0.00809717	0.120029	1	7529	tags=76%, list=54%, signal=164%
SERUM_FIBROBLAST_CORE_UP	SERUM_FIBROBLAST_CORE_UP		170	0.127783	1.97937	0.00652174	0.119346	1	7416	tags=66%, list=53%, signal=139%
BLEO_MOUSE_LYMPH_HIGH_24HRS_DN	BLEO_MOUSE_LYMPH_HIGH_24HRS_DN		32	0.293715	1.9769	0.00585938	0.119948	1	7233	tags=81%, list=52%, signal=169%
SERUM_FIBROBLAST_CORE_DN	SERUM_FIBROBLAST_CORE_DN		160	0.135057	1.97555	0.00828157	0.119892	1	7888	tags=70%, list=57%, signal=160%
ADIP_DIFF_CLUSTER4	ADIP_DIFF_CLUSTER4		33	0.283956	1.96647	0.00412371	0.125224	1	5338	tags=67%, list=38%, signal=108%
HSC_INTERMEDIATEPROGENITORS_SHARED	HSC_INTERMEDIATEPROGENITORS_SHARED		100	0.170772	1.96446	0.0021322	0.125911	1	9475	tags=85%, list=68%, signal=264%
MODULE_241	MODULE_241		50	0.23441	1.96313	0.00401606	0.125783	1	6216	tags=68%, list=45%, signal=122%
NEGATIVE_REGULATION_OF_DNA_METABOLIC_PROCESS	NEGATIVE_REGULATION_OF_DNA_METABOLIC_PROCESS		17	0.392611	1.96191	0.010101	0.125661	1	7645	tags=94%, list=55%, signal=208%
IRITANI_ADPROX_DN	IRITANI_ADPROX_DN		53	0.227643	1.95807	0.00206186	0.127272	1	2096	tags=38%, list=15%, signal=44%
UVC_TTD-XPCS_COMMON_DN	UVC_TTD-XPCS_COMMON_DN		130	0.145714	1.95575	0.00580271	0.128071	1	3452	tags=39%, list=25%, signal=52%
LINDSTEDT_DEND_8H_VS_48H_UP	LINDSTEDT_DEND_8H_VS_48H_UP		48	0.237705	1.95505	0.00816326	0.127593	1	5694	tags=65%, list=41%, signal=109%
AGEING_KIDNEY_SPECIFIC_UP	AGEING_KIDNEY_SPECIFIC_UP		133	0.148805	1.95223	0.00592885	0.128474	1	5276	tags=53%, list=38%, signal=84%
BRCA1_OVEREXP_UP	BRCA1_OVEREXP_UP		144	0.136652	1.94761	0.00614754	0.130947	1	4305	tags=44%, list=31%, signal=64%
CROONQUIST_IL6_STROMA_UP	CROONQUIST_IL6_STROMA_UP		33	0.281869	1.94248	0.00582524	0.133915	1	2413	tags=45%, list=17%, signal=55%
MUNSHI_MM_UP	MUNSHI_MM_UP		58	0.215734	1.94169	0.00623701	0.133315	1	3490	tags=47%, list=25%, signal=62%
MORF_SMC1L1	MORF_SMC1L1		51	0.2279	1.94018	0.00970874	0.133384	1	6667	tags=71%, list=48%, signal=135%
MODULE_223	MODULE_223		93	0.170607	1.93707	0.00585938	0.134778	1	2281	tags=33%, list=16%, signal=40%
AGED_MOUSE_HIPPOCAMPUS_ANY_DN	AGED_MOUSE_HIPPOCAMPUS_ANY_DN		33	0.281221	1.93624	0.00787402	0.134475	1	3688	tags=55%, list=26%, signal=74%
P53_BRCA1_UP	P53_BRCA1_UP		26	0.318434	1.93116	0.0077821	0.137377	1	3607	tags=58%, list=26%, signal=78%
MITOCHONDRIAL_RIBOSOME	MITOCHONDRIAL_RIBOSOME		21	0.349473	1.92946	0.00413223	0.137742	1	6413	tags=81%, list=46%, signal=150%
V$TAXCREB_02	V$TAXCREB_02		18	0.37772	1.9244	0.00646552	0.14075	1	5577	tags=78%, list=40%, signal=130%
CHR3P25	CHR3P25		49	0.233761	1.92436	0.00596422	0.139744	1	3576	tags=49%, list=26%, signal=66%
RESPONSE_TO_ENDOGENOUS_STIMULUS	RESPONSE_TO_ENDOGENOUS_STIMULUS		177	0.124063	1.92431	0.00201207	0.138791	1	8128	tags=71%, list=58%, signal=167%
MOREAUX_TACI_HI_VS_LOW_DN	MOREAUX_TACI_HI_VS_LOW_DN		148	0.135101	1.92405	0.006	0.137957	1	6512	tags=60%, list=47%, signal=112%
IL6_FIBRO_UP	IL6_FIBRO_UP		43	0.244038	1.92383	0.00389105	0.137098	1	8270	tags=84%, list=59%, signal=205%
NUCLEOTIDE_BINDING	NUCLEOTIDE_BINDING		180	0.122683	1.92187	0.0060241	0.137915	1	8525	tags=73%, list=61%, signal=187%
ORGANELLAR_RIBOSOME	ORGANELLAR_RIBOSOME		21	0.349473	1.92128	0.00604839	0.137421	1	6413	tags=81%, list=46%, signal=150%
CREB_BRAIN_8WKS_UP	CREB_BRAIN_8WKS_UP		56	0.214414	1.91963	0.00199203	0.137835	1	2496	tags=39%, list=18%, signal=48%
MODULE_324	MODULE_324		81	0.180924	1.91369	0.00213675	0.141479	1	4715	tags=52%, list=34%, signal=78%
UVB_NHEK2_DN	UVB_NHEK2_DN		76	0.185398	1.9084	0.01417	0.14466	1	4211	tags=49%, list=30%, signal=69%
PASSERINI_ADHESION	PASSERINI_ADHESION		30	0.288212	1.90671	0.0105708	0.14515	1	5278	tags=67%, list=38%, signal=107%
CHR3Q21	CHR3Q21		68	0.198038	1.90446	0.00391389	0.145997	1	3808	tags=47%, list=27%, signal=64%
DNA_REPLICATION_INITIATION	DNA_REPLICATION_INITIATION		15	0.400733	1.90277	0.0103734	0.146354	1	7422	tags=93%, list=53%, signal=200%
BRCA1_OVEREXP_PROSTATE_UP	BRCA1_OVEREXP_PROSTATE_UP		127	0.14136	1.9021	0.00773694	0.145994	1	6711	tags=62%, list=48%, signal=119%
ET743_RESIST_DN	ET743_RESIST_DN		35	0.274081	1.89807	0.00824742	0.14831	1	5741	tags=69%, list=41%, signal=116%
TRANSLATION_FACTORS	TRANSLATION_FACTORS		35	0.275255	1.89806	0.013834	0.147321	1	8112	tags=86%, list=58%, signal=205%
MODULE_170	MODULE_170		72	0.195786	1.89526	0.00606061	0.148831	1	6764	tags=68%, list=49%, signal=132%
OLDONLY_FIBRO_UP	OLDONLY_FIBRO_UP		29	0.289671	1.89418	0.0123967	0.148689	1	6538	tags=76%, list=47%, signal=143%
DNA_DEPENDENT_DNA_REPLICATION	DNA_DEPENDENT_DNA_REPLICATION		51	0.221003	1.89087	0.0100806	0.150559	1	8128	tags=80%, list=58%, signal=192%
MITOCHONDRIAL_LUMEN	MITOCHONDRIAL_LUMEN		44	0.239195	1.89055	0.00782779	0.149933	1	7123	tags=75%, list=51%, signal=153%
RUIZ_TENASCIN_TARGETS	RUIZ_TENASCIN_TARGETS		70	0.19181	1.88968	0.0104603	0.149713	1	5299	tags=57%, list=38%, signal=92%
IRS1_KO_ADIP_DN	IRS1_KO_ADIP_DN		88	0.172315	1.88929	0.0174081	0.149109	1	2362	tags=34%, list=17%, signal=41%
DNA_REPLICATION_REACTOME	DNA_REPLICATION_REACTOME		40	0.250104	1.88885	0.00606061	0.148476	1	8015	tags=83%, list=58%, signal=194%
MORF_EI24	MORF_EI24		133	0.138398	1.8868	0.00428265	0.149169	1	9189	tags=80%, list=66%, signal=232%
HTERT_UP	HTERT_UP		58	0.213802	1.87985	0.00990099	0.154571	1	3997	tags=50%, list=29%, signal=70%
KANG_TERT_UP	KANG_TERT_UP		57	0.210523	1.87785	0.00412371	0.155113	1	5386	tags=60%, list=39%, signal=97%
OLD_FIBRO_UP	OLD_FIBRO_UP		46	0.233166	1.87341	0.0151229	0.158132	1	7964	tags=80%, list=57%, signal=187%
NUCLEOTIDYLTRANSFERASE_ACTIVITY	NUCLEOTIDYLTRANSFERASE_ACTIVITY		46	0.226626	1.87228	0.0056391	0.158179	1	8963	tags=87%, list=64%, signal=243%
HDACI_COLON_SUL48HRS_DN	HDACI_COLON_SUL48HRS_DN		61	0.206813	1.87133	0.0117188	0.157958	1	8318	tags=80%, list=60%, signal=199%
BRG1_ALAB_UP	BRG1_ALAB_UP		36	0.265323	1.87127	0.00806452	0.157043	1	2503	tags=44%, list=18%, signal=54%
IDX_TSA_DN_CLUSTER2	IDX_TSA_DN_CLUSTER2		53	0.223288	1.87007	0.0193424	0.156999	1	6886	tags=72%, list=49%, signal=141%
PHOSPHOINOSITIDE_BINDING	PHOSPHOINOSITIDE_BINDING		16	0.387194	1.86936	0.00790514	0.156768	1	5928	tags=81%, list=43%, signal=141%
TAKEDA_NUP8_HOXA9_10D_UP	TAKEDA_NUP8_HOXA9_10D_UP		114	0.150079	1.86868	0.0137255	0.15638	1	1713	tags=27%, list=12%, signal=31%
LEE_E2F1_UP	LEE_E2F1_UP		43	0.240611	1.86848	0.0172745	0.155598	1	7346	tags=77%, list=53%, signal=162%
RECEPTOR_COMPLEX	RECEPTOR_COMPLEX		30	0.288486	1.86799	0.0214008	0.155084	1	2489	tags=47%, list=18%, signal=57%
INFLAMMATORY_RESPONSE_PATHWAY	INFLAMMATORY_RESPONSE_PATHWAY		15	0.403077	1.86767	0.0114943	0.154497	1	1819	tags=53%, list=13%, signal=61%
CHR11P15	CHR11P15		127	0.141737	1.86524	0.00412371	0.155695	1	2210	tags=30%, list=16%, signal=35%
MITOCHONDRIAL_MATRIX	MITOCHONDRIAL_MATRIX		44	0.239195	1.86247	0.0116959	0.157289	1	7123	tags=75%, list=51%, signal=153%
CHR2P25	CHR2P25		33	0.279061	1.86047	0.0101215	0.157977	1	5828	tags=70%, list=42%, signal=120%
MODULE_342	MODULE_342		116	0.147137	1.86018	0.0178926	0.157387	1	2529	tags=33%, list=18%, signal=40%
GNF2_TDG	GNF2_TDG		27	0.300661	1.85646	0.0156556	0.159704	1	3041	tags=52%, list=22%, signal=66%
WYAAANNRNNNGCG_UNKNOWN	WYAAANNRNNNGCG_UNKNOWN		35	0.266641	1.85434	0.0109409	0.160847	1	7038	tags=77%, list=51%, signal=156%
MORF_RRM1	MORF_RRM1		92	0.167318	1.85309	0.0119284	0.161083	1	3285	tags=40%, list=24%, signal=52%
DNA_REPLICATION	DNA_REPLICATION		95	0.163869	1.85223	0.00828157	0.160836	1	5062	tags=53%, list=36%, signal=82%
CELL_ADHESION	CELL_ADHESION		112	0.145552	1.85133	0.00763359	0.16076	1	4827	tags=49%, list=35%, signal=75%
ATRIA_UP	ATRIA_UP		149	0.133977	1.85071	0.00831601	0.160445	1	4976	tags=49%, list=36%, signal=75%
BASSO_REGULATORY_HUBS	BASSO_REGULATORY_HUBS		118	0.14429	1.84956	0.00996016	0.160506	1	7448	tags=68%, list=53%, signal=145%
MRNA_PROCESSING_REACTOME	MRNA_PROCESSING_REACTOME		94	0.164547	1.84905	0.0116505	0.160034	1	8686	tags=79%, list=62%, signal=208%
LI_FETAL_VS_WT_KIDNEY_DN	LI_FETAL_VS_WT_KIDNEY_DN		145	0.131547	1.84778	0.0121212	0.160289	1	7118	tags=64%, list=51%, signal=130%
CHRXP22	CHRXP22		68	0.19196	1.8473	0.0102041	0.159813	1	5121	tags=56%, list=37%, signal=88%
IFNALPHA_HCC_UP	IFNALPHA_HCC_UP		25	0.316705	1.84578	0.010917	0.160307	1	2838	tags=52%, list=20%, signal=65%
HDACI_COLON_SUL_UP	HDACI_COLON_SUL_UP		107	0.1521	1.84329	0.0180361	0.161634	1	6487	tags=62%, list=47%, signal=115%
HSA00450_SELENOAMINO_ACID_METABOLISM	HSA00450_SELENOAMINO_ACID_METABOLISM		23	0.324184	1.83945	0.012474	0.164645	1	5785	tags=74%, list=42%, signal=126%
LIPID_BINDING	LIPID_BINDING		56	0.206373	1.83655	0.00581395	0.166471	1	5343	tags=59%, list=38%, signal=95%
MODULE_164	MODULE_164		39	0.246811	1.83549	0.00609756	0.166538	1	3356	tags=49%, list=24%, signal=64%
BENNETT_SLE_UP	BENNETT_SLE_UP		16	0.383447	1.83419	0.0122699	0.166576	1	3369	tags=63%, list=24%, signal=82%
MUNSHI_MM_VS_PCS_UP	MUNSHI_MM_VS_PCS_UP		66	0.18759	1.8325	0.011976	0.167256	1	8160	tags=77%, list=59%, signal=186%
GNF2_JAK1	GNF2_JAK1		21	0.331587	1.83111	0.0120724	0.167727	1	3346	tags=57%, list=24%, signal=75%
POSITIVE_REGULATION_OF_RESPONSE_TO_STIMULUS	POSITIVE_REGULATION_OF_RESPONSE_TO_STIMULUS		23	0.308473	1.83051	0.0144628	0.16739	1	4187	tags=61%, list=30%, signal=87%
BLEO_HUMAN_LYMPH_HIGH_24HRS_UP	BLEO_HUMAN_LYMPH_HIGH_24HRS_UP		79	0.176506	1.82839	0.015748	0.16848	1	2667	tags=37%, list=19%, signal=45%
VERNELL_PRB_CLSTR1	VERNELL_PRB_CLSTR1		60	0.194404	1.82733	0.00594059	0.168634	1	3338	tags=43%, list=24%, signal=57%
KANNAN_P53_DN	KANNAN_P53_DN		15	0.387118	1.82615	0.0195695	0.168815	1	6683	tags=87%, list=48%, signal=166%
CHR5Q13	CHR5Q13		35	0.257517	1.82396	0.0135922	0.170168	1	2788	tags=46%, list=20%, signal=57%
TRANSFERASE_ACTIVITY__TRANSFERRING_SULFUR_CONTAINING_GROUPS	TRANSFERASE_ACTIVITY__TRANSFERRING_SULFUR_CONTAINING_GROUPS		19	0.349415	1.82003	0.0205339	0.172797	1	4668	tags=68%, list=34%, signal=103%
MODULE_93	MODULE_93		140	0.13197	1.81964	0.0141414	0.172259	1	3949	tags=41%, list=28%, signal=57%
HINATA_NFKB_UP	HINATA_NFKB_UP		86	0.169	1.81908	0.015625	0.171858	1	7052	tags=67%, list=51%, signal=136%
EXTRACELLULAR_MATRIX	EXTRACELLULAR_MATRIX		70	0.185263	1.81663	0.0206767	0.173264	1	4395	tags=50%, list=32%, signal=73%
GCM_CBFB	GCM_CBFB		62	0.193502	1.81157	0.0100604	0.17722	1	2707	tags=39%, list=19%, signal=48%
MODULE_57	MODULE_57		56	0.201715	1.80957	0.0114943	0.178107	1	6651	tags=68%, list=48%, signal=129%
IFNALPHA_NL_HCC_UP	IFNALPHA_NL_HCC_UP		15	0.396564	1.808	0.0138889	0.178537	1	2838	tags=60%, list=20%, signal=75%
YTAATTAA_V$LHX3_01	YTAATTAA_V$LHX3_01		104	0.150952	1.80782	0.0112994	0.17782	1	7018	tags=65%, list=50%, signal=131%
ELECTRON_TRANSPORTER_ACTIVITY	ELECTRON_TRANSPORTER_ACTIVITY		71	0.181353	1.80778	0.012	0.176996	1	3959	tags=46%, list=28%, signal=65%
HYPOXIA_REVIEW	HYPOXIA_REVIEW		71	0.181879	1.80759	0.020202	0.176319	1	4344	tags=49%, list=31%, signal=71%
P53HYPOXIAPATHWAY	P53HYPOXIAPATHWAY		17	0.364702	1.80316	0.00790514	0.17974	1	7214	tags=88%, list=52%, signal=183%
HSC_INTERMEDIATEPROGENITORS_ADULT	HSC_INTERMEDIATEPROGENITORS_ADULT		110	0.147988	1.8027	0.0123711	0.17929	1	9475	tags=83%, list=68%, signal=257%
V$ATF_B	V$ATF_B		116	0.140465	1.80179	0.0117878	0.179402	1	6943	tags=64%, list=50%, signal=126%
GNF2_RPA1	GNF2_RPA1		22	0.312932	1.80119	0.0116505	0.179158	1	1345	tags=41%, list=10%, signal=45%
TGFBETA_ALL_UP	TGFBETA_ALL_UP		72	0.179491	1.79817	0.018	0.181136	1	5249	tags=56%, list=38%, signal=89%
CELL_CYCLE_CHECKPOINT_GO_0000075	CELL_CYCLE_CHECKPOINT_GO_0000075		44	0.229362	1.79796	0.0170778	0.180452	1	7576	tags=77%, list=54%, signal=169%
IFN_ALPHA_UP	IFN_ALPHA_UP		34	0.256779	1.79449	0.0240481	0.183059	1	4214	tags=56%, list=30%, signal=80%
LI_FETAL_VS_WT_KIDNEY_UP	LI_FETAL_VS_WT_KIDNEY_UP		158	0.123377	1.79441	0.00982318	0.182287	1	3148	tags=35%, list=23%, signal=44%
V$ALPHACP1_01	V$ALPHACP1_01		137	0.132331	1.79234	0.0140562	0.183436	1	7831	tags=69%, list=56%, signal=157%
VENTRICLES_UP	VENTRICLES_UP		164	0.119888	1.79152	0.01222	0.183192	1	9388	tags=79%, list=67%, signal=240%
HSA00626_NAPHTHALENE_AND_ANTHRACENE_DEGRADATION	HSA00626_NAPHTHALENE_AND_ANTHRACENE_DEGRADATION		16	0.371334	1.79152	0.0221328	0.182352	1	7019	tags=88%, list=50%, signal=176%
VERHAAK_AML_NPM1_MUT_VS_WT_DN	VERHAAK_AML_NPM1_MUT_VS_WT_DN		149	0.126429	1.79083	0.0124481	0.182253	1	1248	tags=21%, list=9%, signal=23%
MODULE_244	MODULE_244		168	0.119798	1.78678	0.011811	0.185471	1	6723	tags=60%, list=48%, signal=115%
NEGATIVE_REGULATION_OF_APOPTOSIS	NEGATIVE_REGULATION_OF_APOPTOSIS		117	0.137851	1.78581	0.0198807	0.185461	1	5475	tags=53%, list=39%, signal=87%
CHR21Q22	CHR21Q22		78	0.171077	1.78525	0.0262626	0.185249	1	2629	tags=36%, list=19%, signal=44%
VERHAAK_AML_NPM1_MUT_VS_WT_UP	VERHAAK_AML_NPM1_MUT_VS_WT_UP		114	0.144805	1.78497	0.025	0.184732	1	4229	tags=45%, list=30%, signal=64%
GLUTAMATE_METABOLISM	GLUTAMATE_METABOLISM		21	0.323974	1.78481	0.0143737	0.184084	1	8757	tags=95%, list=63%, signal=256%
SANA_IFNG_ENDOTHELIAL_DN	SANA_IFNG_ENDOTHELIAL_DN		76	0.174053	1.78303	0.01	0.184957	1	2719	tags=37%, list=20%, signal=46%
IRS_KO_ADIP_DN	IRS_KO_ADIP_DN		31	0.269772	1.78296	0.0294118	0.184231	1	1192	tags=35%, list=9%, signal=39%
RADAEVA_IFNA_UP	RADAEVA_IFNA_UP		44	0.228677	1.78063	0.0139721	0.185757	1	2838	tags=43%, list=20%, signal=54%
HDACI_COLON_TSA2HRS_DN	HDACI_COLON_TSA2HRS_DN		18	0.347234	1.78032	0.0174419	0.185243	1	6001	tags=78%, list=43%, signal=136%
V$CREBP1CJUN_01	V$CREBP1CJUN_01		163	0.120974	1.77736	0.0152964	0.187463	1	8330	tags=72%, list=60%, signal=177%
MODULE_312	MODULE_312		38	0.238062	1.77442	0.0241935	0.189675	1	7687	tags=79%, list=55%, signal=176%
UEDA_MOUSE_LIVER	UEDA_MOUSE_LIVER		112	0.144869	1.77146	0.0145833	0.191776	1	2474	tags=32%, list=18%, signal=39%
REGULATION_OF_DNA_METABOLIC_PROCESS	REGULATION_OF_DNA_METABOLIC_PROCESS		39	0.243493	1.77041	0.0126316	0.191986	1	7687	tags=79%, list=55%, signal=177%
YAGI_AML_PROG_FAB	YAGI_AML_PROG_FAB		138	0.130189	1.7698	0.0194932	0.191624	1	6277	tags=58%, list=45%, signal=104%
HDACI_COLON_CUR24HRS_DN	HDACI_COLON_CUR24HRS_DN		18	0.342081	1.76964	0.0250522	0.190991	1	5299	tags=72%, list=38%, signal=116%
UVC_TTD_8HR_UP	UVC_TTD_8HR_UP		20	0.336502	1.76708	0.0195312	0.1925	1	7853	tags=90%, list=56%, signal=206%
PRMT5_KD_UP	PRMT5_KD_UP		165	0.118785	1.76255	0.0301075	0.196332	1	2500	tags=30%, list=18%, signal=36%
JAIN_NEMO_DIFF	JAIN_NEMO_DIFF		64	0.194369	1.7614	0.0100604	0.196708	1	6226	tags=64%, list=45%, signal=115%
MORF_DNMT1	MORF_DNMT1		107	0.145555	1.76123	0.0209125	0.196068	1	6187	tags=59%, list=44%, signal=105%
AD12_24HRS_DN	AD12_24HRS_DN		17	0.351592	1.76106	0.00990099	0.195418	1	5758	tags=76%, list=41%, signal=130%
NEUROLOGICAL_SYSTEM_PROCESS	NEUROLOGICAL_SYSTEM_PROCESS		177	0.113988	1.76078	0.0162272	0.194933	1	2287	tags=28%, list=16%, signal=33%
GNF2_RAP1B	GNF2_RAP1B		31	0.26213	1.76049	0.014433	0.194381	1	4892	tags=61%, list=35%, signal=94%
MODULE_362	MODULE_362		15	0.381267	1.75656	0.0261044	0.19761	1	5836	tags=80%, list=42%, signal=138%
MYOD_NIH3T3_DN	MYOD_NIH3T3_DN		47	0.211382	1.75529	0.0387931	0.198271	1	1806	tags=34%, list=13%, signal=39%
MORF_RFC4	MORF_RFC4		136	0.129682	1.75451	0.0212766	0.198203	1	8348	tags=73%, list=60%, signal=180%
LEE_TCELLS9_UP	LEE_TCELLS9_UP		21	0.320347	1.75358	0.014	0.198398	1	2176	tags=48%, list=16%, signal=56%
AD12_ANY_DN	AD12_ANY_DN		23	0.31099	1.75153	0.0215686	0.199847	1	4152	tags=61%, list=30%, signal=87%
G_PROTEIN_COUPLED_RECEPTOR_BINDING	G_PROTEIN_COUPLED_RECEPTOR_BINDING		21	0.324303	1.7502	0.0231092	0.200407	1	6763	tags=81%, list=49%, signal=157%
GNF2_APEX1	GNF2_APEX1		77	0.167686	1.74869	0.0219124	0.201205	1	7443	tags=70%, list=53%, signal=150%
UVC_XPCS_ALL_UP	UVC_XPCS_ALL_UP		57	0.196497	1.74705	0.0105042	0.202069	1	8268	tags=79%, list=59%, signal=194%
GOLDRATH_CELLCYCLE	GOLDRATH_CELLCYCLE		27	0.283282	1.74667	0.0264228	0.201687	1	6893	tags=78%, list=49%, signal=154%
MODULE_235	MODULE_235		60	0.195803	1.74491	0.0254403	0.202701	1	6568	tags=67%, list=47%, signal=126%
XPB_TTD-CS_DN	XPB_TTD-CS_DN		21	0.307258	1.74418	0.023166	0.202617	1	2358	tags=48%, list=17%, signal=57%
BASSO_GERMINAL_CENTER_CD40_UP	BASSO_GERMINAL_CENTER_CD40_UP		64	0.188675	1.74275	0.0102669	0.203413	1	4129	tags=48%, list=30%, signal=69%
CALCIUM_ION_BINDING	CALCIUM_ION_BINDING		56	0.193529	1.74007	0.0203666	0.205662	1	2537	tags=38%, list=18%, signal=46%
EMT_UP	EMT_UP		51	0.206639	1.73949	0.0184426	0.205599	1	2320	tags=37%, list=17%, signal=45%
PROTEINACEOUS_EXTRACELLULAR_MATRIX	PROTEINACEOUS_EXTRACELLULAR_MATRIX		69	0.177967	1.73896	0.0162272	0.205392	1	4395	tags=49%, list=32%, signal=72%
MODULE_263	MODULE_263		17	0.351258	1.73596	0.0196078	0.207503	1	7401	tags=88%, list=53%, signal=188%
V$IPF1_Q4	V$IPF1_Q4		140	0.124809	1.73031	0.0337302	0.212998	1	1362	tags=22%, list=10%, signal=24%
MORF_UBE2N	MORF_UBE2N		84	0.161321	1.72988	0.0283401	0.212633	1	7050	tags=67%, list=51%, signal=134%
LEE_MYC_TGFA_DN	LEE_MYC_TGFA_DN		32	0.251682	1.72907	0.0203252	0.212576	1	7817	tags=81%, list=56%, signal=185%
CHR5P13	CHR5P13		31	0.264344	1.72874	0.0162272	0.212105	1	4412	tags=58%, list=32%, signal=85%
HOFMANN_MANTEL_LYMPHOMA_VS_LYMPH_NODES_UP	HOFMANN_MANTEL_LYMPHOMA_VS_LYMPH_NODES_UP		38	0.237604	1.7286	0.0245902	0.211496	1	5861	tags=66%, list=42%, signal=113%
ENVELOPE	ENVELOPE		155	0.120172	1.72828	0.0307377	0.211012	1	8856	tags=75%, list=64%, signal=205%
RNA_TRANSCRIPTION_REACTOME	RNA_TRANSCRIPTION_REACTOME		37	0.241862	1.72696	0.0267686	0.211574	1	6802	tags=73%, list=49%, signal=142%
ROS_MOUSE_AORTA_DN	ROS_MOUSE_AORTA_DN		61	0.186094	1.72668	0.0239044	0.211044	1	2213	tags=34%, list=16%, signal=41%
CMV_HCMV_TIMECOURSE_24HRS_DN	CMV_HCMV_TIMECOURSE_24HRS_DN		37	0.23629	1.7264	0.0326531	0.210617	1	6503	tags=70%, list=47%, signal=131%
CARIES_PULP_UP	CARIES_PULP_UP		115	0.140428	1.72628	0.0334029	0.209987	1	4962	tags=50%, list=36%, signal=76%
PURINE_RIBONUCLEOTIDE_BINDING	PURINE_RIBONUCLEOTIDE_BINDING		164	0.115127	1.72335	0.0308642	0.212297	1	6991	tags=62%, list=50%, signal=122%
PARK_RARALPHA_MOD	PARK_RARALPHA_MOD		49	0.207273	1.7224	0.0251938	0.212505	1	5933	tags=63%, list=43%, signal=110%
ORGANELLE_ENVELOPE	ORGANELLE_ENVELOPE		155	0.120172	1.72076	0.0305499	0.213696	1	8856	tags=75%, list=64%, signal=205%
HSA05222_SMALL_CELL_LUNG_CANCER	HSA05222_SMALL_CELL_LUNG_CANCER		71	0.171802	1.7195	0.0318091	0.214266	1	7818	tags=73%, list=56%, signal=166%
CGCTGCT,MIR-503	CGCTGCT,MIR-503		15	0.365193	1.71792	0.0362903	0.21519	1	6988	tags=87%, list=50%, signal=174%
V$P53_02	V$P53_02		141	0.124383	1.71703	0.0357895	0.215286	1	5198	tags=50%, list=37%, signal=78%
DEOXYRIBONUCLEASE_ACTIVITY	DEOXYRIBONUCLEASE_ACTIVITY		18	0.339685	1.71571	0.0287474	0.215959	1	6106	tags=78%, list=44%, signal=138%
ZELLER_MYC_UP	ZELLER_MYC_UP		21	0.307217	1.71541	0.0215264	0.215471	1	4348	tags=62%, list=31%, signal=90%
DNA_REPAIR	DNA_REPAIR		116	0.135674	1.71302	0.0283401	0.21723	1	8930	tags=78%, list=64%, signal=214%
HYPOXIA_RCC_NOVHL_UP	HYPOXIA_RCC_NOVHL_UP		60	0.188699	1.71269	0.0191571	0.216793	1	5506	tags=58%, list=40%, signal=96%
CYSTEINE_TYPE_ENDOPEPTIDASE_ACTIVITY	CYSTEINE_TYPE_ENDOPEPTIDASE_ACTIVITY		34	0.250711	1.71228	0.0254902	0.216436	1	7575	tags=79%, list=54%, signal=174%
RRNA_PROCESSING	RRNA_PROCESSING		15	0.376378	1.71199	0.0243408	0.216029	1	5904	tags=80%, list=42%, signal=139%
GNF2_CKS2	GNF2_CKS2		46	0.216148	1.71149	0.0224033	0.215854	1	7292	tags=74%, list=52%, signal=155%
V$USF_01	V$USF_01		176	0.1107	1.71136	0.0376238	0.215244	1	7418	tags=64%, list=53%, signal=136%
MODULE_121	MODULE_121		68	0.175225	1.7098	0.0236052	0.216277	1	2281	tags=34%, list=16%, signal=40%
HSA04510_FOCAL_ADHESION	HSA04510_FOCAL_ADHESION		154	0.120379	1.70603	0.039548	0.219739	1	2320	tags=29%, list=17%, signal=34%
PURINE_NUCLEOTIDE_BINDING	PURINE_NUCLEOTIDE_BINDING		168	0.112368	1.704	0.022541	0.221353	1	6991	tags=61%, list=50%, signal=122%
YYCATTCAWW_UNKNOWN	YYCATTCAWW_UNKNOWN		131	0.131836	1.70292	0.0367505	0.22181	1	5728	tags=54%, list=41%, signal=91%
V$MYB_Q5_01	V$MYB_Q5_01		150	0.12018	1.70209	0.0236686	0.221884	1	9020	tags=77%, list=65%, signal=215%
ELECTRON_CARRIER_ACTIVITY	ELECTRON_CARRIER_ACTIVITY		59	0.184798	1.70152	0.0163265	0.221721	1	8530	tags=80%, list=61%, signal=205%
WIELAND_HEPATITIS_B_INDUCED	WIELAND_HEPATITIS_B_INDUCED		65	0.17985	1.69938	0.0238095	0.223279	1	2648	tags=37%, list=19%, signal=45%
P53PATHWAY	P53PATHWAY		16	0.35957	1.69867	0.0247423	0.223262	1	8053	tags=94%, list=58%, signal=222%
SULFUR_METABOLIC_PROCESS	SULFUR_METABOLIC_PROCESS		29	0.264039	1.69743	0.0291262	0.223784	1	6414	tags=72%, list=46%, signal=134%
CMV_HCMV_TIMECOURSE_14HRS_DN	CMV_HCMV_TIMECOURSE_14HRS_DN		37	0.235814	1.69722	0.0262097	0.22321	1	6886	tags=73%, list=49%, signal=144%
NEGATIVE_REGULATION_OF_PROGRAMMED_CELL_DEATH	NEGATIVE_REGULATION_OF_PROGRAMMED_CELL_DEATH		118	0.133332	1.69645	0.035316	0.223374	1	5475	tags=53%, list=39%, signal=86%
V$PTF1BETA_Q6	V$PTF1BETA_Q6		134	0.125873	1.6944	0.0363985	0.224924	1	3771	tags=40%, list=27%, signal=54%
PARK_MSCS_LIN2	PARK_MSCS_LIN2		33	0.252141	1.69395	0.0258449	0.224714	1	2404	tags=42%, list=17%, signal=51%
CROONQUIST_RAS_STROMA_DN	CROONQUIST_RAS_STROMA_DN		19	0.320164	1.69015	0.0283976	0.228403	1	2143	tags=47%, list=15%, signal=56%
GILDEA_BLADDER_UP	GILDEA_BLADDER_UP		22	0.29941	1.68919	0.038	0.228654	1	4065	tags=59%, list=29%, signal=83%
NUCLEAR_EXPORT	NUCLEAR_EXPORT		32	0.253428	1.68842	0.0303688	0.22879	1	6052	tags=69%, list=43%, signal=121%
TGACGTCA_V$ATF3_Q6	TGACGTCA_V$ATF3_Q6		143	0.125026	1.68831	0.0286299	0.228102	1	6943	tags=62%, list=50%, signal=123%
NUCLEAR_CHROMOSOME_PART	NUCLEAR_CHROMOSOME_PART		28	0.269962	1.68346	0.0403846	0.232818	1	8681	tags=89%, list=62%, signal=237%
ATRBRCAPATHWAY	ATRBRCAPATHWAY		19	0.321084	1.68237	0.0377359	0.233344	1	5062	tags=68%, list=36%, signal=107%
HSA04940_TYPE_I_DIABETES_MELLITUS	HSA04940_TYPE_I_DIABETES_MELLITUS		17	0.342711	1.68199	0.034749	0.23299	1	3424	tags=59%, list=25%, signal=78%
MORF_FBL	MORF_FBL		119	0.132918	1.68132	0.0286299	0.233034	1	8345	tags=73%, list=60%, signal=181%
CMV_24HRS_DN	CMV_24HRS_DN		64	0.179623	1.68126	0.0339321	0.232356	1	6648	tags=66%, list=48%, signal=125%
NEGATIVE_REGULATION_OF_DEVELOPMENTAL_PROCESS	NEGATIVE_REGULATION_OF_DEVELOPMENTAL_PROCESS		148	0.117487	1.67852	0.019084	0.234827	1	3085	tags=34%, list=22%, signal=43%
CELL_CELL_ADHESION	CELL_CELL_ADHESION		52	0.19595	1.67773	0.0321932	0.235031	1	4779	tags=54%, list=34%, signal=82%
HDACI_COLON_BUT30MIN_DN	HDACI_COLON_BUT30MIN_DN		32	0.251399	1.67731	0.0366795	0.234723	1	5645	tags=66%, list=41%, signal=110%
MODULE_174	MODULE_174		62	0.183418	1.67445	0.0250522	0.237403	1	6216	tags=63%, list=45%, signal=113%
GRANDVAUX_IRF3_DN	GRANDVAUX_IRF3_DN		15	0.355733	1.67391	0.0232068	0.237247	1	3406	tags=60%, list=24%, signal=79%
UVC_XPCS_8HR_UP	UVC_XPCS_8HR_UP		55	0.188782	1.67388	0.0346232	0.236514	1	8268	tags=78%, list=59%, signal=192%
BRCA1_OVEREXP_DN	BRCA1_OVEREXP_DN		102	0.143774	1.67219	0.0230769	0.237657	1	7432	tags=68%, list=53%, signal=144%
HTERT_DN	HTERT_DN		55	0.192603	1.67017	0.0287474	0.239266	1	6949	tags=69%, list=50%, signal=137%
TAKEDA_NUP8_HOXA9_16D_UP	TAKEDA_NUP8_HOXA9_16D_UP		90	0.153031	1.66895	0.0323232	0.240025	1	1750	tags=28%, list=13%, signal=32%
NUCLEAR_RECEPTORS	NUCLEAR_RECEPTORS		27	0.269068	1.6678	0.0364372	0.24056	1	1417	tags=37%, list=10%, signal=41%
GALE_FLT3ANDAPL_DN	GALE_FLT3ANDAPL_DN		15	0.354439	1.66718	0.0398406	0.240562	1	3424	tags=60%, list=25%, signal=79%
GNF2_MMP1	GNF2_MMP1		27	0.266438	1.66599	0.0286885	0.241188	1	5064	tags=63%, list=36%, signal=99%
CHR2Q32	CHR2Q32		32	0.241692	1.66594	0.0294695	0.240479	1	8391	tags=84%, list=60%, signal=212%
ZHAN_MMPC_SIMAL	ZHAN_MMPC_SIMAL		40	0.220215	1.66364	0.0416667	0.242172	1	5993	tags=65%, list=43%, signal=114%
CGTSACG_V$PAX3_B	CGTSACG_V$PAX3_B		91	0.147542	1.66087	0.0199203	0.244783	1	8364	tags=75%, list=60%, signal=186%
EXTRACELLULAR_SPACE	EXTRACELLULAR_SPACE		119	0.13184	1.66005	0.0418327	0.245058	1	4264	tags=44%, list=31%, signal=62%
CHROMOSOME	CHROMOSOME		114	0.132029	1.65867	0.0438095	0.245986	1	8681	tags=75%, list=62%, signal=199%
HORMONE_ACTIVITY	HORMONE_ACTIVITY		16	0.349101	1.65843	0.0354906	0.245529	1	2106	tags=50%, list=15%, signal=59%
CHROMOSOMAL_PART	CHROMOSOMAL_PART		88	0.150239	1.65834	0.0238095	0.244884	1	8681	tags=77%, list=62%, signal=204%
V$POU6F1_01	V$POU6F1_01		122	0.126652	1.65603	0.0408163	0.24702	1	9323	tags=80%, list=67%, signal=238%
GNF2_TNFRSF1B	GNF2_TNFRSF1B		28	0.262098	1.65188	0.0360721	0.25141	1	2822	tags=46%, list=20%, signal=58%
PEPTIDASE_ACTIVITY	PEPTIDASE_ACTIVITY		116	0.132193	1.65166	0.0322581	0.250891	1	4176	tags=43%, list=30%, signal=61%
KREBS_TCA_CYCLE	KREBS_TCA_CYCLE		29	0.257056	1.65112	0.0260521	0.250779	1	4110	tags=55%, list=30%, signal=78%
BRENTANI_CELL_CYCLE	BRENTANI_CELL_CYCLE		76	0.163815	1.65047	0.0448718	0.250697	1	6892	tags=66%, list=49%, signal=130%
BLEO_HUMAN_LYMPH_HIGH_4HRS_UP	BLEO_HUMAN_LYMPH_HIGH_4HRS_UP		20	0.312642	1.64999	0.0396975	0.25049	1	4007	tags=60%, list=29%, signal=84%
V$PAX3_B	V$PAX3_B		55	0.185279	1.64796	0.0356436	0.252315	1	8823	tags=82%, list=63%, signal=222%
CHR7P14	CHR7P14		19	0.308493	1.64758	0.0376238	0.252029	1	6703	tags=79%, list=48%, signal=152%
MOREAUX_TACI_HI_IN_BMPC	MOREAUX_TACI_HI_IN_BMPC		63	0.176101	1.64591	0.0355731	0.253338	1	3526	tags=43%, list=25%, signal=57%
HDACI_COLON_CUR_UP	HDACI_COLON_CUR_UP		92	0.143754	1.64313	0.0339703	0.255863	1	6487	tags=61%, list=47%, signal=113%
RESPONSE_TO_DNA_DAMAGE_STIMULUS	RESPONSE_TO_DNA_DAMAGE_STIMULUS		148	0.116958	1.63985	0.0394477	0.259347	1	9773	tags=82%, list=70%, signal=271%
DNA_DAMAGE_SIGNALING	DNA_DAMAGE_SIGNALING		84	0.14987	1.63696	0.0377359	0.262208	1	10690	tags=92%, list=77%, signal=392%
GALACTOSE_METABOLISM	GALACTOSE_METABOLISM		17	0.328704	1.63415	0.0180723	0.265111	1	4438	tags=65%, list=32%, signal=95%
MYC_TARGETS	MYC_TARGETS		35	0.231145	1.63362	0.0364372	0.26503	1	4348	tags=54%, list=31%, signal=79%
ADENYL_RIBONUCLEOTIDE_BINDING	ADENYL_RIBONUCLEOTIDE_BINDING		129	0.125359	1.63357	0.052	0.264326	1	8525	tags=74%, list=61%, signal=188%
PENG_LEUCINE_DN	PENG_LEUCINE_DN		138	0.120168	1.63302	0.0331263	0.264226	1	8938	tags=76%, list=64%, signal=210%
V$ARNT_01	V$ARNT_01		176	0.107018	1.63136	0.0339321	0.265631	1	5807	tags=52%, list=42%, signal=89%
GNF2_MSH6	GNF2_MSH6		30	0.250964	1.63101	0.0283976	0.265367	1	6724	tags=73%, list=48%, signal=141%
NUCLEOTIDE_EXCISION_REPAIR	NUCLEOTIDE_EXCISION_REPAIR		20	0.297404	1.62977	0.0287356	0.266183	1	9093	tags=95%, list=65%, signal=273%
NAKAJIMA_MCS_UP	NAKAJIMA_MCS_UP		44	0.205158	1.62968	0.0358566	0.265485	1	1582	tags=32%, list=11%, signal=36%
UNFOLDED_PROTEIN_BINDING	UNFOLDED_PROTEIN_BINDING		39	0.21979	1.62832	0.0387755	0.266446	1	7302	tags=74%, list=52%, signal=156%
UVC_HIGH_D1_DN	UVC_HIGH_D1_DN		15	0.345583	1.62757	0.0239521	0.266642	1	5404	tags=73%, list=39%, signal=120%
IDX_TSA_DN_CLUSTER3	IDX_TSA_DN_CLUSTER3		67	0.170631	1.6243	0.037594	0.269997	1	4909	tags=52%, list=35%, signal=80%
STAEGE_EFTS_UP	STAEGE_EFTS_UP		23	0.284709	1.62162	0.0488798	0.272566	1	1490	tags=39%, list=11%, signal=44%
CHEN_HOXA5_TARGETS_DN	CHEN_HOXA5_TARGETS_DN		37	0.221556	1.62161	0.0383065	0.271795	1	4073	tags=51%, list=29%, signal=72%
RETT_UP	RETT_UP		32	0.237823	1.62125	0.0392927	0.271468	1	6704	tags=72%, list=48%, signal=138%
GNF2_NS	GNF2_NS		36	0.229938	1.61848	0.027027	0.274249	1	6476	tags=69%, list=47%, signal=129%
MODULE_491	MODULE_491		66	0.168903	1.61816	0.0247619	0.273861	1	2933	tags=38%, list=21%, signal=48%
TSADAC_HYPOMETH_OVCA_UP	TSADAC_HYPOMETH_OVCA_UP		42	0.207855	1.61801	0.0455446	0.273277	1	5734	tags=62%, list=41%, signal=105%
TRANSPORT_VESICLE	TRANSPORT_VESICLE		30	0.242962	1.61711	0.036	0.27359	1	4050	tags=53%, list=29%, signal=75%
PASSERINI_INFLAMMATION	PASSERINI_INFLAMMATION		18	0.315957	1.61481	0.0475248	0.275794	1	6436	tags=78%, list=46%, signal=144%
V$TAXCREB_01	V$TAXCREB_01		89	0.144388	1.61436	0.0408163	0.275671	1	6920	tags=64%, list=50%, signal=126%
SULFOTRANSFERASE_ACTIVITY	SULFOTRANSFERASE_ACTIVITY		15	0.339717	1.61074	0.040404	0.279797	1	6414	tags=80%, list=46%, signal=148%
MODULE_126	MODULE_126		161	0.10873	1.60776	0.042065	0.283126	1	7671	tags=66%, list=55%, signal=145%
GNF2_DNM1	GNF2_DNM1		44	0.203105	1.60775	0.0465116	0.282351	1	1294	tags=30%, list=9%, signal=32%
HSA03030_DNA_POLYMERASE	HSA03030_DNA_POLYMERASE		25	0.265777	1.60543	0.0458167	0.284529	1	4103	tags=56%, list=29%, signal=79%
MODULE_76	MODULE_76		39	0.216905	1.60431	0.0361446	0.285201	1	6985	tags=72%, list=50%, signal=144%
O6BG_RESIST_MEDULLOBLASTOMA_DN	O6BG_RESIST_MEDULLOBLASTOMA_DN		39	0.216833	1.60388	0.03125	0.284967	1	6986	tags=72%, list=50%, signal=144%
MODULE_456	MODULE_456		78	0.155524	1.6007	0.0389344	0.288657	1	3380	tags=40%, list=24%, signal=52%
REGULATION_OF_TRANSPORT	REGULATION_OF_TRANSPORT		47	0.19083	1.60033	0.0388548	0.288355	1	6832	tags=68%, list=49%, signal=133%
TTCYRGAA_UNKNOWN	TTCYRGAA_UNKNOWN		176	0.105227	1.5979	0.0451866	0.291042	1	7968	tags=68%, list=57%, signal=156%
RNA_SPLICING__VIA_TRANSESTERIFICATION_REACTIONS	RNA_SPLICING__VIA_TRANSESTERIFICATION_REACTIONS		36	0.225438	1.59709	0.0314465	0.291275	1	10020	tags=94%, list=72%, signal=336%
SANSOM_APC_LOSS4_UP	SANSOM_APC_LOSS4_UP		85	0.148527	1.59565	0.04158	0.292471	1	6135	tags=59%, list=44%, signal=105%
PHOSPHOLIPID_BINDING	PHOSPHOLIPID_BINDING		35	0.224184	1.59517	0.0420168	0.292369	1	6832	tags=71%, list=49%, signal=140%
REGULATION_OF_RESPONSE_TO_STIMULUS	REGULATION_OF_RESPONSE_TO_STIMULUS		30	0.250259	1.59446	0.0378151	0.292394	1	2556	tags=43%, list=18%, signal=53%
SHEPARD_BMYB_MORPHOLINO_DN	SHEPARD_BMYB_MORPHOLINO_DN		132	0.119509	1.59424	0.0518962	0.291913	1	5419	tags=51%, list=39%, signal=82%
AACATTC,MIR-409-3P	AACATTC,MIR-409-3P		116	0.126572	1.59401	0.0446247	0.291442	1	9776	tags=83%, list=70%, signal=275%
GAMMA-UV_FIBRO_UP	GAMMA-UV_FIBRO_UP		29	0.248483	1.59389	0.0485437	0.290825	1	8551	tags=86%, list=61%, signal=223%
GTGGTGA,MIR-197	GTGGTGA,MIR-197		48	0.192985	1.59296	0.0342052	0.291357	1	4864	tags=54%, list=35%, signal=83%
CHR2Q12	CHR2Q12		18	0.307257	1.58836	0.0327198	0.296847	1	6557	tags=78%, list=47%, signal=147%
CMV_8HRS_DN	CMV_8HRS_DN		40	0.214644	1.58658	0.0495049	0.298554	1	9900	tags=93%, list=71%, signal=319%
OLDAGE_DN	OLDAGE_DN		44	0.199683	1.58413	0.0439771	0.301196	1	8621	tags=82%, list=62%, signal=214%
V$PAX4_02	V$PAX4_02		134	0.116088	1.58319	0.0383065	0.301809	1	9414	tags=79%, list=68%, signal=242%
CHR11Q14	CHR11Q14		24	0.269116	1.58218	0.0562016	0.302458	1	8443	tags=88%, list=61%, signal=222%
TTGCWCAAY_V$CEBPB_02	TTGCWCAAY_V$CEBPB_02		39	0.213653	1.58085	0.0480962	0.303615	1	6316	tags=67%, list=45%, signal=122%
CHEMOKINE_ACTIVITY	CHEMOKINE_ACTIVITY		16	0.327166	1.57984	0.0487329	0.304163	1	6763	tags=81%, list=49%, signal=158%
CHEMOKINE_RECEPTOR_BINDING	CHEMOKINE_RECEPTOR_BINDING		16	0.327166	1.57983	0.0666667	0.303368	1	6763	tags=81%, list=49%, signal=158%
MODULE_77	MODULE_77		27	0.255414	1.57964	0.0431211	0.302833	1	5733	tags=67%, list=41%, signal=113%
NUCLEAR_BODY	NUCLEAR_BODY		32	0.237535	1.57836	0.0368852	0.303842	1	6708	tags=72%, list=48%, signal=138%
MMS_HUMAN_LYMPH_HIGH_24HRS_UP	MMS_HUMAN_LYMPH_HIGH_24HRS_UP		16	0.322196	1.57809	0.0437376	0.303454	1	4221	tags=63%, list=30%, signal=90%
RNA_POLYMERASE_ACTIVITY	RNA_POLYMERASE_ACTIVITY		16	0.316077	1.5777	0.0427699	0.303215	1	8658	tags=94%, list=62%, signal=248%
V$ELK1_01	V$ELK1_01		156	0.108776	1.57735	0.057377	0.302912	1	9392	tags=78%, list=67%, signal=238%
HDACI_COLON_TSA_DN	HDACI_COLON_TSA_DN		52	0.187592	1.57698	0.040856	0.302656	1	6234	tags=63%, list=45%, signal=114%
AGED_MOUSE_NEOCORTEX_UP	AGED_MOUSE_NEOCORTEX_UP		53	0.182574	1.57579	0.0421687	0.303466	1	2984	tags=40%, list=21%, signal=50%
GNF2_S100A4	GNF2_S100A4		19	0.294403	1.5745	0.0460653	0.304471	1	6166	tags=74%, list=44%, signal=132%
MITOCHONDRIAL_ENVELOPE	MITOCHONDRIAL_ENVELOPE		89	0.143964	1.57418	0.0554455	0.304113	1	8960	tags=79%, list=64%, signal=219%
BIOPOLYMER_CATABOLIC_PROCESS	BIOPOLYMER_CATABOLIC_PROCESS		102	0.132676	1.57249	0.048583	0.305932	1	5674	tags=54%, list=41%, signal=90%
ZUCCHI_EPITHELIAL_DN	ZUCCHI_EPITHELIAL_DN		37	0.211746	1.57136	0.0374753	0.30676	1	4962	tags=57%, list=36%, signal=88%
AMINO_ACID_TRANSPORT	AMINO_ACID_TRANSPORT		18	0.303063	1.57074	0.0572519	0.306828	1	7389	tags=83%, list=53%, signal=177%
WONG_IFNA_HCC_RESISTANT_VS_SENSITIVE_DN	WONG_IFNA_HCC_RESISTANT_VS_SENSITIVE_DN		24	0.266508	1.5703	0.0405405	0.30663	1	7899	tags=83%, list=57%, signal=192%
YAO_P4_KO_VS_WT_UP	YAO_P4_KO_VS_WT_UP		54	0.183808	1.56948	0.0553279	0.306885	1	2607	tags=37%, list=19%, signal=45%
CHR3Q22	CHR3Q22		25	0.261187	1.56813	0.0390144	0.308063	1	6952	tags=76%, list=50%, signal=151%
MODULE_146	MODULE_146		36	0.213919	1.56749	0.0488722	0.30814	1	896	tags=28%, list=6%, signal=30%
ATP_BINDING	ATP_BINDING		123	0.120536	1.56696	0.0628684	0.308046	1	8525	tags=73%, list=61%, signal=187%
V$E2F_Q3	V$E2F_Q3		141	0.113592	1.56584	0.0431211	0.308829	1	6927	tags=61%, list=50%, signal=120%
CHR6P21	CHR6P21		188	0.0997265	1.5642	0.0673684	0.310373	1	6629	tags=57%, list=48%, signal=108%
NITROGEN_COMPOUND_BIOSYNTHETIC_PROCESS	NITROGEN_COMPOUND_BIOSYNTHETIC_PROCESS		22	0.278121	1.56389	0.0534979	0.310034	1	7526	tags=82%, list=54%, signal=178%
LEE_ACOX1_DN	LEE_ACOX1_DN		33	0.227021	1.56084	0.068323	0.313813	1	7817	tags=79%, list=56%, signal=179%
CHANG_SERUM_RESPONSE_UP	CHANG_SERUM_RESPONSE_UP		131	0.115983	1.5588	0.0712788	0.316221	1	6053	tags=55%, list=43%, signal=96%
UVB_SCC_UP	UVB_SCC_UP		77	0.152585	1.55846	0.0652174	0.315945	1	7833	tags=71%, list=56%, signal=162%
CMV_24HRS_UP	CMV_24HRS_UP		66	0.161328	1.55825	0.0514851	0.315492	1	7469	tags=70%, list=54%, signal=150%
UVB_NHEK3_C8	UVB_NHEK3_C8		58	0.171529	1.55691	0.0665323	0.316542	1	1702	tags=29%, list=12%, signal=33%
ZMPSTE24_KO_DN	ZMPSTE24_KO_DN		19	0.294925	1.55674	0.0481928	0.315985	1	2494	tags=47%, list=18%, signal=58%
GNF2_MCM4	GNF2_MCM4		50	0.185662	1.55628	0.0466019	0.31589	1	7728	tags=74%, list=55%, signal=166%
DNA_DIRECTED_RNA_POLYMERASE_II__HOLOENZYME	DNA_DIRECTED_RNA_POLYMERASE_II__HOLOENZYME		65	0.163123	1.55579	0.0552017	0.315896	1	9093	tags=82%, list=65%, signal=234%
CMV_HCMV_TIMECOURSE_4HRS_DN	CMV_HCMV_TIMECOURSE_4HRS_DN		29	0.23928	1.55542	0.0357143	0.315728	1	1956	tags=38%, list=14%, signal=44%
CIS_XPC_UP	CIS_XPC_UP		108	0.128303	1.55207	0.0715706	0.319941	1	5447	tags=52%, list=39%, signal=85%
TENEDINI_MEGAKARYOCYTIC_GENES	TENEDINI_MEGAKARYOCYTIC_GENES		41	0.199332	1.55107	0.0524109	0.320516	1	8440	tags=80%, list=61%, signal=204%
ST_GA12_PATHWAY	ST_GA12_PATHWAY		16	0.322933	1.55061	0.0668016	0.320371	1	9433	tags=100%, list=68%, signal=310%
MODULE_43	MODULE_43		77	0.148582	1.55054	0.0605428	0.31967	1	4633	tags=48%, list=33%, signal=72%
RRNA_METABOLIC_PROCESS	RRNA_METABOLIC_PROCESS		16	0.326348	1.55017	0.0597938	0.319432	1	5904	tags=75%, list=42%, signal=130%
HDACI_COLON_SUL24HRS_DN	HDACI_COLON_SUL24HRS_DN		96	0.134305	1.54768	0.0701403	0.322368	1	8441	tags=74%, list=61%, signal=186%
UVC_HIGH_D9_DN	UVC_HIGH_D9_DN		18	0.304022	1.5476	0.0645161	0.321743	1	8923	tags=94%, list=64%, signal=263%
MODULE_27	MODULE_27		166	0.102494	1.54735	0.0655738	0.321286	1	1441	tags=20%, list=10%, signal=23%
LEE_TCELLS4_UP	LEE_TCELLS4_UP		34	0.22937	1.54604	0.0564516	0.322478	1	3366	tags=47%, list=24%, signal=62%
CMV_ALL_UP	CMV_ALL_UP		82	0.147388	1.54508	0.0538922	0.32308	1	7469	tags=68%, list=54%, signal=146%
BRENTANI_SIGNALING	BRENTANI_SIGNALING		141	0.109799	1.54472	0.0507099	0.322842	1	11325	tags=92%, list=81%, signal=489%
MODULE_108	MODULE_108		22	0.269131	1.54415	0.0490798	0.322932	1	9550	tags=95%, list=69%, signal=303%
MAGNESIUM_ION_BINDING	MAGNESIUM_ION_BINDING		46	0.186242	1.54136	0.0543689	0.326224	1	10129	tags=91%, list=73%, signal=334%
V$TCF1P_Q6	V$TCF1P_Q6		143	0.110733	1.5401	0.0552268	0.327348	1	8406	tags=71%, list=60%, signal=178%
EXTRACELLULAR_STRUCTURE_ORGANIZATION_AND_BIOGENESIS	EXTRACELLULAR_STRUCTURE_ORGANIZATION_AND_BIOGENESIS		21	0.274629	1.53962	0.042	0.327274	1	4138	tags=57%, list=30%, signal=81%
V$E2F1DP1RB_01	V$E2F1DP1RB_01		152	0.108043	1.53898	0.0581162	0.327418	1	6390	tags=57%, list=46%, signal=103%
LINDSTEDT_DEND_UP	LINDSTEDT_DEND_UP		43	0.196256	1.53859	0.0423077	0.327222	1	2780	tags=40%, list=20%, signal=49%
GNF2_ATM	GNF2_ATM		20	0.288415	1.53835	0.0486815	0.326802	1	9218	tags=95%, list=66%, signal=281%
SMITH_HTERT_UP	SMITH_HTERT_UP		97	0.134198	1.53641	0.07	0.328905	1	8480	tags=74%, list=61%, signal=188%
GCM_PSME1	GCM_PSME1		77	0.146529	1.53475	0.0497018	0.330814	1	2672	tags=34%, list=19%, signal=42%
DNA_RECOMBINATION	DNA_RECOMBINATION		39	0.210474	1.53316	0.0769231	0.332328	1	5646	tags=62%, list=41%, signal=103%
ADENYL_NUCLEOTIDE_BINDING	ADENYL_NUCLEOTIDE_BINDING		133	0.118216	1.53303	0.0554493	0.331698	1	8525	tags=73%, list=61%, signal=186%
REGULATION_OF_DNA_REPLICATION	REGULATION_OF_DNA_REPLICATION		19	0.290441	1.53141	0.0797665	0.333371	1	7687	tags=84%, list=55%, signal=188%
CHR10P14	CHR10P14		16	0.317424	1.53111	0.0585774	0.333062	1	3417	tags=56%, list=25%, signal=74%
ATAAGCT,MIR-21	ATAAGCT,MIR-21		93	0.134018	1.53045	0.0687623	0.333308	1	5183	tags=51%, list=37%, signal=80%
SNACANNNYSYAGA_UNKNOWN	SNACANNNYSYAGA_UNKNOWN		50	0.178464	1.53021	0.0455446	0.332865	1	9499	tags=86%, list=68%, signal=270%
TTTTGAG,MIR-373	TTTTGAG,MIR-373		178	0.0999655	1.52653	0.0577689	0.337889	1	9343	tags=77%, list=67%, signal=231%
MODULE_568	MODULE_568		64	0.165074	1.52528	0.0623742	0.338977	1	2933	tags=38%, list=21%, signal=47%
HSA04514_CELL_ADHESION_MOLECULES	HSA04514_CELL_ADHESION_MOLECULES		75	0.148838	1.52338	0.0554493	0.341084	1	5736	tags=56%, list=41%, signal=95%
CHROMATIN	CHROMATIN		30	0.229102	1.5214	0.0767717	0.343429	1	7492	tags=77%, list=54%, signal=166%
VEGF_MMMEC_3HRS_UP	VEGF_MMMEC_3HRS_UP		53	0.178507	1.51963	0.0664062	0.345464	1	7770	tags=74%, list=56%, signal=166%
V$SOX9_B1	V$SOX9_B1		153	0.104486	1.51695	0.0814664	0.348741	1	8208	tags=69%, list=59%, signal=167%
GNF2_RFC3	GNF2_RFC3		39	0.203444	1.5161	0.0651731	0.349239	1	7529	tags=74%, list=54%, signal=161%
MORF_SKP1A	MORF_SKP1A		176	0.0964273	1.51609	0.0585683	0.348458	1	8089	tags=68%, list=58%, signal=159%
ROSS_MLL_FUSION	ROSS_MLL_FUSION		54	0.17921	1.51547	0.074	0.348638	1	4476	tags=50%, list=32%, signal=73%
HOHENKIRK_MONOCYTE_DEND_DN	HOHENKIRK_MONOCYTE_DEND_DN		81	0.147873	1.51542	0.0681363	0.347912	1	6548	tags=62%, list=47%, signal=116%
MODULE_385	MODULE_385		17	0.304213	1.51499	0.0653465	0.347764	1	6417	tags=76%, list=46%, signal=142%
MENSSEN_MYC_UP	MENSSEN_MYC_UP		25	0.259302	1.51479	0.0637066	0.347293	1	4193	tags=56%, list=30%, signal=80%
GCM_PTK2	GCM_PTK2		121	0.117533	1.51392	0.0579151	0.347863	1	7929	tags=69%, list=57%, signal=158%
NUCLEOLAR_PART	NUCLEOLAR_PART		18	0.30244	1.51204	0.0702087	0.349964	1	8945	tags=94%, list=64%, signal=264%
V$NFAT_Q4_01	V$NFAT_Q4_01		163	0.0991045	1.51183	0.0728745	0.349534	1	5299	tags=48%, list=38%, signal=76%
HSA00251_GLUTAMATE_METABOLISM	HSA00251_GLUTAMATE_METABOLISM		28	0.243987	1.51149	0.0686275	0.34921	1	9042	tags=89%, list=65%, signal=254%
GGGNNTTTCC_V$NFKB_Q6_01	GGGNNTTTCC_V$NFKB_Q6_01		74	0.151429	1.51135	0.0636183	0.34867	1	8440	tags=76%, list=61%, signal=191%
DER_IFNB_UP	DER_IFNB_UP		81	0.142603	1.51121	0.0649895	0.348082	1	4214	tags=44%, list=30%, signal=63%
MMS_MOUSE_LYMPH_HIGH_4HRS_UP	MMS_MOUSE_LYMPH_HIGH_4HRS_UP		32	0.222992	1.50918	0.0667976	0.350674	1	9086	tags=88%, list=65%, signal=251%
UVB_NHEK3_C6	UVB_NHEK3_C6		25	0.253996	1.50891	0.0661626	0.350313	1	7609	tags=80%, list=55%, signal=176%
HSA04640_HEMATOPOIETIC_CELL_LINEAGE	HSA04640_HEMATOPOIETIC_CELL_LINEAGE		34	0.214863	1.50747	0.0684105	0.351966	1	1110	tags=29%, list=8%, signal=32%
V$CHX10_01	V$CHX10_01		133	0.110881	1.50731	0.0701403	0.351408	1	1192	tags=20%, list=9%, signal=21%
RRAGTTGT_UNKNOWN	RRAGTTGT_UNKNOWN		149	0.106608	1.50713	0.0594262	0.350934	1	5540	tags=50%, list=40%, signal=83%
IGLESIAS_E2FMINUS_UP	IGLESIAS_E2FMINUS_UP		111	0.122587	1.50661	0.0702811	0.350907	1	2822	tags=32%, list=20%, signal=40%
MODULE_318	MODULE_318		28	0.235224	1.50654	0.0706638	0.350239	1	6677	tags=71%, list=48%, signal=137%
MITOCHONDRIAL_MEMBRANE	MITOCHONDRIAL_MEMBRANE		81	0.142603	1.50485	0.0804829	0.35202	1	8856	tags=78%, list=64%, signal=212%
HSA03020_RNA_POLYMERASE	HSA03020_RNA_POLYMERASE		23	0.261386	1.50402	0.0730689	0.352539	1	9080	tags=91%, list=65%, signal=262%
MORF_PRKDC	MORF_PRKDC		174	0.0973075	1.5031	0.0696721	0.353217	1	8345	tags=70%, list=60%, signal=171%
V$USF_Q6	V$USF_Q6		166	0.0999387	1.50155	0.073922	0.354999	1	7013	tags=60%, list=50%, signal=120%
PENG_GLUTAMINE_UP	PENG_GLUTAMINE_UP		198	0.0916375	1.50083	0.0730769	0.355399	1	4438	tags=41%, list=32%, signal=59%
V$CREB_01	V$CREB_01		164	0.101725	1.50034	0.0588235	0.35535	1	4628	tags=43%, list=33%, signal=64%
CHR16Q12	CHR16Q12		25	0.248025	1.50032	0.072407	0.354627	1	7692	tags=80%, list=55%, signal=178%
BROCKE_IL6	BROCKE_IL6		106	0.121534	1.4996	0.0623701	0.354985	1	11063	tags=92%, list=79%, signal=442%
GCM_PPP1CC	GCM_PPP1CC		49	0.181212	1.49581	0.0585938	0.360229	1	2600	tags=37%, list=19%, signal=45%
PASSERINI_GROWTH	PASSERINI_GROWTH		29	0.234347	1.49533	0.0690979	0.360274	1	5386	tags=62%, list=39%, signal=101%
SHEPARD_CRASH_AND_BURN_MUT_VS_WT_UP	SHEPARD_CRASH_AND_BURN_MUT_VS_WT_UP		128	0.116585	1.49509	0.0717054	0.359911	1	10902	tags=90%, list=78%, signal=410%
V$E2F_03	V$E2F_03		159	0.10014	1.49504	0.0787993	0.359228	1	5452	tags=49%, list=39%, signal=80%
SENSORY_PERCEPTION	SENSORY_PERCEPTION		81	0.142292	1.49455	0.0907258	0.35928	1	4906	tags=49%, list=35%, signal=76%
MORF_GPX4	MORF_GPX4		50	0.179718	1.49407	0.0645833	0.359289	1	8089	tags=76%, list=58%, signal=181%
CARIES_PULP_HIGH_UP	CARIES_PULP_HIGH_UP		44	0.188842	1.49405	0.0752896	0.358562	1	5290	tags=57%, list=38%, signal=91%
CHR11Q12	CHR11Q12		66	0.15404	1.49143	0.0632653	0.361841	1	4827	tags=50%, list=35%, signal=76%
MODULE_42	MODULE_42		24	0.255359	1.49013	0.0653061	0.363107	1	5733	tags=67%, list=41%, signal=113%
KANG_TERT_DN	KANG_TERT_DN		63	0.159489	1.48986	0.071291	0.362696	1	2430	tags=33%, list=17%, signal=40%
KRETZSCHMAR_IL6_DIFF	KRETZSCHMAR_IL6_DIFF		106	0.121534	1.48926	0.0728745	0.362913	1	11063	tags=92%, list=79%, signal=442%
MODULE_229	MODULE_229		30	0.2288	1.48844	0.0793651	0.363493	1	7032	tags=73%, list=50%, signal=148%
ASTON_DEPRESSION_DN	ASTON_DEPRESSION_DN		110	0.119325	1.48567	0.0748031	0.367136	1	3541	tags=37%, list=25%, signal=50%
HSA04360_AXON_GUIDANCE	HSA04360_AXON_GUIDANCE		109	0.124487	1.48514	0.0941176	0.36714	1	1473	tags=23%, list=11%, signal=25%
V$E2F1_Q4	V$E2F1_Q4		160	0.102071	1.48495	0.0735294	0.366679	1	5818	tags=52%, list=42%, signal=88%
MODULE_357	MODULE_357		43	0.193889	1.48418	0.062249	0.367122	1	2489	tags=37%, list=18%, signal=45%
ZHAN_TONSIL_BONEMARROW	ZHAN_TONSIL_BONEMARROW		33	0.218383	1.48395	0.0756303	0.366689	1	2451	tags=39%, list=18%, signal=48%
MODULE_337	MODULE_337		53	0.171626	1.48358	0.0591966	0.366533	1	9442	tags=85%, list=68%, signal=263%
LIZUKA_L0_SM_L1	LIZUKA_L0_SM_L1		15	0.319704	1.48238	0.0721649	0.367753	1	5764	tags=73%, list=41%, signal=125%
CACCAGC,MIR-138	CACCAGC,MIR-138		157	0.101492	1.48066	0.0793991	0.369975	1	4988	tags=46%, list=36%, signal=71%
CITRATE_CYCLE_TCA_CYCLE	CITRATE_CYCLE_TCA_CYCLE		19	0.284132	1.48032	0.0746269	0.369737	1	4110	tags=58%, list=30%, signal=82%
RUTELLA_HEPATGFSNDCS_UP	RUTELLA_HEPATGFSNDCS_UP		119	0.113266	1.47849	0.0627451	0.371971	1	2414	tags=29%, list=17%, signal=34%
V$HNF6_Q6	V$HNF6_Q6		128	0.111249	1.47562	0.0652591	0.37582	1	4883	tags=46%, list=35%, signal=70%
VANTVEER_BREAST_OUTCOME_GOOD_VS_POOR_DN	VANTVEER_BREAST_OUTCOME_GOOD_VS_POOR_DN		62	0.160522	1.47514	0.0703125	0.375911	1	9678	tags=85%, list=69%, signal=279%
V$ATF_01	V$ATF_01		161	0.099938	1.47495	0.0780287	0.375454	1	8484	tags=71%, list=61%, signal=179%
ADIPOGENESIS_HMSC_CLASS8_DN	ADIPOGENESIS_HMSC_CLASS8_DN		26	0.240437	1.47354	0.0833333	0.376986	1	6298	tags=69%, list=45%, signal=126%
BRCA1_OVEREXP_PROSTATE_DN	BRCA1_OVEREXP_PROSTATE_DN		69	0.14825	1.47301	0.0725806	0.377077	1	3394	tags=39%, list=24%, signal=51%
MORF_BUB1B	MORF_BUB1B		62	0.157328	1.47137	0.0724346	0.379106	1	8150	tags=74%, list=59%, signal=178%
GNF2_MLH1	GNF2_MLH1		37	0.206751	1.47122	0.0744467	0.378573	1	4655	tags=54%, list=33%, signal=81%
CHIARETTI_T_ALL	CHIARETTI_T_ALL		179	0.0932526	1.47097	0.0655738	0.378251	1	2607	tags=28%, list=19%, signal=34%
REGULATION_OF_CYCLIN_DEPENDENT_PROTEIN_KINASE_ACTIVITY	REGULATION_OF_CYCLIN_DEPENDENT_PROTEIN_KINASE_ACTIVITY		41	0.188868	1.46955	0.0798403	0.379748	1	6887	tags=68%, list=49%, signal=135%
MORF_PPP1CC	MORF_PPP1CC		151	0.103584	1.46925	0.0815939	0.379501	1	8348	tags=70%, list=60%, signal=173%
MODULE_297	MODULE_297		43	0.193889	1.46706	0.0745968	0.382462	1	2489	tags=37%, list=18%, signal=45%
DOUBLE_STRAND_BREAK_REPAIR	DOUBLE_STRAND_BREAK_REPAIR		22	0.261795	1.46576	0.0812379	0.383796	1	5854	tags=68%, list=42%, signal=117%
FALT_BCLL_IG_MUTATED_VS_WT_DN	FALT_BCLL_IG_MUTATED_VS_WT_DN		41	0.189569	1.46441	0.0730223	0.385274	1	4160	tags=49%, list=30%, signal=69%
NUCLEOTIDE_BIOSYNTHETIC_PROCESS	NUCLEOTIDE_BIOSYNTHETIC_PROCESS		16	0.299551	1.46416	0.0795918	0.384875	1	4536	tags=63%, list=33%, signal=93%
HSA05212_PANCREATIC_CANCER	HSA05212_PANCREATIC_CANCER		70	0.146934	1.46398	0.0840164	0.384445	1	8706	tags=77%, list=63%, signal=205%
TAKEDA_NUP8_HOXA9_8D_DN	TAKEDA_NUP8_HOXA9_8D_DN		110	0.118717	1.4633	0.0819048	0.384688	1	11272	tags=93%, list=81%, signal=483%
V$POU3F2_02	V$POU3F2_02		137	0.10755	1.46133	0.083004	0.387308	1	10409	tags=85%, list=75%, signal=335%
UVC_HIGH_D5_DN	UVC_HIGH_D5_DN		31	0.22361	1.4609	0.0752475	0.387309	1	4978	tags=58%, list=36%, signal=90%
MITOCHONDRIAL_INNER_MEMBRANE	MITOCHONDRIAL_INNER_MEMBRANE		62	0.155008	1.46053	0.0916667	0.387218	1	8856	tags=79%, list=64%, signal=216%
GNF2_RAB3A	GNF2_RAB3A		23	0.255256	1.46024	0.0941176	0.386931	1	1294	tags=35%, list=9%, signal=38%
V$STAT5A_03	V$STAT5A_03		138	0.107239	1.45971	0.0662651	0.387101	1	9419	tags=78%, list=68%, signal=239%
GGGCATT,MIR-365	GGGCATT,MIR-365		93	0.127866	1.45944	0.0801603	0.386728	1	7065	tags=63%, list=51%, signal=128%
NAB_LUNG_DN	NAB_LUNG_DN		39	0.192565	1.4591	0.0950495	0.386537	1	7323	tags=72%, list=53%, signal=151%
STRESS_GENOTOXIC_SPECIFIC_DN	STRESS_GENOTOXIC_SPECIFIC_DN		35	0.20291	1.45716	0.0861723	0.38907	1	1955	tags=34%, list=14%, signal=40%
AAANWWTGC_UNKNOWN	AAANWWTGC_UNKNOWN		125	0.110774	1.45643	0.0982318	0.389546	1	1144	tags=19%, list=8%, signal=21%
MOUSE_TISSUE_TESTIS	MOUSE_TISSUE_TESTIS		16	0.30266	1.45586	0.0625	0.389829	1	9715	tags=100%, list=70%, signal=330%
REGULATION_OF_SECRETION	REGULATION_OF_SECRETION		20	0.272623	1.4532	0.0932039	0.393594	1	1082	tags=35%, list=8%, signal=38%
TATCTGG,MIR-488	TATCTGG,MIR-488		50	0.171075	1.45293	0.0846774	0.393324	1	9323	tags=84%, list=67%, signal=253%
HSC_MATURE_SHARED	HSC_MATURE_SHARED		186	0.0904095	1.4524	0.0650888	0.393496	1	6169	tags=53%, list=44%, signal=94%
ATAGGAA,MIR-202	ATAGGAA,MIR-202		83	0.137336	1.45157	0.0920245	0.3942	1	2628	tags=33%, list=19%, signal=40%
ZHAN_MULTIPLE_MYELOMA_VS_NORMAL_DN	ZHAN_MULTIPLE_MYELOMA_VS_NORMAL_DN		22	0.255538	1.44899	0.0885609	0.39774	1	877	tags=32%, list=6%, signal=34%
GNF2_INPP5D	GNF2_INPP5D		30	0.221056	1.44778	0.0903733	0.398997	1	5747	tags=63%, list=41%, signal=108%
AGCTCCT,MIR-28	AGCTCCT,MIR-28		70	0.148963	1.44669	0.101833	0.40005	1	1317	tags=24%, list=9%, signal=27%
EPIDERMAL_GROWTH_FACTOR_RECEPTOR_SIGNALING_PATHWAY	EPIDERMAL_GROWTH_FACTOR_RECEPTOR_SIGNALING_PATHWAY		16	0.292883	1.44583	0.0882353	0.400781	1	9851	tags=100%, list=71%, signal=341%
SHIPP_FL_VS_DLBCL_DN	SHIPP_FL_VS_DLBCL_DN		31	0.217317	1.44476	0.0883534	0.40174	1	4167	tags=52%, list=30%, signal=73%
AMINO_ACID_TRANSMEMBRANE_TRANSPORTER_ACTIVITY	AMINO_ACID_TRANSMEMBRANE_TRANSPORTER_ACTIVITY		19	0.27685	1.44217	0.0960334	0.405373	1	7876	tags=84%, list=57%, signal=194%
MODULE_131	MODULE_131		17	0.283502	1.4419	0.105376	0.405052	1	1790	tags=41%, list=13%, signal=47%
LEE_MYC_E2F1_DN	LEE_MYC_E2F1_DN		31	0.212936	1.44063	0.0954274	0.406414	1	6474	tags=68%, list=46%, signal=126%
V$CETS1P54_01	V$CETS1P54_01		162	0.0978559	1.44049	0.079918	0.405881	1	10515	tags=85%, list=76%, signal=344%
MORF_TERF2IP	MORF_TERF2IP		99	0.122008	1.44015	0.0893204	0.405793	1	7174	tags=64%, list=52%, signal=130%
REGULATION_OF_CYTOKINE_BIOSYNTHETIC_PROCESS	REGULATION_OF_CYTOKINE_BIOSYNTHETIC_PROCESS		15	0.302451	1.44009	0.0715706	0.405127	1	6004	tags=73%, list=43%, signal=129%
LEE_ACOX1_UP	LEE_ACOX1_UP		45	0.186764	1.4396	0.0923695	0.40516	1	2358	tags=36%, list=17%, signal=43%
V$CREBP1_Q2	V$CREBP1_Q2		155	0.0993537	1.43885	0.109344	0.405644	1	1416	tags=20%, list=10%, signal=22%
RESPONSE_TO_WOUNDING	RESPONSE_TO_WOUNDING		95	0.125772	1.43867	0.0798403	0.405207	1	1631	tags=24%, list=12%, signal=27%
MODULE_154	MODULE_154		41	0.187604	1.4366	0.0780287	0.408007	1	2489	tags=37%, list=18%, signal=44%
MRNA_METABOLIC_PROCESS	MRNA_METABOLIC_PROCESS		81	0.137057	1.43518	0.101761	0.409776	1	8417	tags=74%, list=60%, signal=186%
V$ETS_Q4	V$ETS_Q4		149	0.102039	1.43444	0.0894309	0.410382	1	9248	tags=77%, list=66%, signal=225%
V$PAX_Q6	V$PAX_Q6		151	0.100431	1.4339	0.0843373	0.410538	1	5348	tags=48%, list=38%, signal=78%
HSA00240_PYRIMIDINE_METABOLISM	HSA00240_PYRIMIDINE_METABOLISM		77	0.140897	1.43289	0.105578	0.411509	1	9080	tags=79%, list=65%, signal=226%
AGUIRRE_PANCREAS_CHR1	AGUIRRE_PANCREAS_CHR1		26	0.237676	1.43285	0.0938776	0.410794	1	6872	tags=73%, list=49%, signal=144%
HSA00530_AMINOSUGARS_METABOLISM	HSA00530_AMINOSUGARS_METABOLISM		24	0.245019	1.43111	0.0942623	0.413025	1	4136	tags=54%, list=30%, signal=77%
GGAANCGGAANY_UNKNOWN	GGAANCGGAANY_UNKNOWN		74	0.146303	1.43097	0.0958084	0.412475	1	8511	tags=76%, list=61%, signal=194%
MANALO_HYPOXIA_UP	MANALO_HYPOXIA_UP		79	0.136493	1.43091	0.0914894	0.411862	1	1282	tags=23%, list=9%, signal=25%
V$OCT1_04	V$OCT1_04		131	0.105617	1.43082	0.0843621	0.411252	1	6196	tags=55%, list=44%, signal=98%
PDGF_ES_UP	PDGF_ES_UP		17	0.29235	1.43075	0.10101	0.410602	1	6582	tags=76%, list=47%, signal=145%
CYTOKINE_METABOLIC_PROCESS	CYTOKINE_METABOLIC_PROCESS		18	0.291391	1.43012	0.100642	0.410918	1	6004	tags=72%, list=43%, signal=127%
MODULE_239	MODULE_239		115	0.115577	1.42986	0.0921569	0.410602	1	11360	tags=93%, list=82%, signal=501%
CELL_MOTILITY	CELL_MOTILITY		77	0.140237	1.42908	0.0928854	0.411211	1	9270	tags=81%, list=67%, signal=240%
MORF_CCNF	MORF_CCNF		65	0.148803	1.42908	0.113725	0.410463	1	8863	tags=78%, list=64%, signal=215%
HSA00340_HISTIDINE_METABOLISM	HSA00340_HISTIDINE_METABOLISM		25	0.240535	1.4261	0.0992063	0.414767	1	6125	tags=68%, list=44%, signal=121%
V$SREBP1_01	V$SREBP1_01		118	0.113014	1.42486	0.086	0.416181	1	8824	tags=75%, list=63%, signal=202%
CELLCYCLEPATHWAY	CELLCYCLEPATHWAY		22	0.259134	1.42465	0.0807692	0.415817	1	5258	tags=64%, list=38%, signal=102%
COATED_MEMBRANE	COATED_MEMBRANE		17	0.286205	1.42392	0.0974155	0.416337	1	9125	tags=94%, list=66%, signal=273%
HSA03022_BASAL_TRANSCRIPTION_FACTORS	HSA03022_BASAL_TRANSCRIPTION_FACTORS		30	0.221733	1.42279	0.0870445	0.417513	1	6666	tags=70%, list=48%, signal=134%
CMV_HCMV_6HRS_DN	CMV_HCMV_6HRS_DN		47	0.176728	1.42242	0.0841683	0.417334	1	10287	tags=91%, list=74%, signal=349%
MORF_MAP2K2	MORF_MAP2K2		119	0.110695	1.42167	0.0954357	0.417892	1	9471	tags=79%, list=68%, signal=245%
V$USF_C	V$USF_C		177	0.0926576	1.42026	0.0815109	0.419573	1	5334	tags=47%, list=38%, signal=76%
GCGNNANTTCC_UNKNOWN	GCGNNANTTCC_UNKNOWN		86	0.132353	1.42017	0.0923077	0.418956	1	3349	tags=37%, list=24%, signal=49%
HSA05215_PROSTATE_CANCER	HSA05215_PROSTATE_CANCER		82	0.134803	1.4184	0.0982318	0.421418	1	9851	tags=84%, list=71%, signal=286%
LEE_DENA_UP	LEE_DENA_UP		40	0.187894	1.41808	0.10338	0.421261	1	2264	tags=35%, list=16%, signal=42%
ATMPATHWAY	ATMPATHWAY		19	0.271037	1.41777	0.100971	0.421048	1	5758	tags=68%, list=41%, signal=116%
RESPONSE_TO_EXTERNAL_STIMULUS	RESPONSE_TO_EXTERNAL_STIMULUS		151	0.0984378	1.41724	0.0965665	0.421256	1	1502	tags=21%, list=11%, signal=23%
ATGTTAA,MIR-302C	ATGTTAA,MIR-302C		185	0.0908896	1.4168	0.110187	0.421244	1	5826	tags=51%, list=42%, signal=86%
MEMBRANE_COAT	MEMBRANE_COAT		17	0.286205	1.4156	0.127701	0.422712	1	9125	tags=94%, list=66%, signal=273%
METALLOPEPTIDASE_ACTIVITY	METALLOPEPTIDASE_ACTIVITY		35	0.200782	1.41462	0.0958333	0.423644	1	3974	tags=49%, list=29%, signal=68%
V$DR4_Q2	V$DR4_Q2		155	0.0976624	1.41459	0.0865801	0.422952	1	6830	tags=59%, list=49%, signal=114%
MODULE_573	MODULE_573		17	0.287985	1.41441	0.112871	0.422509	1	3366	tags=53%, list=24%, signal=70%
TTANWNANTGGM_UNKNOWN	TTANWNANTGGM_UNKNOWN		32	0.207563	1.41411	0.109804	0.42232	1	8430	tags=81%, list=61%, signal=205%
GNF2_PTPRC	GNF2_PTPRC		48	0.17172	1.41333	0.10883	0.423009	1	2548	tags=35%, list=18%, signal=43%
GCTCTTG,MIR-335	GCTCTTG,MIR-335		64	0.148062	1.41308	0.0836576	0.422702	1	3604	tags=41%, list=26%, signal=55%
MODULE_537	MODULE_537		15	0.297247	1.41225	0.104082	0.423461	1	5148	tags=67%, list=37%, signal=106%
ANTI_APOPTOSIS	ANTI_APOPTOSIS		96	0.123771	1.41192	0.0934959	0.423277	1	2349	tags=29%, list=17%, signal=35%
ENDONUCLEASE_ACTIVITY	ENDONUCLEASE_ACTIVITY		23	0.248698	1.41156	0.1125	0.423188	1	6229	tags=70%, list=45%, signal=126%
AAAGGGA,MIR-204,MIR-211	AAAGGGA,MIR-204,MIR-211		175	0.0916123	1.4113	0.0944882	0.422957	1	9323	tags=76%, list=67%, signal=227%
HEMOSTASIS	HEMOSTASIS		22	0.246835	1.41075	0.0983264	0.423194	1	1631	tags=36%, list=12%, signal=41%
SPRYPATHWAY	SPRYPATHWAY		16	0.292883	1.40959	0.124752	0.424475	1	9851	tags=100%, list=71%, signal=341%
MODULE_310	MODULE_310		17	0.284094	1.40767	0.100592	0.427049	1	7516	tags=82%, list=54%, signal=179%
MITOCHONDRIAL_MEMBRANE_PART	MITOCHONDRIAL_MEMBRANE_PART		51	0.168534	1.40734	0.103314	0.426918	1	8856	tags=80%, list=64%, signal=220%
CYTOKINE_PRODUCTION	CYTOKINE_PRODUCTION		34	0.206306	1.40589	0.101761	0.428799	1	4096	tags=50%, list=29%, signal=71%
HCC_SURVIVAL_GOOD_VS_POOR_DN	HCC_SURVIVAL_GOOD_VS_POOR_DN		113	0.113331	1.40367	0.0952381	0.432028	1	7430	tags=65%, list=53%, signal=137%
V$SOX5_01	V$SOX5_01		153	0.0966085	1.40363	0.0983607	0.431363	1	10683	tags=86%, list=77%, signal=366%
SIG_CD40PATHWAYMAP	SIG_CD40PATHWAYMAP		32	0.209501	1.4027	0.0987395	0.432261	1	10579	tags=97%, list=76%, signal=402%
SMALL_NUCLEAR_RIBONUCLEOPROTEIN_COMPLEX	SMALL_NUCLEAR_RIBONUCLEOPROTEIN_COMPLEX		22	0.248274	1.40266	0.0936255	0.431575	1	7308	tags=77%, list=52%, signal=162%
NUCLEAR_MEMBRANE_PART	NUCLEAR_MEMBRANE_PART		39	0.184605	1.401	0.101449	0.43375	1	9576	tags=87%, list=69%, signal=278%
CELL_GROWTH_AND_OR_MAINTENANCE	CELL_GROWTH_AND_OR_MAINTENANCE		46	0.172284	1.40088	0.112426	0.433242	1	3057	tags=39%, list=22%, signal=50%
KTGGYRSGAA_UNKNOWN	KTGGYRSGAA_UNKNOWN		48	0.170855	1.40045	0.126394	0.433292	1	7202	tags=69%, list=52%, signal=142%
RACCYCDPATHWAY	RACCYCDPATHWAY		22	0.240722	1.40038	0.127863	0.432683	1	8046	tags=82%, list=58%, signal=193%
JNK_UP	JNK_UP		24	0.244821	1.39969	0.106122	0.433089	1	4719	tags=58%, list=34%, signal=88%
LOCOMOTORY_BEHAVIOR	LOCOMOTORY_BEHAVIOR		39	0.186478	1.39912	0.115768	0.433385	1	9550	tags=87%, list=69%, signal=277%
ST_GA13_PATHWAY	ST_GA13_PATHWAY		33	0.205283	1.39839	0.113725	0.433941	1	9385	tags=88%, list=67%, signal=269%
CHR5Q12	CHR5Q12		26	0.229397	1.39768	0.103659	0.434476	1	4309	tags=54%, list=31%, signal=78%
UBIQUITIN_LIGASE_COMPLEX	UBIQUITIN_LIGASE_COMPLEX		25	0.232907	1.39651	0.102459	0.435766	1	5674	tags=64%, list=41%, signal=108%
HDACI_COLON_CUR48HRS_UP	HDACI_COLON_CUR48HRS_UP		55	0.155966	1.39645	0.121849	0.435152	1	3406	tags=40%, list=24%, signal=53%
EGF_HDMEC_UP	EGF_HDMEC_UP		40	0.187019	1.39639	0.0973631	0.434551	1	8891	tags=83%, list=64%, signal=228%
MORF_PSMC1	MORF_PSMC1		160	0.0942857	1.39578	0.118712	0.434886	1	7840	tags=66%, list=56%, signal=148%
IGF_VS_PDGF_UP	IGF_VS_PDGF_UP		32	0.21126	1.39536	0.110672	0.434881	1	2286	tags=38%, list=16%, signal=45%
CHAUHAN_2ME2	CHAUHAN_2ME2		42	0.17922	1.39336	0.101796	0.437842	1	3479	tags=43%, list=25%, signal=57%
HSA00500_STARCH_AND_SUCROSE_METABOLISM	HSA00500_STARCH_AND_SUCROSE_METABOLISM		45	0.176068	1.39316	0.101695	0.437434	1	2197	tags=33%, list=16%, signal=39%
CHR4Q28	CHR4Q28		19	0.262121	1.39314	0.115079	0.43675	1	5882	tags=68%, list=42%, signal=118%
EDG1PATHWAY	EDG1PATHWAY		21	0.260759	1.39217	0.102941	0.437905	1	9636	tags=95%, list=69%, signal=309%
TAVOR_CEBP_DN	TAVOR_CEBP_DN		19	0.265451	1.39162	0.114919	0.438157	1	1438	tags=37%, list=10%, signal=41%
BRCA_BRCA1_NEG	BRCA_BRCA1_NEG		123	0.107421	1.39151	0.118343	0.437598	1	5083	tags=47%, list=37%, signal=74%
UVC_TTD-XPCS_COMMON_UP	UVC_TTD-XPCS_COMMON_UP		20	0.256587	1.39097	0.113949	0.437868	1	8268	tags=85%, list=59%, signal=209%
BECKER_TAMOXIFEN_RESISTANT_UP	BECKER_TAMOXIFEN_RESISTANT_UP		33	0.203196	1.39047	0.10566	0.43798	1	3928	tags=48%, list=28%, signal=67%
CYTOKINE_BIOSYNTHETIC_PROCESS	CYTOKINE_BIOSYNTHETIC_PROCESS		17	0.27501	1.39038	0.105051	0.437403	1	6004	tags=71%, list=43%, signal=124%
CHR12Q12	CHR12Q12		37	0.190275	1.38909	0.134981	0.438989	1	9024	tags=84%, list=65%, signal=237%
MODULE_257	MODULE_257		136	0.0998741	1.38876	0.0974155	0.438858	1	10295	tags=84%, list=74%, signal=318%
TRANSMISSION_OF_NERVE_IMPULSE	TRANSMISSION_OF_NERVE_IMPULSE		96	0.120869	1.38849	0.110429	0.438599	1	2099	tags=27%, list=15%, signal=32%
IGF1_NIH3T3_UP	IGF1_NIH3T3_UP		31	0.210408	1.38586	0.110429	0.442634	1	4263	tags=52%, list=31%, signal=74%
LIGASE_ACTIVITY	LIGASE_ACTIVITY		93	0.122391	1.38555	0.126252	0.442483	1	6991	tags=62%, list=50%, signal=124%
FERRANDO_MLL_T_ALL_UP	FERRANDO_MLL_T_ALL_UP		62	0.154159	1.3855	0.114165	0.441839	1	9317	tags=82%, list=67%, signal=247%
DSRNA_UP	DSRNA_UP		34	0.198726	1.38488	0.133462	0.442262	1	7478	tags=74%, list=54%, signal=158%
IGF_VS_PDGF_DN	IGF_VS_PDGF_DN		35	0.197871	1.38428	0.110251	0.442618	1	2025	tags=34%, list=15%, signal=40%
HSA00310_LYSINE_DEGRADATION	HSA00310_LYSINE_DEGRADATION		41	0.184015	1.38395	0.106942	0.442484	1	9332	tags=85%, list=67%, signal=258%
CHR10P15	CHR10P15		26	0.228318	1.38308	0.113546	0.443289	1	4324	tags=54%, list=31%, signal=78%
V$MZF1_01	V$MZF1_01		139	0.102591	1.38306	0.126214	0.442596	1	1490	tags=21%, list=11%, signal=23%
UVC_HIGH_D8_DN	UVC_HIGH_D8_DN		26	0.230836	1.38294	0.121795	0.442083	1	4289	tags=54%, list=31%, signal=78%
ROSS_CBF	ROSS_CBF		52	0.164403	1.38164	0.100971	0.443771	1	2003	tags=31%, list=14%, signal=36%
BRENTANI_CELL_ADHESION	BRENTANI_CELL_ADHESION		72	0.138366	1.38153	0.118952	0.443267	1	6399	tags=60%, list=46%, signal=110%
PROTEIN_RNA_COMPLEX_ASSEMBLY	PROTEIN_RNA_COMPLEX_ASSEMBLY		64	0.145118	1.38058	0.110251	0.444258	1	4080	tags=44%, list=29%, signal=62%
GNF2_MSH2	GNF2_MSH2		26	0.226154	1.38042	0.0996094	0.443817	1	8639	tags=85%, list=62%, signal=222%
TTGGGAG,MIR-150	TTGGGAG,MIR-150		64	0.147054	1.38031	0.11501	0.443279	1	9493	tags=83%, list=68%, signal=259%
CALMODULIN_BINDING	CALMODULIN_BINDING		19	0.263767	1.37989	0.128049	0.443365	1	7325	tags=79%, list=53%, signal=166%
MODULE_533	MODULE_533		29	0.21608	1.37952	0.118447	0.443321	1	1318	tags=31%, list=9%, signal=34%
TRANSFERASE_ACTIVITY__TRANSFERRING_GLYCOSYL_GROUPS	TRANSFERASE_ACTIVITY__TRANSFERRING_GLYCOSYL_GROUPS		86	0.121191	1.37712	0.110883	0.447147	1	4637	tags=45%, list=33%, signal=68%
V$PAX8_01	V$PAX8_01		23	0.243407	1.37692	0.109015	0.446823	1	8119	tags=83%, list=58%, signal=198%
HOGERKORP_CD44_UP	HOGERKORP_CD44_UP		16	0.288165	1.3764	0.117083	0.447001	1	3824	tags=56%, list=27%, signal=77%
V$OLF1_01	V$OLF1_01		148	0.0961492	1.37573	0.11002	0.447477	1	8366	tags=70%, list=60%, signal=172%
VESICLE_COAT	VESICLE_COAT		16	0.282504	1.37502	0.120388	0.448066	1	9125	tags=94%, list=66%, signal=272%
GTPASE_ACTIVATOR_ACTIVITY	GTPASE_ACTIVATOR_ACTIVITY		50	0.169475	1.3739	0.118952	0.449377	1	6560	tags=64%, list=47%, signal=121%
ISOMERASE_ACTIVITY	ISOMERASE_ACTIVITY		28	0.220463	1.37385	0.125498	0.448762	1	3898	tags=50%, list=28%, signal=69%
ATGCTGG,MIR-338	ATGCTGG,MIR-338		82	0.132133	1.37343	0.114919	0.448737	1	8869	tags=77%, list=64%, signal=210%
XU_CBP_UP	XU_CBP_UP		17	0.272227	1.3731	0.108	0.448593	1	2766	tags=47%, list=20%, signal=59%
GCM_APEX1	GCM_APEX1		103	0.115049	1.37284	0.104046	0.448381	1	2600	tags=30%, list=19%, signal=37%
MODULE_399	MODULE_399		35	0.193941	1.37249	0.124248	0.448276	1	7650	tags=74%, list=55%, signal=164%
ALANINE_AND_ASPARTATE_METABOLISM	ALANINE_AND_ASPARTATE_METABOLISM		16	0.278613	1.37233	0.131429	0.447907	1	6568	tags=75%, list=47%, signal=142%
ET743_SARCOMA_72HRS_UP	ET743_SARCOMA_72HRS_UP		57	0.156035	1.37228	0.134653	0.447288	1	1744	tags=28%, list=13%, signal=32%
I_KAPPAB_KINASE_NF_KAPPAB_CASCADE	I_KAPPAB_KINASE_NF_KAPPAB_CASCADE		96	0.120137	1.37029	0.123314	0.450219	1	1819	tags=25%, list=13%, signal=29%
TCCAGAT,MIR-516-5P	TCCAGAT,MIR-516-5P		87	0.129095	1.36995	0.128906	0.450129	1	8777	tags=76%, list=63%, signal=204%
LVAD_HEARTFAILURE_DN	LVAD_HEARTFAILURE_DN		27	0.222118	1.36989	0.0966469	0.449533	1	1038	tags=30%, list=7%, signal=32%
CAATGCA,MIR-33	CAATGCA,MIR-33		73	0.137993	1.36926	0.115234	0.449884	1	4955	tags=49%, list=36%, signal=76%
TCA	TCA		15	0.297649	1.36858	0.146691	0.450414	1	8856	tags=93%, list=64%, signal=256%
CATION_BINDING	CATION_BINDING		145	0.0961243	1.36758	0.127202	0.451619	1	4917	tags=45%, list=35%, signal=69%
MODULE_332	MODULE_332		39	0.186827	1.36714	0.134269	0.451751	1	8831	tags=82%, list=63%, signal=224%
MODULE_102	MODULE_102		16	0.285226	1.36713	0.121387	0.451058	1	6476	tags=75%, list=47%, signal=140%
ATACTGT,MIR-144	ATACTGT,MIR-144		155	0.0942588	1.36692	0.127701	0.450726	1	9123	tags=75%, list=66%, signal=215%
HOGERKORP_ANTI_CD44_UP	HOGERKORP_ANTI_CD44_UP		16	0.27527	1.36618	0.121807	0.451356	1	3133	tags=50%, list=22%, signal=64%
V$HFH1_01	V$HFH1_01		140	0.100078	1.36509	0.116466	0.452619	1	1504	tags=21%, list=11%, signal=23%
REGULATION_OF_BODY_FLUID_LEVELS	REGULATION_OF_BODY_FLUID_LEVELS		27	0.216562	1.365	0.114341	0.452079	1	1631	tags=33%, list=12%, signal=38%
CHR7Q34	CHR7Q34		20	0.257299	1.36473	0.121514	0.451876	1	3384	tags=50%, list=24%, signal=66%
NEMETH_TNF_UP	NEMETH_TNF_UP		66	0.14127	1.3642	0.117063	0.452133	1	11334	tags=95%, list=81%, signal=510%
PROTEIN_HOMODIMERIZATION_ACTIVITY	PROTEIN_HOMODIMERIZATION_ACTIVITY		86	0.128028	1.36384	0.121514	0.452135	1	3085	tags=35%, list=22%, signal=45%
CHR16Q13	CHR16Q13		22	0.236551	1.36307	0.114173	0.452897	1	4306	tags=55%, list=31%, signal=79%
COATED_VESICLE_MEMBRANE	COATED_VESICLE_MEMBRANE		16	0.282504	1.36302	0.112782	0.452288	1	9125	tags=94%, list=66%, signal=272%
REGULATION_OF_CELL_CYCLE	REGULATION_OF_CELL_CYCLE		162	0.0927917	1.36089	0.143137	0.455502	1	7576	tags=64%, list=54%, signal=138%
IFNALPHA_NL_UP	IFNALPHA_NL_UP		23	0.239392	1.36084	0.12831	0.45488	1	3331	tags=48%, list=24%, signal=63%
TRANSLATION_FACTOR_ACTIVITY__NUCLEIC_ACID_BINDING	TRANSLATION_FACTOR_ACTIVITY__NUCLEIC_ACID_BINDING		36	0.190305	1.36024	0.129344	0.455265	1	8187	tags=78%, list=59%, signal=188%
TGTATGA,MIR-485-3P	TGTATGA,MIR-485-3P		106	0.111465	1.35824	0.128107	0.45817	1	9757	tags=81%, list=70%, signal=269%
JECHLINGER_EMT_UP	JECHLINGER_EMT_UP		45	0.171241	1.35811	0.136821	0.457728	1	2264	tags=33%, list=16%, signal=40%
SYNAPSE_ORGANIZATION_AND_BIOGENESIS	SYNAPSE_ORGANIZATION_AND_BIOGENESIS		15	0.291525	1.35687	0.114688	0.459366	1	1514	tags=40%, list=11%, signal=45%
MODULE_284	MODULE_284		33	0.199525	1.35513	0.124756	0.461901	1	1447	tags=30%, list=10%, signal=34%
CHR1Q41	CHR1Q41		15	0.290101	1.35452	0.140756	0.462387	1	8961	tags=93%, list=64%, signal=262%
BRCA_PROGNOSIS_POS	BRCA_PROGNOSIS_POS		31	0.20764	1.35441	0.122047	0.461895	1	3403	tags=45%, list=24%, signal=60%
MODULE_453	MODULE_453		37	0.187438	1.35391	0.132	0.462114	1	5676	tags=59%, list=41%, signal=100%
HSA00480_GLUTATHIONE_METABOLISM	HSA00480_GLUTATHIONE_METABOLISM		27	0.209376	1.35231	0.139113	0.464346	1	8436	tags=81%, list=61%, signal=206%
LEE_MYC_DN	LEE_MYC_DN		36	0.192045	1.35162	0.156989	0.464955	1	7776	tags=75%, list=56%, signal=169%
GNF2_NPM1	GNF2_NPM1		57	0.15281	1.35127	0.145098	0.464859	1	2766	tags=35%, list=20%, signal=44%
POMEROY_MD_TREATMENT_GOOD_VS_POOR_DN	POMEROY_MD_TREATMENT_GOOD_VS_POOR_DN		22	0.240506	1.35021	0.133333	0.466113	1	5517	tags=64%, list=40%, signal=105%
CELL_CYCLE_REGULATOR	CELL_CYCLE_REGULATOR		19	0.252913	1.3489	0.141684	0.467883	1	6743	tags=74%, list=48%, signal=143%
PROTEASE_INHIBITOR_ACTIVITY	PROTEASE_INHIBITOR_ACTIVITY		17	0.262775	1.34693	0.118609	0.470941	1	5355	tags=65%, list=38%, signal=105%
KENNY_WNT_UP	KENNY_WNT_UP		39	0.181924	1.34682	0.129921	0.47046	1	8542	tags=79%, list=61%, signal=205%
V$E2F1_Q4_01	V$E2F1_Q4_01		155	0.09468	1.34679	0.13253	0.469808	1	6332	tags=55%, list=45%, signal=99%
GCM_ANP32B	GCM_ANP32B		32	0.200424	1.34636	0.14902	0.4699	1	8094	tags=78%, list=58%, signal=186%
CCCACAT,MIR-299-3P	CCCACAT,MIR-299-3P		44	0.175263	1.34519	0.152642	0.47139	1	4529	tags=50%, list=33%, signal=74%
BYSTRYKH_HSC_BRAIN_CIS_GLOCUS	BYSTRYKH_HSC_BRAIN_CIS_GLOCUS		44	0.175011	1.34507	0.145418	0.470943	1	8647	tags=80%, list=62%, signal=209%
MTORPATHWAY	MTORPATHWAY		22	0.240578	1.34387	0.139764	0.472527	1	9947	tags=95%, list=71%, signal=334%
HDACI_COLON_SUL_DN	HDACI_COLON_SUL_DN		175	0.087881	1.34376	0.126984	0.471984	1	9056	tags=74%, list=65%, signal=208%
V$HSF1_01	V$HSF1_01		141	0.0961606	1.34294	0.131048	0.472755	1	6871	tags=59%, list=49%, signal=115%
REGULATION_OF_PROTEIN_KINASE_ACTIVITY	REGULATION_OF_PROTEIN_KINASE_ACTIVITY		129	0.10167	1.34226	0.148699	0.473298	1	10795	tags=88%, list=78%, signal=386%
GH_AUTOCRINE_UP	GH_AUTOCRINE_UP		120	0.105621	1.34218	0.145455	0.472748	1	8289	tags=70%, list=60%, signal=171%
ENZYME_ACTIVATOR_ACTIVITY	ENZYME_ACTIVATOR_ACTIVITY		99	0.115137	1.34218	0.151579	0.472063	1	6847	tags=61%, list=49%, signal=118%
GTCAACC,MIR-380-5P	GTCAACC,MIR-380-5P		15	0.285012	1.34216	0.134855	0.47141	1	2533	tags=47%, list=18%, signal=57%
MODULE_200	MODULE_200		20	0.255472	1.34133	0.14425	0.472186	1	4802	tags=60%, list=34%, signal=91%
HSA00020_CITRATE_CYCLE	HSA00020_CITRATE_CYCLE		26	0.21679	1.34095	0.130346	0.472266	1	10376	tags=96%, list=75%, signal=376%
ENDOPEPTIDASE_ACTIVITY	ENDOPEPTIDASE_ACTIVITY		74	0.133198	1.33959	0.152475	0.47405	1	4176	tags=43%, list=30%, signal=61%
MODULE_189	MODULE_189		20	0.248612	1.33951	0.126316	0.473476	1	6290	tags=70%, list=45%, signal=127%
HESS_HOXAANMEIS1_DN	HESS_HOXAANMEIS1_DN		55	0.154034	1.3392	0.142292	0.473325	1	2420	tags=33%, list=17%, signal=39%
V$AP2GAMMA_01	V$AP2GAMMA_01		156	0.0915229	1.33886	0.13945	0.473298	1	8112	tags=67%, list=58%, signal=159%
HDACI_COLON_SUL24HRS_UP	HDACI_COLON_SUL24HRS_UP		55	0.152894	1.33773	0.118908	0.474647	1	6487	tags=62%, list=47%, signal=115%
DNA_CATABOLIC_PROCESS	DNA_CATABOLIC_PROCESS		21	0.245379	1.33749	0.155378	0.474424	1	5871	tags=67%, list=42%, signal=115%
ZUCCHI_EPITHELIAL_UP	ZUCCHI_EPITHELIAL_UP		40	0.181528	1.33711	0.148594	0.474466	1	10708	tags=95%, list=77%, signal=410%
TPA_SENS_MIDDLE_UP	TPA_SENS_MIDDLE_UP		49	0.163527	1.33688	0.141684	0.474239	1	2277	tags=33%, list=16%, signal=39%
IRITANI_ADPROX_LYMPH	IRITANI_ADPROX_LYMPH		102	0.113124	1.33615	0.143701	0.474937	1	4579	tags=44%, list=33%, signal=65%
TTCNRGNNNNTTC_V$HSF_Q6	TTCNRGNNNNTTC_V$HSF_Q6		86	0.124899	1.33579	0.140206	0.474936	1	8472	tags=73%, list=61%, signal=186%
GNF2_SNRK	GNF2_SNRK		18	0.255704	1.33542	0.136364	0.474909	1	4953	tags=61%, list=36%, signal=95%
CELL_CYCLE	CELL_CYCLE		76	0.131081	1.33524	0.132114	0.474522	1	5513	tags=53%, list=40%, signal=87%
V$HNF1_C	V$HNF1_C		99	0.115161	1.33503	0.115768	0.474218	1	2486	tags=29%, list=18%, signal=35%
V$ATF4_Q2	V$ATF4_Q2		161	0.0919277	1.33487	0.139918	0.473884	1	1934	tags=23%, list=14%, signal=26%
IDX_TSA_UP_CLUSTER4	IDX_TSA_UP_CLUSTER4		35	0.189767	1.33407	0.156448	0.474807	1	4127	tags=49%, list=30%, signal=69%
HOHENKIRK_MONOCYTE_DEND_UP	HOHENKIRK_MONOCYTE_DEND_UP		73	0.132317	1.33345	0.15458	0.475312	1	6369	tags=59%, list=46%, signal=108%
SHEPARD_NEG_REG_OF_CELL_PROLIFERATION	SHEPARD_NEG_REG_OF_CELL_PROLIFERATION		78	0.126522	1.33328	0.128405	0.474942	1	925	tags=19%, list=7%, signal=20%
MODULE_243	MODULE_243		69	0.135631	1.33164	0.128049	0.477363	1	4578	tags=46%, list=33%, signal=69%
MODULE_289	MODULE_289		57	0.146483	1.33013	0.130178	0.479487	1	8473	tags=75%, list=61%, signal=192%
HESS_HOXAANMEIS1_UP	HESS_HOXAANMEIS1_UP		55	0.154034	1.33	0.125245	0.479063	1	2420	tags=33%, list=17%, signal=39%
ERM_KO_TESTES_DN	ERM_KO_TESTES_DN		16	0.272646	1.32901	0.138402	0.480103	1	6651	tags=75%, list=48%, signal=143%
NAKAJIMA_MCSMBP_MAST	NAKAJIMA_MCSMBP_MAST		29	0.205964	1.32859	0.138783	0.48021	1	2419	tags=38%, list=17%, signal=46%
MODULE_404	MODULE_404		16	0.274578	1.32847	0.159274	0.479766	1	4013	tags=56%, list=29%, signal=79%
PROTEOLYSIS	PROTEOLYSIS		148	0.0947153	1.32748	0.15534	0.480925	1	7633	tags=64%, list=55%, signal=141%
MACROMOLECULE_CATABOLIC_PROCESS	MACROMOLECULE_CATABOLIC_PROCESS		115	0.106411	1.32727	0.144603	0.48065	1	5674	tags=51%, list=41%, signal=86%
FERRARI_4HPR_UP	FERRARI_4HPR_UP		21	0.240684	1.32671	0.140684	0.481029	1	4610	tags=57%, list=33%, signal=85%
CHR9Q34	CHR9Q34		144	0.0961066	1.32387	0.152344	0.485621	1	6121	tags=53%, list=44%, signal=94%
MORF_RAD21	MORF_RAD21		157	0.0911958	1.32271	0.159844	0.487092	1	9210	tags=75%, list=66%, signal=219%
V$MYCMAX_03	V$MYCMAX_03		169	0.0882765	1.32263	0.139676	0.486548	1	6448	tags=55%, list=46%, signal=101%
NUCLEAR_CHROMOSOME	NUCLEAR_CHROMOSOME		47	0.164351	1.32228	0.141434	0.486556	1	8681	tags=79%, list=62%, signal=208%
NOVA2_KO_SPLICING	NOVA2_KO_SPLICING		35	0.187784	1.32201	0.144487	0.486373	1	2563	tags=37%, list=18%, signal=45%
METALLOENDOPEPTIDASE_ACTIVITY	METALLOENDOPEPTIDASE_ACTIVITY		20	0.241982	1.32192	0.157895	0.485862	1	3597	tags=50%, list=26%, signal=67%
MODULE_327	MODULE_327		15	0.285271	1.32179	0.133072	0.485419	1	1601	tags=40%, list=11%, signal=45%
CELL_CYCLE_KEGG	CELL_CYCLE_KEGG		82	0.124959	1.32161	0.148594	0.485084	1	8289	tags=72%, list=60%, signal=177%
V$NKX62_Q2	V$NKX62_Q2		131	0.100155	1.32151	0.147348	0.48463	1	11374	tags=92%, list=82%, signal=495%
GNF2_G22P1	GNF2_G22P1		31	0.204244	1.3211	0.163386	0.484733	1	7044	tags=71%, list=51%, signal=143%
MORF_CDC16	MORF_CDC16		67	0.139623	1.31954	0.152	0.486968	1	6378	tags=60%, list=46%, signal=110%
V$E2F1_Q3	V$E2F1_Q3		157	0.0916094	1.31944	0.156118	0.486488	1	8406	tags=69%, list=60%, signal=173%
GNF2_HMMR	GNF2_HMMR		44	0.172814	1.31929	0.162476	0.486082	1	7728	tags=73%, list=55%, signal=163%
ECMPATHWAY	ECMPATHWAY		20	0.244715	1.31881	0.141454	0.486327	1	10522	tags=100%, list=76%, signal=409%
ORGANELLE_INNER_MEMBRANE	ORGANELLE_INNER_MEMBRANE		70	0.136108	1.31821	0.149425	0.486779	1	8856	tags=77%, list=64%, signal=211%
NING_COPD_UP	NING_COPD_UP		117	0.105654	1.31759	0.135294	0.487275	1	3063	tags=32%, list=22%, signal=41%
NF90_UP	NF90_UP		19	0.247312	1.31718	0.138996	0.48737	1	5355	tags=63%, list=38%, signal=102%
VEGFPATHWAY	VEGFPATHWAY		25	0.223431	1.31694	0.144033	0.48716	1	9705	tags=92%, list=70%, signal=303%
HALMOS_CEBP_DN	HALMOS_CEBP_DN		32	0.195138	1.31573	0.152083	0.488802	1	9473	tags=88%, list=68%, signal=273%
NUCLEAR_MEMBRANE	NUCLEAR_MEMBRANE		47	0.163911	1.31505	0.160784	0.489303	1	9576	tags=85%, list=69%, signal=272%
TCCATTKW_UNKNOWN	TCCATTKW_UNKNOWN		148	0.0949075	1.31445	0.15565	0.489759	1	3302	tags=33%, list=24%, signal=43%
ACAACTT,MIR-382	ACAACTT,MIR-382		56	0.146071	1.31237	0.143701	0.492882	1	4936	tags=50%, list=35%, signal=77%
MODULE_306	MODULE_306		26	0.21679	1.3117	0.15213	0.493447	1	10376	tags=96%, list=75%, signal=376%
AMINE_TRANSMEMBRANE_TRANSPORTER_ACTIVITY	AMINE_TRANSMEMBRANE_TRANSPORTER_ACTIVITY		24	0.228906	1.31142	0.154309	0.493274	1	6681	tags=71%, list=48%, signal=136%
UVB_NHEK3_C5	UVB_NHEK3_C5		32	0.196735	1.31112	0.139344	0.493179	1	2923	tags=41%, list=21%, signal=51%
CROMER_HYPOPHARYNGEAL_MET_VS_NON_DN	CROMER_HYPOPHARYNGEAL_MET_VS_NON_DN		61	0.142193	1.31058	0.148893	0.493572	1	6931	tags=64%, list=50%, signal=127%
V$FREAC7_01	V$FREAC7_01		113	0.104648	1.30974	0.167665	0.494492	1	9645	tags=80%, list=69%, signal=257%
ION_BINDING	ION_BINDING		189	0.0818124	1.30911	0.151874	0.495017	1	2854	tags=29%, list=20%, signal=35%
LIGASE_ACTIVITY__FORMING_CARBON_NITROGEN_BONDS	LIGASE_ACTIVITY__FORMING_CARBON_NITROGEN_BONDS		66	0.134921	1.30888	0.162887	0.494818	1	6991	tags=64%, list=50%, signal=127%
DNA_INTEGRITY_CHECKPOINT	DNA_INTEGRITY_CHECKPOINT		22	0.231588	1.30844	0.178357	0.49499	1	7540	tags=77%, list=54%, signal=168%
REGULATION_OF_TRANSFERASE_ACTIVITY	REGULATION_OF_TRANSFERASE_ACTIVITY		133	0.0978747	1.30785	0.158607	0.495425	1	10795	tags=87%, list=78%, signal=384%
NUCLEAR_PORE	NUCLEAR_PORE		30	0.199108	1.30783	0.151329	0.494788	1	6052	tags=63%, list=43%, signal=112%
GLUTATHIONE_METABOLISM	GLUTATHIONE_METABOLISM		23	0.224915	1.3078	0.134357	0.494178	1	10798	tags=100%, list=78%, signal=444%
INSULINPATHWAY	INSULINPATHWAY		19	0.249015	1.30768	0.148297	0.493747	1	9729	tags=95%, list=70%, signal=314%
RADIATION_SENSITIVITY	RADIATION_SENSITIVITY		24	0.223529	1.30762	0.155819	0.493178	1	7336	tags=75%, list=53%, signal=158%
OXSTRESS_RPE_HNETBH_DN	OXSTRESS_RPE_HNETBH_DN		41	0.174881	1.30755	0.15261	0.492675	1	2326	tags=34%, list=17%, signal=41%
V$AREB6_03	V$AREB6_03		124	0.102212	1.30729	0.1643	0.492569	1	2519	tags=28%, list=18%, signal=34%
SPLICEOSOME_ASSEMBLY	SPLICEOSOME_ASSEMBLY		21	0.23866	1.30537	0.152439	0.495634	1	3975	tags=52%, list=29%, signal=73%
V$ATF1_Q6	V$ATF1_Q6		145	0.0953646	1.30488	0.152174	0.495974	1	8481	tags=70%, list=61%, signal=178%
CHANG_SERUM_RESPONSE_DN	CHANG_SERUM_RESPONSE_DN		105	0.11054	1.30471	0.148073	0.495632	1	8551	tags=72%, list=61%, signal=186%
UVB_NHEK1_C2	UVB_NHEK1_C2		17	0.258846	1.30443	0.160321	0.49549	1	7048	tags=76%, list=51%, signal=155%
MODULE_245	MODULE_245		23	0.224853	1.30296	0.160164	0.4976	1	7166	tags=74%, list=51%, signal=152%
ACTIVATION_OF_PROTEIN_KINASE_ACTIVITY	ACTIVATION_OF_PROTEIN_KINASE_ACTIVITY		25	0.220807	1.30294	0.156716	0.496968	1	3057	tags=44%, list=22%, signal=56%
STARCH_AND_SUCROSE_METABOLISM	STARCH_AND_SUCROSE_METABOLISM		18	0.253859	1.30292	0.138947	0.496337	1	1884	tags=39%, list=14%, signal=45%
MODULE_375	MODULE_375		41	0.172494	1.30222	0.138716	0.497064	1	8473	tags=78%, list=61%, signal=199%
HOFFMANN_BIVSBII_BI_TABLE2	HOFFMANN_BIVSBII_BI_TABLE2		171	0.0871708	1.30193	0.159509	0.496938	1	6048	tags=52%, list=43%, signal=91%
REPRODUCTIVE_PROCESS	REPRODUCTIVE_PROCESS		75	0.126359	1.30131	0.144762	0.497477	1	5676	tags=53%, list=41%, signal=90%
NUCLEAR_ORGANIZATION_AND_BIOGENESIS	NUCLEAR_ORGANIZATION_AND_BIOGENESIS		24	0.218584	1.30116	0.173745	0.497114	1	3343	tags=46%, list=24%, signal=60%
WANG_HOXA9_VS_MEIS1_DN	WANG_HOXA9_VS_MEIS1_DN		15	0.277291	1.30103	0.155172	0.496677	1	1712	tags=40%, list=12%, signal=46%
GNF2_PCNA	GNF2_PCNA		62	0.139163	1.30066	0.167665	0.496737	1	7728	tags=69%, list=55%, signal=155%
AMINE_TRANSPORT	AMINE_TRANSPORT		24	0.219717	1.29975	0.150391	0.497884	1	7389	tags=75%, list=53%, signal=159%
RESPONSE_TO_HORMONE_STIMULUS	RESPONSE_TO_HORMONE_STIMULUS		28	0.208869	1.29966	0.153061	0.497418	1	8038	tags=79%, list=58%, signal=185%
NADLER_OBESITY_DN	NADLER_OBESITY_DN		26	0.215844	1.29815	0.172996	0.499702	1	5033	tags=58%, list=36%, signal=90%
CHR18Q11	CHR18Q11		17	0.257045	1.29785	0.148847	0.499592	1	2158	tags=41%, list=15%, signal=49%
CHR15Q13	CHR15Q13		19	0.248239	1.2976	0.159274	0.499422	1	6808	tags=74%, list=49%, signal=144%
CHR5Q23	CHR5Q23		38	0.173596	1.29683	0.169884	0.500245	1	6017	tags=61%, list=43%, signal=106%
V$CEBP_Q3	V$CEBP_Q3		138	0.0949314	1.29678	0.149897	0.499697	1	10396	tags=84%, list=75%, signal=328%
GCM_PTPRD	GCM_PTPRD		48	0.153742	1.29673	0.172269	0.499133	1	3958	tags=44%, list=28%, signal=61%
V$NFY_01	V$NFY_01		141	0.0943856	1.29456	0.169291	0.502715	1	7093	tags=60%, list=51%, signal=122%
GCATTTG,MIR-105	GCATTTG,MIR-105		124	0.0989957	1.29423	0.169388	0.502717	1	9751	tags=80%, list=70%, signal=264%
PROTEIN_SECRETION	PROTEIN_SECRETION		19	0.244387	1.2939	0.151515	0.50271	1	998	tags=32%, list=7%, signal=34%
G1PATHWAY	G1PATHWAY		25	0.206446	1.29187	0.133745	0.506066	1	8270	tags=80%, list=59%, signal=197%
RNA_EXPORT_FROM_NUCLEUS	RNA_EXPORT_FROM_NUCLEUS		19	0.244996	1.2913	0.168142	0.506587	1	8319	tags=84%, list=60%, signal=209%
TRANSFORMING_GROWTH_FACTOR_BETA_RECEPTOR_SIGNALING_PATHWAY	TRANSFORMING_GROWTH_FACTOR_BETA_RECEPTOR_SIGNALING_PATHWAY		29	0.199956	1.28904	0.189824	0.510291	1	10666	tags=97%, list=77%, signal=412%
GNF2_MAPT	GNF2_MAPT		25	0.209579	1.28903	0.174089	0.509651	1	2099	tags=36%, list=15%, signal=42%
DEFENSE_RESPONSE	DEFENSE_RESPONSE		109	0.104491	1.28851	0.153846	0.51002	1	1366	tags=20%, list=10%, signal=22%
V$OCT1_03	V$OCT1_03		124	0.0990015	1.288	0.182171	0.510329	1	9414	tags=77%, list=68%, signal=237%
UVC_TTD_ALL_UP	UVC_TTD_ALL_UP		69	0.130005	1.28762	0.166667	0.510405	1	8087	tags=71%, list=58%, signal=169%
GCM_MAP4K4	GCM_MAP4K4		140	0.0941442	1.28752	0.167002	0.509947	1	11334	tags=91%, list=81%, signal=482%
PORE_COMPLEX	PORE_COMPLEX		34	0.18344	1.28752	0.145631	0.509306	1	6052	tags=62%, list=43%, signal=109%
ROSS_AML1_ETO	ROSS_AML1_ETO		46	0.155995	1.28612	0.163708	0.511226	1	5705	tags=57%, list=41%, signal=95%
REGULATION_OF_KINASE_ACTIVITY	REGULATION_OF_KINASE_ACTIVITY		131	0.0958905	1.28601	0.160966	0.510789	1	10795	tags=87%, list=78%, signal=383%
ARGININE_AND_PROLINE_METABOLISM	ARGININE_AND_PROLINE_METABOLISM		27	0.202964	1.28546	0.171488	0.511188	1	6462	tags=67%, list=46%, signal=124%
POSITIVE_REGULATION_OF_CELLULAR_COMPONENT_ORGANIZATION_AND_BIOGENESIS	POSITIVE_REGULATION_OF_CELLULAR_COMPONENT_ORGANIZATION_AND_BIOGENESIS		28	0.206129	1.28477	0.161228	0.511823	1	6584	tags=68%, list=47%, signal=128%
G_PROTEIN_COUPLED_RECEPTOR_ACTIVITY	G_PROTEIN_COUPLED_RECEPTOR_ACTIVITY		68	0.129999	1.28451	0.154786	0.511667	1	655	tags=18%, list=5%, signal=18%
GNF2_ITGB2	GNF2_ITGB2		33	0.188728	1.28398	0.166667	0.512027	1	4551	tags=52%, list=33%, signal=76%
MORF_BUB1	MORF_BUB1		49	0.156253	1.28364	0.178499	0.512047	1	6641	tags=63%, list=48%, signal=121%
CAGCTTT,MIR-320	CAGCTTT,MIR-320		189	0.0803853	1.28327	0.186613	0.512106	1	10905	tags=86%, list=78%, signal=392%
PATTERN_BINDING	PATTERN_BINDING		21	0.233133	1.2828	0.160752	0.512367	1	4715	tags=57%, list=34%, signal=86%
REGULATION_OF_ORGANELLE_ORGANIZATION_AND_BIOGENESIS	REGULATION_OF_ORGANELLE_ORGANIZATION_AND_BIOGENESIS		38	0.177628	1.282	0.173913	0.51331	1	5961	tags=61%, list=43%, signal=106%
ET743_SARCOMA_48HRS_DN	ET743_SARCOMA_48HRS_DN		166	0.0865675	1.28189	0.176707	0.512874	1	4093	tags=38%, list=29%, signal=53%
ACAGGGT,MIR-10A,MIR-10B	ACAGGGT,MIR-10A,MIR-10B		97	0.111297	1.28133	0.18896	0.513322	1	8366	tags=71%, list=60%, signal=177%
GKCGCNNNNNNNTGAYG_UNKNOWN	GKCGCNNNNNNNTGAYG_UNKNOWN		43	0.163804	1.28119	0.189409	0.512985	1	6793	tags=65%, list=49%, signal=127%
AGED_RHESUS_DN	AGED_RHESUS_DN		91	0.112862	1.28103	0.168651	0.512626	1	9762	tags=81%, list=70%, signal=270%
V$E2F1_Q6_01	V$E2F1_Q6_01		164	0.0863504	1.28061	0.152216	0.512838	1	8406	tags=69%, list=60%, signal=172%
KINASE_INHIBITOR_ACTIVITY	KINASE_INHIBITOR_ACTIVITY		21	0.23864	1.28039	0.194389	0.512657	1	2649	tags=43%, list=19%, signal=53%
MORF_ESPL1	MORF_ESPL1		57	0.146005	1.27998	0.17357	0.512767	1	7991	tags=72%, list=57%, signal=168%
MMS_MOUSE_LYMPH_HIGH_24HRS_UP	MMS_MOUSE_LYMPH_HIGH_24HRS_UP		16	0.268674	1.27978	0.169291	0.512516	1	8447	tags=88%, list=61%, signal=222%
V$GATA_C	V$GATA_C		127	0.0978326	1.27937	0.17126	0.512724	1	1500	tags=20%, list=11%, signal=23%
V$HOX13_01	V$HOX13_01		25	0.213973	1.27922	0.171717	0.51237	1	3152	tags=44%, list=23%, signal=57%
V$ARNT_02	V$ARNT_02		165	0.0853572	1.27799	0.17284	0.5142	1	7602	tags=63%, list=55%, signal=137%
V$E2F1_Q3_01	V$E2F1_Q3_01		163	0.0836554	1.2779	0.185336	0.513694	1	8331	tags=68%, list=60%, signal=168%
CHR20P12	CHR20P12		19	0.244708	1.27724	0.188492	0.514246	1	8323	tags=84%, list=60%, signal=209%
GH_AUTOCRINE_DN	GH_AUTOCRINE_DN		90	0.11354	1.27718	0.189024	0.513744	1	3689	tags=38%, list=26%, signal=51%
NEGATIVE_REGULATION_OF_NUCLEOBASE__NUCLEOSIDE__NUCLEOTIDE_AND_NUCLEIC_ACID_METABOLIC_PROCESS	NEGATIVE_REGULATION_OF_NUCLEOBASE__NUCLEOSIDE__NUCLEOTIDE_AND_NUCLEIC_ACID_METABOLIC_PROCESS		190	0.0796685	1.27706	0.178	0.513329	1	9679	tags=77%, list=70%, signal=250%
GNF2_TIMP2	GNF2_TIMP2		22	0.22828	1.27688	0.199187	0.513041	1	7586	tags=77%, list=54%, signal=169%
IDX_TSA_UP_CLUSTER2	IDX_TSA_UP_CLUSTER2		56	0.139649	1.27599	0.169388	0.514067	1	3533	tags=39%, list=25%, signal=52%
BREASTCA_THREE_CLASSES	BREASTCA_THREE_CLASSES		37	0.177432	1.27565	0.172023	0.514136	1	8826	tags=81%, list=63%, signal=221%
MRNA_PROCESSING_GO_0006397	MRNA_PROCESSING_GO_0006397		71	0.128569	1.27372	0.170168	0.517333	1	8417	tags=73%, list=60%, signal=184%
ROME_INSULIN_2F_UP	ROME_INSULIN_2F_UP		163	0.0840058	1.27366	0.166667	0.516801	1	7899	tags=65%, list=57%, signal=149%
CHR5Q22	CHR5Q22		16	0.263489	1.27307	0.176938	0.5173	1	5908	tags=69%, list=42%, signal=119%
ET743_SARCOMA_24HRS_DN	ET743_SARCOMA_24HRS_DN		96	0.113264	1.27179	0.192534	0.51916	1	4090	tags=41%, list=29%, signal=57%
HSA00380_TRYPTOPHAN_METABOLISM	HSA00380_TRYPTOPHAN_METABOLISM		43	0.166695	1.27166	0.192229	0.518764	1	6429	tags=63%, list=46%, signal=116%
V$USF2_Q6	V$USF2_Q6		157	0.086996	1.27106	0.169422	0.519355	1	5365	tags=47%, list=39%, signal=76%
V$CREB_Q4	V$CREB_Q4		157	0.0865435	1.2704	0.176817	0.520037	1	1291	tags=18%, list=9%, signal=19%
GCM_NCAM1	GCM_NCAM1		115	0.099139	1.2702	0.17357	0.519801	1	3958	tags=38%, list=28%, signal=53%
IFN_ALL_UP	IFN_ALL_UP		17	0.255057	1.2678	0.180934	0.523629	1	3824	tags=53%, list=27%, signal=73%
TPA_RESIST_LATE_UP	TPA_RESIST_LATE_UP		24	0.216839	1.26727	0.195426	0.524027	1	7429	tags=75%, list=53%, signal=160%
GATGKMRGCG_UNKNOWN	GATGKMRGCG_UNKNOWN		42	0.16678	1.26643	0.166355	0.525042	1	4978	tags=52%, list=36%, signal=81%
BCNU_GLIOMA_MGMT_24HRS_DN	BCNU_GLIOMA_MGMT_24HRS_DN		22	0.227704	1.26622	0.187621	0.524827	1	5062	tags=59%, list=36%, signal=93%
CMV_HCMV_TIMECOURSE_14HRS_UP	CMV_HCMV_TIMECOURSE_14HRS_UP		42	0.161234	1.26618	0.173737	0.524254	1	7376	tags=69%, list=53%, signal=146%
LOTEM_LEUKEMIA_UP	LOTEM_LEUKEMIA_UP		22	0.225475	1.26605	0.178368	0.523886	1	3194	tags=45%, list=23%, signal=59%
SECOND_MESSENGER_MEDIATED_SIGNALING	SECOND_MESSENGER_MEDIATED_SIGNALING		69	0.131279	1.26574	0.182573	0.523782	1	8473	tags=74%, list=61%, signal=188%
COFACTOR_BIOSYNTHETIC_PROCESS	COFACTOR_BIOSYNTHETIC_PROCESS		21	0.234972	1.26486	0.194154	0.524786	1	7342	tags=76%, list=53%, signal=161%
LEE_TCELLS8_UP	LEE_TCELLS8_UP		141	0.0897043	1.26442	0.163599	0.525004	1	6960	tags=59%, list=50%, signal=116%
MODULE_299	MODULE_299		33	0.189016	1.26435	0.193487	0.524502	1	3281	tags=42%, list=24%, signal=55%
ATGCAGT,MIR-217	ATGCAGT,MIR-217		83	0.121648	1.26425	0.160896	0.524063	1	4523	tags=45%, list=32%, signal=66%
V$MYCMAX_B	V$MYCMAX_B		171	0.0833942	1.26365	0.179704	0.524533	1	5367	tags=47%, list=39%, signal=75%
HADDAD_HSC_CD7_DN	HADDAD_HSC_CD7_DN		69	0.1287	1.26338	0.179191	0.524426	1	1243	tags=22%, list=9%, signal=24%
MODULE_234	MODULE_234		41	0.165734	1.26314	0.183099	0.52428	1	2453	tags=34%, list=18%, signal=41%
V$AMEF2_Q6	V$AMEF2_Q6		135	0.0938341	1.26263	0.195072	0.524724	1	7370	tags=62%, list=53%, signal=131%
BLOOD_COAGULATION	BLOOD_COAGULATION		20	0.233144	1.2626	0.186373	0.524165	1	1631	tags=35%, list=12%, signal=40%
ST_INTEGRIN_SIGNALING_PATHWAY	ST_INTEGRIN_SIGNALING_PATHWAY		69	0.130792	1.26212	0.195072	0.524463	1	1214	tags=22%, list=9%, signal=24%
V$TEF_Q6	V$TEF_Q6		144	0.0906375	1.26036	0.190275	0.527291	1	9968	tags=81%, list=72%, signal=280%
VESICLE_MEMBRANE	VESICLE_MEMBRANE		25	0.21307	1.26018	0.201961	0.527073	1	9292	tags=88%, list=67%, signal=264%
GCM_MAP1B	GCM_MAP1B		57	0.139231	1.26017	0.16568	0.526448	1	2710	tags=33%, list=19%, signal=41%
PROTEIN_MODIFICATION_BY_SMALL_PROTEIN_CONJUGATION	PROTEIN_MODIFICATION_BY_SMALL_PROTEIN_CONJUGATION		39	0.171599	1.25972	0.193548	0.526661	1	6900	tags=67%, list=50%, signal=132%
PITUITARY_FETAL_UP	PITUITARY_FETAL_UP		15	0.262871	1.25931	0.167331	0.526942	1	2841	tags=47%, list=20%, signal=59%
LEE_MYC_E2F1_UP	LEE_MYC_E2F1_UP		36	0.177238	1.25874	0.186508	0.527518	1	7208	tags=69%, list=52%, signal=144%
GO_ROS	GO_ROS		20	0.230692	1.25791	0.189189	0.52852	1	10717	tags=100%, list=77%, signal=433%
LEE_MYC_TGFA_UP	LEE_MYC_TGFA_UP		45	0.156795	1.25787	0.188017	0.52798	1	7416	tags=69%, list=53%, signal=147%
JAK_STAT_CASCADE	JAK_STAT_CASCADE		23	0.220572	1.25728	0.210117	0.528515	1	7831	tags=78%, list=56%, signal=179%
ENZYME_INHIBITOR_ACTIVITY	ENZYME_INHIBITOR_ACTIVITY		75	0.123676	1.25727	0.191939	0.527898	1	3485	tags=37%, list=25%, signal=50%
BASEMENT_MEMBRANE	BASEMENT_MEMBRANE		25	0.209009	1.25646	0.207364	0.528941	1	3221	tags=44%, list=23%, signal=57%
VANTVEER_BREAST_OUTCOME_GOOD_VS_POOR_UP	VANTVEER_BREAST_OUTCOME_GOOD_VS_POOR_UP		19	0.242434	1.25624	0.200413	0.52867	1	3224	tags=47%, list=23%, signal=62%
HADDAD_CD45CD7_PLUS_VS_MINUS_DN	HADDAD_CD45CD7_PLUS_VS_MINUS_DN		69	0.1287	1.2561	0.181275	0.528327	1	1243	tags=22%, list=9%, signal=24%
GNF2_ITGAL	GNF2_ITGAL		36	0.176782	1.25589	0.193117	0.528104	1	3346	tags=42%, list=24%, signal=55%
GCM_IL6ST	GCM_IL6ST		47	0.150647	1.25418	0.180162	0.530747	1	7686	tags=70%, list=55%, signal=156%
GNF2_FGR	GNF2_FGR		18	0.242043	1.25388	0.189796	0.530723	1	2822	tags=44%, list=20%, signal=56%
LEE_TCELLS1_UP	LEE_TCELLS1_UP		141	0.0897043	1.25372	0.200828	0.530415	1	6960	tags=59%, list=50%, signal=116%
FALT_BCLL_UP	FALT_BCLL_UP		39	0.168198	1.25072	0.201172	0.535684	1	10518	tags=92%, list=76%, signal=376%
MODULE_485	MODULE_485		40	0.168717	1.24993	0.213573	0.53659	1	8797	tags=80%, list=63%, signal=217%
ADIPOGENESIS_HMSC_CLASS3_UP	ADIPOGENESIS_HMSC_CLASS3_UP		50	0.145641	1.24891	0.174699	0.537895	1	3827	tags=42%, list=27%, signal=58%
CHIARETTI_T_ALL_DIFF	CHIARETTI_T_ALL_DIFF		195	0.0753175	1.24821	0.169014	0.538717	1	2607	tags=26%, list=19%, signal=32%
SYNAPTIC_TRANSMISSION	SYNAPTIC_TRANSMISSION		86	0.11737	1.24786	0.182952	0.538811	1	2099	tags=27%, list=15%, signal=31%
HSA04610_COMPLEMENT_AND_COAGULATION_CASCADES	HSA04610_COMPLEMENT_AND_COAGULATION_CASCADES		29	0.193557	1.24774	0.198294	0.53847	1	1631	tags=31%, list=12%, signal=35%
CELL_ADHESION_MOLECULE_ACTIVITY	CELL_ADHESION_MOLECULE_ACTIVITY		66	0.127489	1.24763	0.190476	0.538056	1	2241	tags=29%, list=16%, signal=34%
V$BRN2_01	V$BRN2_01		143	0.0909147	1.24691	0.191667	0.538886	1	8387	tags=69%, list=60%, signal=172%
CTAWWWATA_V$RSRFC4_Q2	CTAWWWATA_V$RSRFC4_Q2		197	0.0760327	1.24665	0.219713	0.538763	1	1500	tags=18%, list=11%, signal=20%
MORF_RAC1	MORF_RAC1		195	0.0752223	1.24665	0.209746	0.538157	1	10464	tags=83%, list=75%, signal=327%
COAGULATION	COAGULATION		20	0.233144	1.24536	0.192	0.540067	1	1631	tags=35%, list=12%, signal=40%
ADIP_VS_FIBRO_DN	ADIP_VS_FIBRO_DN		21	0.229198	1.24504	0.203187	0.540099	1	1454	tags=33%, list=10%, signal=37%
UVB_NHEK3_C0	UVB_NHEK3_C0		71	0.126209	1.24291	0.203863	0.543775	1	7469	tags=66%, list=54%, signal=142%
CTCTAGA,MIR-526C,MIR-518F,MIR-526A	CTCTAGA,MIR-526C,MIR-518F,MIR-526A		33	0.181386	1.24261	0.181637	0.543805	1	2121	tags=33%, list=15%, signal=39%
AGUIRRE_PANCREAS_CHR22	AGUIRRE_PANCREAS_CHR22		50	0.14772	1.24249	0.206107	0.543413	1	8533	tags=76%, list=61%, signal=196%
RRCCGTTA_UNKNOWN	RRCCGTTA_UNKNOWN		49	0.150199	1.24203	0.205567	0.543675	1	5304	tags=53%, list=38%, signal=85%
GNF2_MCL1	GNF2_MCL1		30	0.190904	1.24171	0.217565	0.543684	1	6166	tags=63%, list=44%, signal=113%
NGUYEN_KERATO_UP	NGUYEN_KERATO_UP		23	0.215947	1.24132	0.202	0.543832	1	2446	tags=39%, list=18%, signal=47%
TPA_SENS_EARLY_UP	TPA_SENS_EARLY_UP		36	0.17305	1.2408	0.191033	0.544231	1	7653	tags=72%, list=55%, signal=160%
REPLICATION_FORK	REPLICATION_FORK		17	0.248218	1.23999	0.197628	0.545188	1	8015	tags=82%, list=58%, signal=194%
HSA04110_CELL_CYCLE	HSA04110_CELL_CYCLE		108	0.101305	1.23882	0.213873	0.546794	1	8270	tags=69%, list=59%, signal=170%
V$MEIS1_01	V$MEIS1_01		134	0.0906279	1.23881	0.20396	0.546188	1	9973	tags=81%, list=72%, signal=281%
UV-4NQO_FIBRO_UP	UV-4NQO_FIBRO_UP		24	0.210851	1.23828	0.209901	0.546656	1	6932	tags=71%, list=50%, signal=141%
MORF_PTPN11	MORF_PTPN11		98	0.1083	1.23819	0.195789	0.546228	1	3475	tags=36%, list=25%, signal=47%
HSA05219_BLADDER_CANCER	HSA05219_BLADDER_CANCER		39	0.16714	1.23684	0.207031	0.548338	1	2677	tags=36%, list=19%, signal=44%
MODULE_120	MODULE_120		53	0.143885	1.23674	0.213573	0.547913	1	4309	tags=45%, list=31%, signal=65%
MODULE_233	MODULE_233		20	0.231095	1.23671	0.208	0.547346	1	5141	tags=60%, list=37%, signal=95%
TRANSLATION_REGULATOR_ACTIVITY	TRANSLATION_REGULATOR_ACTIVITY		38	0.169624	1.23649	0.193089	0.54715	1	8271	tags=76%, list=59%, signal=187%
SISTER_CHROMATID_SEGREGATION	SISTER_CHROMATID_SEGREGATION		17	0.247343	1.23578	0.205128	0.547997	1	7208	tags=76%, list=52%, signal=158%
GCM_MAX	GCM_MAX		26	0.203376	1.23577	0.210634	0.547387	1	8420	tags=81%, list=60%, signal=204%
MORF_DAP	MORF_DAP		70	0.125728	1.23556	0.200382	0.54719	1	8403	tags=73%, list=60%, signal=183%
MODULE_206	MODULE_206		123	0.0947337	1.23475	0.19798	0.548262	1	10353	tags=84%, list=74%, signal=323%
POSITIVE_REGULATION_OF_MULTICELLULAR_ORGANISMAL_PROCESS	POSITIVE_REGULATION_OF_MULTICELLULAR_ORGANISMAL_PROCESS		34	0.17816	1.23467	0.209016	0.547807	1	4487	tags=50%, list=32%, signal=74%
REGULATION_OF_CYTOSKELETON_ORGANIZATION_AND_BIOGENESIS	REGULATION_OF_CYTOSKELETON_ORGANIZATION_AND_BIOGENESIS		29	0.192971	1.23424	0.219802	0.548023	1	5961	tags=62%, list=43%, signal=108%
V$FOXD3_01	V$FOXD3_01		119	0.0945611	1.23416	0.187621	0.547542	1	1502	tags=20%, list=11%, signal=22%
NUCLEOBASE__NUCLEOSIDE__NUCLEOTIDE_AND_NUCLEIC_ACID_TRANSPORT	NUCLEOBASE__NUCLEOSIDE__NUCLEOTIDE_AND_NUCLEIC_ACID_TRANSPORT		26	0.208268	1.23255	0.223507	0.550181	1	8352	tags=81%, list=60%, signal=201%
P53_SIGNALING	P53_SIGNALING		79	0.119347	1.2325	0.211382	0.549679	1	8218	tags=71%, list=59%, signal=172%
V$HSF_Q6	V$HSF_Q6		111	0.0984144	1.23249	0.184426	0.549068	1	4536	tags=42%, list=33%, signal=62%
CHR3Q12	CHR3Q12		17	0.248658	1.23246	0.203285	0.548514	1	3913	tags=53%, list=28%, signal=74%
BLEO_MOUSE_LYMPH_LOW_24HRS_DN	BLEO_MOUSE_LYMPH_LOW_24HRS_DN		25	0.20652	1.23045	0.198312	0.551938	1	8826	tags=84%, list=63%, signal=229%
MORF_MAP3K14	MORF_MAP3K14		50	0.145431	1.22931	0.198039	0.553619	1	4944	tags=50%, list=36%, signal=77%
MODULE_177	MODULE_177		87	0.112194	1.22899	0.194499	0.553643	1	6930	tags=61%, list=50%, signal=121%
V$FOXJ2_02	V$FOXJ2_02		138	0.09151	1.22763	0.231061	0.555804	1	1361	tags=19%, list=10%, signal=21%
MORF_AATF	MORF_AATF		183	0.0799477	1.22708	0.198516	0.556289	1	7195	tags=60%, list=52%, signal=122%
HIF1_TARGETS	HIF1_TARGETS		31	0.184986	1.22596	0.212237	0.557957	1	4167	tags=48%, list=30%, signal=69%
MORF_CSNK1D	MORF_CSNK1D		66	0.127634	1.2257	0.202405	0.557833	1	7303	tags=65%, list=52%, signal=136%
TSA_HEPATOMA_CANCER_DN	TSA_HEPATOMA_CANCER_DN		15	0.261922	1.22567	0.225352	0.55725	1	9353	tags=93%, list=67%, signal=284%
BYSTRYKH_HSC_BRAIN_TRANS_GLOCUS	BYSTRYKH_HSC_BRAIN_TRANS_GLOCUS		129	0.0914456	1.22534	0.205825	0.557333	1	8777	tags=72%, list=63%, signal=193%
MODULE_480	MODULE_480		79	0.115969	1.22497	0.20082	0.557473	1	9675	tags=81%, list=69%, signal=264%
MODULE_455	MODULE_455		27	0.194139	1.2248	0.224532	0.557179	1	8132	tags=78%, list=58%, signal=187%
CMV_HCMV_TIMECOURSE_48HRS_UP	CMV_HCMV_TIMECOURSE_48HRS_UP		55	0.137322	1.22312	0.204545	0.560048	1	5437	tags=53%, list=39%, signal=86%
HSA04810_REGULATION_OF_ACTIN_CYTOSKELETON	HSA04810_REGULATION_OF_ACTIN_CYTOSKELETON		148	0.0853201	1.222	0.19112	0.561636	1	10303	tags=82%, list=74%, signal=313%
V$TBP_01	V$TBP_01		129	0.090414	1.22058	0.203488	0.5639	1	9331	tags=76%, list=67%, signal=228%
MORF_ACP1	MORF_ACP1		185	0.0763818	1.2199	0.208251	0.564676	1	8660	tags=70%, list=62%, signal=182%
GTTTGTT,MIR-495	GTTTGTT,MIR-495		182	0.0777994	1.2197	0.210736	0.564486	1	9489	tags=76%, list=68%, signal=235%
IDX_TSA_UP_CLUSTER3	IDX_TSA_UP_CLUSTER3		86	0.111104	1.21891	0.203219	0.565441	1	8501	tags=72%, list=61%, signal=184%
IDX_TSA_DN_CLUSTER6	IDX_TSA_DN_CLUSTER6		21	0.218144	1.21857	0.215606	0.56552	1	7576	tags=76%, list=54%, signal=167%
MORF_PAPSS1	MORF_PAPSS1		98	0.105297	1.21826	0.23166	0.5655	1	8348	tags=70%, list=60%, signal=175%
TCCCRNNRTGC_UNKNOWN	TCCCRNNRTGC_UNKNOWN		119	0.0957808	1.21823	0.195817	0.564971	1	10028	tags=82%, list=72%, signal=289%
ZHAN_MMPC_LATEVS	ZHAN_MMPC_LATEVS		39	0.160942	1.21815	0.207436	0.564495	1	2406	tags=33%, list=17%, signal=40%
GNF2_SMC2L1	GNF2_SMC2L1		30	0.189652	1.21808	0.208835	0.564022	1	7576	tags=73%, list=54%, signal=160%
RADMACHER_AMLNORMALKARYTYPE_SIG	RADMACHER_AMLNORMALKARYTYPE_SIG		57	0.134097	1.21788	0.226378	0.563787	1	1071	tags=21%, list=8%, signal=23%
ATGTTTC,MIR-494	ATGTTTC,MIR-494		119	0.0954729	1.21665	0.202703	0.565602	1	8862	tags=73%, list=64%, signal=199%
HOFMANN_MDS_CD34_LOW_AND_HIGH_RISK	HOFMANN_MDS_CD34_LOW_AND_HIGH_RISK		29	0.188969	1.21522	0.215842	0.567755	1	4576	tags=52%, list=33%, signal=77%
V$S8_01	V$S8_01		132	0.0881543	1.2149	0.203065	0.567749	1	8489	tags=70%, list=61%, signal=177%
PAR1PATHWAY	PAR1PATHWAY		15	0.26083	1.21462	0.236735	0.56771	1	1941	tags=40%, list=14%, signal=46%
HDACI_COLON_TSA12HRS_UP	HDACI_COLON_TSA12HRS_UP		19	0.229267	1.2143	0.228137	0.567758	1	4873	tags=58%, list=35%, signal=89%
GNF2_BUB3	GNF2_BUB3		23	0.214489	1.21304	0.239264	0.56974	1	9732	tags=91%, list=70%, signal=303%
GNF2_MMP11	GNF2_MMP11		18	0.234877	1.21304	0.212121	0.569128	1	6790	tags=72%, list=49%, signal=141%
V$GATA4_Q3	V$GATA4_Q3		137	0.0889088	1.21277	0.219653	0.569072	1	8938	tags=73%, list=64%, signal=202%
V$HNF1_Q6	V$HNF1_Q6		119	0.0938204	1.21236	0.210216	0.569289	1	459	tags=13%, list=3%, signal=13%
HYPOXIA_NORMAL_UP	HYPOXIA_NORMAL_UP		187	0.0772725	1.21195	0.226306	0.569501	1	2363	tags=25%, list=17%, signal=29%
STRUCTURE_SPECIFIC_DNA_BINDING	STRUCTURE_SPECIFIC_DNA_BINDING		51	0.14743	1.21101	0.231076	0.570766	1	9968	tags=86%, list=72%, signal=302%
MORF_DAP3	MORF_DAP3		173	0.0792697	1.2109	0.207039	0.570366	1	7361	tags=61%, list=53%, signal=127%
LEE_TCELLS10_UP	LEE_TCELLS10_UP		141	0.0897043	1.21017	0.225207	0.571252	1	6960	tags=59%, list=50%, signal=116%
CYTOPLASMIC_VESICLE_PART	CYTOPLASMIC_VESICLE_PART		24	0.208046	1.20931	0.224206	0.572295	1	9292	tags=88%, list=67%, signal=263%
CYTOPLASMIC_VESICLE_MEMBRANE	CYTOPLASMIC_VESICLE_MEMBRANE		24	0.208046	1.20928	0.237721	0.571748	1	9292	tags=88%, list=67%, signal=263%
MORF_RAB3A	MORF_RAB3A		43	0.157022	1.20928	0.226804	0.571156	1	4944	tags=51%, list=36%, signal=79%
PARK_MSCS_BOTH	PARK_MSCS_BOTH		35	0.169816	1.20904	0.216963	0.571008	1	8383	tags=77%, list=60%, signal=193%
RNA_HELICASE_ACTIVITY	RNA_HELICASE_ACTIVITY		22	0.210947	1.20835	0.227006	0.571809	1	7194	tags=73%, list=52%, signal=150%
GPCRS_CLASS_A_RHODOPSIN_LIKE	GPCRS_CLASS_A_RHODOPSIN_LIKE		46	0.147773	1.20802	0.23444	0.571795	1	2489	tags=33%, list=18%, signal=40%
GCM_HDAC1	GCM_HDAC1		34	0.168489	1.20712	0.206897	0.573128	1	2983	tags=38%, list=21%, signal=49%
TPA_SENS_LATE_UP	TPA_SENS_LATE_UP		38	0.163356	1.20711	0.228175	0.572533	1	2128	tags=32%, list=15%, signal=37%
KNUDSEN_PMNS_UP	KNUDSEN_PMNS_UP		60	0.128271	1.20684	0.214286	0.572518	1	4255	tags=43%, list=31%, signal=62%
V$MMEF2_Q6	V$MMEF2_Q6		146	0.0863103	1.20647	0.205029	0.572692	1	8348	tags=68%, list=60%, signal=169%
ET743_SARCOMA_72HRS_DN	ET743_SARCOMA_72HRS_DN		193	0.0751501	1.20569	0.243083	0.573702	1	4090	tags=37%, list=29%, signal=51%
MODULE_371	MODULE_371		23	0.207337	1.20526	0.213178	0.573935	1	8015	tags=78%, list=58%, signal=184%
PROTEIN_UBIQUITINATION	PROTEIN_UBIQUITINATION		36	0.171562	1.20442	0.242739	0.575026	1	6900	tags=67%, list=50%, signal=132%
CHR10Q24	CHR10Q24		69	0.121342	1.2044	0.228512	0.574448	1	9418	tags=80%, list=68%, signal=245%
SINGLE_STRANDED_DNA_BINDING	SINGLE_STRANDED_DNA_BINDING		31	0.187789	1.20325	0.227823	0.576195	1	9968	tags=90%, list=72%, signal=317%
GCTNWTTGK_UNKNOWN	GCTNWTTGK_UNKNOWN		175	0.0782593	1.20287	0.221095	0.576308	1	8870	tags=71%, list=64%, signal=194%
V$MYC_Q2	V$MYC_Q2		114	0.0979354	1.20253	0.230019	0.576414	1	5365	tags=48%, list=39%, signal=78%
IFN_GAMMA_UP	IFN_GAMMA_UP		37	0.1677	1.20209	0.246521	0.576692	1	4821	tags=51%, list=35%, signal=78%
NEGATIVE_REGULATION_OF_CELL_PROLIFERATION	NEGATIVE_REGULATION_OF_CELL_PROLIFERATION		112	0.100126	1.20201	0.246862	0.576226	1	1600	tags=21%, list=11%, signal=24%
MORF_RAD23B	MORF_RAD23B		157	0.0824367	1.20191	0.23029	0.575835	1	8621	tags=70%, list=62%, signal=182%
NGUYEN_KERATO_DN	NGUYEN_KERATO_DN		72	0.122847	1.20059	0.239351	0.577872	1	4293	tags=43%, list=31%, signal=62%
UBIQUITIN_CYCLE	UBIQUITIN_CYCLE		43	0.156097	1.2002	0.212121	0.578083	1	6900	tags=65%, list=50%, signal=129%
TRANSLATION_INITIATION_FACTOR_ACTIVITY	TRANSLATION_INITIATION_FACTOR_ACTIVITY		24	0.210743	1.19848	0.238095	0.580818	1	8094	tags=79%, list=58%, signal=189%
CROONQUIST_RAS_STROMA_UP	CROONQUIST_RAS_STROMA_UP		15	0.262483	1.19771	0.25	0.581909	1	1918	tags=40%, list=14%, signal=46%
ABBUD_LIF_UP	ABBUD_LIF_UP		31	0.180836	1.19767	0.234165	0.581411	1	2877	tags=39%, list=21%, signal=49%
V$E2F_Q3_01	V$E2F_Q3_01		156	0.0846489	1.19711	0.221116	0.581923	1	6332	tags=54%, list=45%, signal=98%
UVC_LOW_ALL_DN	UVC_LOW_ALL_DN		52	0.139068	1.19709	0.227926	0.581344	1	5836	tags=56%, list=42%, signal=96%
V$FOXO3_01	V$FOXO3_01		132	0.0899667	1.19618	0.231884	0.582689	1	4877	tags=44%, list=35%, signal=67%
STANELLE_E2F1_UP	STANELLE_E2F1_UP		23	0.207847	1.19582	0.223553	0.58283	1	5586	tags=61%, list=40%, signal=101%
MODULE_127	MODULE_127		23	0.204926	1.19575	0.22549	0.582365	1	8654	tags=83%, list=62%, signal=218%
V$SP1_Q6_01	V$SP1_Q6_01		143	0.086662	1.19499	0.219067	0.583293	1	8543	tags=70%, list=61%, signal=179%
MODULE_544	MODULE_544		59	0.132457	1.19395	0.248509	0.584762	1	3591	tags=39%, list=26%, signal=52%
INFLAMMATORY_RESPONSE	INFLAMMATORY_RESPONSE		62	0.128288	1.19255	0.237052	0.587081	1	1365	tags=23%, list=10%, signal=25%
REGULATION_OF_CELLULAR_COMPONENT_ORGANIZATION_AND_BIOGENESIS	REGULATION_OF_CELLULAR_COMPONENT_ORGANIZATION_AND_BIOGENESIS		109	0.0970311	1.19187	0.245174	0.58784	1	9007	tags=74%, list=65%, signal=209%
IFN_ANY_UP	IFN_ANY_UP		71	0.120478	1.19104	0.241667	0.588989	1	4214	tags=42%, list=30%, signal=60%
MODULE_219	MODULE_219		24	0.201913	1.1902	0.237006	0.590015	1	6476	tags=67%, list=47%, signal=124%
MODULE_285	MODULE_285		38	0.162837	1.18988	0.23622	0.590054	1	5067	tags=53%, list=36%, signal=83%
PROPANOATE_METABOLISM	PROPANOATE_METABOLISM		27	0.190102	1.18885	0.215933	0.591525	1	6125	tags=63%, list=44%, signal=112%
HDACI_COLON_CLUSTER10	HDACI_COLON_CLUSTER10		31	0.178813	1.18838	0.259843	0.591866	1	4702	tags=52%, list=34%, signal=78%
BRCA_PROGNOSIS_NEG	BRCA_PROGNOSIS_NEG		86	0.110188	1.18779	0.263473	0.592452	1	5437	tags=50%, list=39%, signal=82%
CTCCAAG,MIR-432	CTCCAAG,MIR-432		62	0.128525	1.18766	0.239837	0.592111	1	2934	tags=34%, list=21%, signal=43%
STRESS_ARSENIC_SPECIFIC_UP	STRESS_ARSENIC_SPECIFIC_UP		128	0.0878524	1.18736	0.25636	0.592109	1	6185	tags=53%, list=44%, signal=95%
AGGAAGC,MIR-516-3P	AGGAAGC,MIR-516-3P		76	0.114991	1.18735	0.23622	0.591523	1	3537	tags=37%, list=25%, signal=49%
CELL_MIGRATION	CELL_MIGRATION		67	0.123502	1.18689	0.249497	0.59187	1	1613	tags=24%, list=12%, signal=27%
GCM_MAPK10	GCM_MAPK10		60	0.128848	1.18676	0.240157	0.591524	1	11210	tags=93%, list=80%, signal=476%
V$CREB_02	V$CREB_02		162	0.0803465	1.1867	0.264646	0.591024	1	10756	tags=85%, list=77%, signal=370%
O6BG_RESIST_MEDULLOBLASTOMA_UP	O6BG_RESIST_MEDULLOBLASTOMA_UP		19	0.22898	1.18606	0.255403	0.591657	1	4877	tags=58%, list=35%, signal=89%
YKACATTT_UNKNOWN	YKACATTT_UNKNOWN		154	0.0821335	1.18585	0.242593	0.591521	1	10081	tags=81%, list=72%, signal=288%
G_PROTEIN_COUPLED_RECEPTOR_PROTEIN_SIGNALING_PATHWAY	G_PROTEIN_COUPLED_RECEPTOR_PROTEIN_SIGNALING_PATHWAY		141	0.0853888	1.18582	0.22664	0.591005	1	896	tags=15%, list=6%, signal=16%
CHEMICALPATHWAY	CHEMICALPATHWAY		20	0.217899	1.18526	0.265226	0.591523	1	8806	tags=85%, list=63%, signal=231%
IRS1_KO_ADIP_UP	IRS1_KO_ADIP_UP		80	0.11317	1.18363	0.234252	0.594167	1	9921	tags=83%, list=71%, signal=285%
ADIP_VS_PREADIP_UP	ADIP_VS_PREADIP_UP		29	0.190458	1.18218	0.264529	0.596582	1	10798	tags=97%, list=78%, signal=429%
LIGAND_DEPENDENT_NUCLEAR_RECEPTOR_ACTIVITY	LIGAND_DEPENDENT_NUCLEAR_RECEPTOR_ACTIVITY		18	0.228885	1.18215	0.239521	0.596012	1	3005	tags=44%, list=22%, signal=57%
GNF2_EGFR	GNF2_EGFR		17	0.236233	1.18197	0.263969	0.595799	1	4905	tags=59%, list=35%, signal=91%
TCELL_ANERGIC_UP	TCELL_ANERGIC_UP		56	0.132243	1.18088	0.219462	0.597402	1	2641	tags=32%, list=19%, signal=40%
TCTGATA,MIR-361	TCTGATA,MIR-361		62	0.125977	1.17976	0.262264	0.599145	1	11280	tags=94%, list=81%, signal=490%
CHR2P24	CHR2P24		33	0.172677	1.179	0.245614	0.600073	1	9416	tags=85%, list=68%, signal=261%
CHR11Q24	CHR11Q24		29	0.188396	1.17804	0.253036	0.601563	1	6985	tags=69%, list=50%, signal=138%
V$CACBINDINGPROTEIN_Q6	V$CACBINDINGPROTEIN_Q6		147	0.0845208	1.17749	0.239351	0.602105	1	8971	tags=73%, list=64%, signal=202%
TRANSMEMBRANE_RECEPTOR_PROTEIN_SERINE_THREONINE_KINASE_SIGNALING_PATHWAY	TRANSMEMBRANE_RECEPTOR_PROTEIN_SERINE_THREONINE_KINASE_SIGNALING_PATHWAY		38	0.15877	1.17651	0.240938	0.603602	1	11720	tags=100%, list=84%, signal=630%
CHR12Q15	CHR12Q15		16	0.234103	1.17638	0.255144	0.603274	1	4576	tags=56%, list=33%, signal=84%
AGED_MOUSE_RETINA_ANY_UP	AGED_MOUSE_RETINA_ANY_UP		16	0.242074	1.17635	0.235867	0.602709	1	1854	tags=38%, list=13%, signal=43%
ADHERENS_JUNCTION	ADHERENS_JUNCTION		16	0.240573	1.17598	0.259481	0.602887	1	4486	tags=56%, list=32%, signal=83%
MODULE_278	MODULE_278		32	0.173339	1.17491	0.239044	0.60443	1	5424	tags=56%, list=39%, signal=92%
GTGACTT,MIR-224	GTGACTT,MIR-224		126	0.0899518	1.17469	0.245361	0.604268	1	9589	tags=78%, list=69%, signal=247%
MITOCHONDRIAL_OUTER_MEMBRANE	MITOCHONDRIAL_OUTER_MEMBRANE		18	0.22541	1.17448	0.248963	0.60408	1	10790	tags=100%, list=77%, signal=443%
ANATOMICAL_STRUCTURE_FORMATION	ANATOMICAL_STRUCTURE_FORMATION		43	0.151864	1.17434	0.245033	0.603758	1	1777	tags=28%, list=13%, signal=32%
CALRES_MOUSE_NEOCORTEX_UP	CALRES_MOUSE_NEOCORTEX_UP		45	0.14912	1.17363	0.247379	0.60454	1	3190	tags=38%, list=23%, signal=49%
ANDROGEN_GENES	ANDROGEN_GENES		23	0.204992	1.17356	0.267748	0.604067	1	11075	tags=100%, list=80%, signal=488%
PEPTIDE_BINDING	PEPTIDE_BINDING		38	0.163003	1.1732	0.264479	0.604162	1	7630	tags=71%, list=55%, signal=157%
ENERGY_DERIVATION_BY_OXIDATION_OF_ORGANIC_COMPOUNDS	ENERGY_DERIVATION_BY_OXIDATION_OF_ORGANIC_COMPOUNDS		31	0.175545	1.17194	0.258517	0.606239	1	7892	tags=74%, list=57%, signal=171%
GTATGAT,MIR-154,MIR-487	GTATGAT,MIR-154,MIR-487		51	0.138467	1.17153	0.261411	0.606511	1	8454	tags=75%, list=61%, signal=189%
HSA00510_N_GLYCAN_BIOSYNTHESIS	HSA00510_N_GLYCAN_BIOSYNTHESIS		39	0.159535	1.17127	0.28373	0.606476	1	9210	tags=82%, list=66%, signal=242%
FERRANDO_MLL_T_ALL_DN	FERRANDO_MLL_T_ALL_DN		72	0.117421	1.17114	0.262956	0.606181	1	9397	tags=79%, list=67%, signal=242%
V$PR_02	V$PR_02		79	0.112812	1.17095	0.246094	0.60593	1	9895	tags=82%, list=71%, signal=283%
MODULE_521	MODULE_521		24	0.196932	1.1703	0.227926	0.606691	1	5965	tags=63%, list=43%, signal=109%
V$AREB6_04	V$AREB6_04		142	0.0854318	1.17013	0.27521	0.606436	1	10786	tags=86%, list=77%, signal=377%
V$NF1_Q6	V$NF1_Q6		159	0.0797847	1.16982	0.265151	0.606487	1	7046	tags=58%, list=51%, signal=117%
MORF_PPP2CA	MORF_PPP2CA		106	0.0967725	1.16892	0.243191	0.607732	1	6807	tags=58%, list=49%, signal=114%
ACTIN_POLYMERIZATION_AND_OR_DEPOLYMERIZATION	ACTIN_POLYMERIZATION_AND_OR_DEPOLYMERIZATION		20	0.222199	1.16697	0.257545	0.611266	1	5961	tags=65%, list=43%, signal=113%
CHR6Q23	CHR6Q23		26	0.192645	1.16561	0.267894	0.613527	1	10176	tags=92%, list=73%, signal=342%
GNF2_TTK	GNF2_TTK		35	0.162426	1.16546	0.263889	0.61324	1	7292	tags=69%, list=52%, signal=144%
CELL_PROLIFERATION	CELL_PROLIFERATION		149	0.0817148	1.16517	0.284569	0.613205	1	4481	tags=40%, list=32%, signal=59%
XPB_TTD-CS_UP	XPB_TTD-CS_UP		20	0.217647	1.16474	0.250482	0.613422	1	5328	tags=60%, list=38%, signal=97%
HSA00590_ARACHIDONIC_ACID_METABOLISM	HSA00590_ARACHIDONIC_ACID_METABOLISM		20	0.214354	1.16283	0.279835	0.616795	1	1196	tags=30%, list=9%, signal=33%
HSA00230_PURINE_METABOLISM	HSA00230_PURINE_METABOLISM		114	0.0942239	1.16229	0.27572	0.617353	1	4439	tags=41%, list=32%, signal=60%
HSA00790_FOLATE_BIOSYNTHESIS	HSA00790_FOLATE_BIOSYNTHESIS		35	0.164937	1.16205	0.262857	0.617231	1	7655	tags=71%, list=55%, signal=158%
REGULATION_OF_CELLULAR_PROTEIN_METABOLIC_PROCESS	REGULATION_OF_CELLULAR_PROTEIN_METABOLIC_PROCESS		117	0.0933951	1.16178	0.253138	0.617161	1	6565	tags=56%, list=47%, signal=106%
N_GLYCAN_BIOSYNTHESIS	N_GLYCAN_BIOSYNTHESIS		21	0.209154	1.16145	0.263473	0.617257	1	7701	tags=76%, list=55%, signal=170%
BRCA2_BRCA1_DN	BRCA2_BRCA1_DN		28	0.180715	1.16134	0.25	0.616931	1	9424	tags=86%, list=68%, signal=265%
HSA04520_ADHERENS_JUNCTION	HSA04520_ADHERENS_JUNCTION		64	0.123061	1.16115	0.274472	0.616739	1	9608	tags=81%, list=69%, signal=261%
GCM_ACTG1	GCM_ACTG1		112	0.0924864	1.161	0.26938	0.616445	1	4441	tags=41%, list=32%, signal=60%
CARBOXYLIC_ACID_TRANSPORT	CARBOXYLIC_ACID_TRANSPORT		28	0.183994	1.16086	0.260215	0.616125	1	7389	tags=71%, list=53%, signal=152%
ATGTAGC,MIR-221,MIR-222	ATGTAGC,MIR-221,MIR-222		96	0.10141	1.16079	0.266925	0.615653	1	6720	tags=58%, list=48%, signal=112%
SHEPARD_CELL_PROLIFERATION	SHEPARD_CELL_PROLIFERATION		149	0.0817148	1.16075	0.266	0.615143	1	4481	tags=40%, list=32%, signal=59%
V$ATF3_Q6	V$ATF3_Q6		150	0.0820326	1.1601	0.254438	0.615864	1	9267	tags=75%, list=67%, signal=221%
MORF_GSPT1	MORF_GSPT1		42	0.15006	1.15917	0.264646	0.617283	1	9189	tags=81%, list=66%, signal=237%
RYCACNNRNNRNCAG_UNKNOWN	RYCACNNRNNRNCAG_UNKNOWN		40	0.150151	1.15913	0.253579	0.616752	1	4877	tags=50%, list=35%, signal=77%
CHR6P12	CHR6P12		26	0.192457	1.15885	0.26195	0.616738	1	2680	tags=38%, list=19%, signal=48%
APOPTOTIC_NUCLEAR_CHANGES	APOPTOTIC_NUCLEAR_CHANGES		17	0.230744	1.15839	0.257143	0.617062	1	3343	tags=47%, list=24%, signal=62%
CHR13Q12	CHR13Q12		47	0.145344	1.15832	0.283465	0.616612	1	7167	tags=66%, list=51%, signal=135%
MODULE_352	MODULE_352		17	0.232664	1.158	0.28655	0.616709	1	6593	tags=71%, list=47%, signal=134%
KUROKAWA_5FU_IFN_SENSITIVE_VS_RESISTANT_DN	KUROKAWA_5FU_IFN_SENSITIVE_VS_RESISTANT_DN		27	0.190086	1.15756	0.275391	0.616979	1	1999	tags=33%, list=14%, signal=39%
MODULE_40	MODULE_40		58	0.12714	1.15738	0.259336	0.616729	1	3278	tags=36%, list=24%, signal=47%
V$LBP1_Q6	V$LBP1_Q6		113	0.0920942	1.15686	0.268482	0.617185	1	5998	tags=52%, list=43%, signal=91%
DORSEY_DOXYCYCLINE_UP	DORSEY_DOXYCYCLINE_UP		21	0.210079	1.1567	0.264766	0.616918	1	2383	tags=38%, list=17%, signal=46%
GENERAL_RNA_POLYMERASE_II_TRANSCRIPTION_FACTOR_ACTIVITY	GENERAL_RNA_POLYMERASE_II_TRANSCRIPTION_FACTOR_ACTIVITY		31	0.174449	1.15655	0.231263	0.616658	1	7458	tags=71%, list=54%, signal=152%
HSA00980_METABOLISM_OF_XENOBIOTICS_BY_CYTOCHROME_P450	HSA00980_METABOLISM_OF_XENOBIOTICS_BY_CYTOCHROME_P450		24	0.199666	1.15636	0.276423	0.61647	1	10569	tags=96%, list=76%, signal=397%
SMALL_PROTEIN_CONJUGATING_ENZYME_ACTIVITY	SMALL_PROTEIN_CONJUGATING_ENZYME_ACTIVITY		50	0.142739	1.15579	0.291585	0.617011	1	6931	tags=64%, list=50%, signal=127%
V$AR_02	V$AR_02		26	0.186193	1.15577	0.266409	0.616459	1	7052	tags=69%, list=51%, signal=140%
CHR2Q31	CHR2Q31		52	0.136944	1.1547	0.282772	0.618165	1	3723	tags=40%, list=27%, signal=55%
REGULATION_OF_MULTICELLULAR_ORGANISMAL_PROCESS	REGULATION_OF_MULTICELLULAR_ORGANISMAL_PROCESS		69	0.118653	1.15417	0.277328	0.618702	1	2795	tags=32%, list=20%, signal=40%
HSA00640_PROPANOATE_METABOLISM	HSA00640_PROPANOATE_METABOLISM		28	0.18387	1.15398	0.267717	0.618523	1	6396	tags=64%, list=46%, signal=119%
TPA_SENS_LATE_DN	TPA_SENS_LATE_DN		186	0.0731887	1.15388	0.269461	0.618152	1	6181	tags=52%, list=44%, signal=92%
V$GR_Q6	V$GR_Q6		146	0.0838977	1.15385	0.276471	0.617613	1	9812	tags=79%, list=70%, signal=264%
TRANSMEMBRANE_RECEPTOR_ACTIVITY	TRANSMEMBRANE_RECEPTOR_ACTIVITY		192	0.0719974	1.1533	0.26506	0.618219	1	896	tags=14%, list=6%, signal=14%
MODULE_202	MODULE_202		19	0.219942	1.15329	0.276423	0.61763	1	605	tags=26%, list=4%, signal=27%
IDX_TSA_DN_CLUSTER1	IDX_TSA_DN_CLUSTER1		36	0.163223	1.15309	0.274428	0.617445	1	6629	tags=64%, list=48%, signal=122%
CARBOHYDRATE_BIOSYNTHETIC_PROCESS	CARBOHYDRATE_BIOSYNTHETIC_PROCESS		32	0.169448	1.15302	0.273603	0.616964	1	7654	tags=72%, list=55%, signal=159%
HSA00150_ANDROGEN_AND_ESTROGEN_METABOLISM	HSA00150_ANDROGEN_AND_ESTROGEN_METABOLISM		21	0.207931	1.15239	0.270707	0.617623	1	3076	tags=43%, list=22%, signal=55%
MODULE_152	MODULE_152		114	0.0937895	1.15198	0.276718	0.61793	1	4445	tags=41%, list=32%, signal=60%
PENTOSE_PHOSPHATE_PATHWAY	PENTOSE_PHOSPHATE_PATHWAY		18	0.223996	1.15195	0.265107	0.617403	1	5394	tags=61%, list=39%, signal=100%
V$CDP_02	V$CDP_02		59	0.125654	1.15014	0.262646	0.620637	1	1325	tags=22%, list=10%, signal=24%
NUCLEAR_ENVELOPE	NUCLEAR_ENVELOPE		67	0.118835	1.15009	0.286822	0.620153	1	9576	tags=81%, list=69%, signal=257%
CHR17P12	CHR17P12		17	0.232266	1.14943	0.271255	0.620937	1	4141	tags=53%, list=30%, signal=75%
PYRIMIDINE_METABOLISM	PYRIMIDINE_METABOLISM		52	0.136883	1.14895	0.286267	0.621394	1	9080	tags=79%, list=65%, signal=226%
V$TCF11_01	V$TCF11_01		120	0.0907251	1.14797	0.271399	0.622857	1	9307	tags=76%, list=67%, signal=227%
REGULATION_OF_LYMPHOCYTE_ACTIVATION	REGULATION_OF_LYMPHOCYTE_ACTIVATION		16	0.242038	1.14793	0.287726	0.62231	1	5336	tags=63%, list=38%, signal=101%
BRCA1_SW480_UP	BRCA1_SW480_UP		24	0.19918	1.14791	0.278978	0.62176	1	4193	tags=50%, list=30%, signal=71%
TARTE_PC	TARTE_PC		66	0.120563	1.14691	0.267207	0.62329	1	6346	tags=58%, list=46%, signal=105%
ORGANIC_ACID_TRANSPORT	ORGANIC_ACID_TRANSPORT		28	0.183994	1.14663	0.2846	0.623331	1	7389	tags=71%, list=53%, signal=152%
MATRIX_METALLOPROTEINASES	MATRIX_METALLOPROTEINASES		22	0.207566	1.14641	0.280665	0.623186	1	3443	tags=45%, list=25%, signal=60%
V$HOXA4_Q2	V$HOXA4_Q2		151	0.0825543	1.14521	0.271784	0.625098	1	4672	tags=42%, list=34%, signal=62%
ZHAN_MM_MOLECULAR_CLASSI_UP	ZHAN_MM_MOLECULAR_CLASSI_UP		48	0.1406	1.14468	0.262548	0.625609	1	5591	tags=54%, list=40%, signal=90%
POSITIVE_REGULATION_OF_CELL_PROLIFERATION	POSITIVE_REGULATION_OF_CELL_PROLIFERATION		100	0.0978764	1.14415	0.287671	0.626109	1	8951	tags=74%, list=64%, signal=206%
RESPONSE_TO_CHEMICAL_STIMULUS	RESPONSE_TO_CHEMICAL_STIMULUS		189	0.0726343	1.14393	0.288934	0.625928	1	8801	tags=70%, list=63%, signal=189%
ALCALAY_AML_NPMC_UP	ALCALAY_AML_NPMC_UP		113	0.0911928	1.14365	0.299595	0.6259	1	2683	tags=28%, list=19%, signal=35%
HSIAO_LIVER_SPECIFIC_GENES	HSIAO_LIVER_SPECIFIC_GENES		119	0.090493	1.14272	0.28827	0.627294	1	5420	tags=48%, list=39%, signal=78%
LYSINE_DEGRADATION	LYSINE_DEGRADATION		26	0.187371	1.14255	0.283898	0.627047	1	6500	tags=65%, list=47%, signal=122%
BUTANOATE_METABOLISM	BUTANOATE_METABOLISM		22	0.203179	1.14216	0.286282	0.627288	1	4137	tags=50%, list=30%, signal=71%
CTCTGGA,MIR-520A,MIR-525	CTCTGGA,MIR-520A,MIR-525		111	0.0959318	1.14214	0.278752	0.626736	1	8585	tags=71%, list=62%, signal=184%
FSH_GRANULOSA_DN	FSH_GRANULOSA_DN		69	0.116535	1.1417	0.289628	0.627073	1	3228	tags=35%, list=23%, signal=45%
CHR3Q29	CHR3Q29		31	0.17356	1.14111	0.277674	0.627636	1	4775	tags=52%, list=34%, signal=78%
BASE_EXCISION_REPAIR	BASE_EXCISION_REPAIR		16	0.23395	1.14062	0.300626	0.628074	1	8930	tags=88%, list=64%, signal=244%
HG_PROGERIA_DN	HG_PROGERIA_DN		23	0.196088	1.1405	0.299795	0.62772	1	5144	tags=57%, list=37%, signal=89%
MACROMOLECULE_LOCALIZATION	MACROMOLECULE_LOCALIZATION		198	0.0709984	1.13964	0.290456	0.628934	1	9082	tags=72%, list=65%, signal=205%
MODULE_155	MODULE_155		23	0.198819	1.1388	0.275934	0.630094	1	6317	tags=65%, list=45%, signal=119%
MAMMARY_DEV_UP	MAMMARY_DEV_UP		35	0.16227	1.13876	0.273438	0.629602	1	928	tags=23%, list=7%, signal=24%
HSA00252_ALANINE_AND_ASPARTATE_METABOLISM	HSA00252_ALANINE_AND_ASPARTATE_METABOLISM		26	0.185473	1.13808	0.264228	0.630488	1	7062	tags=69%, list=51%, signal=140%
PASSERINI_APOPTOSIS	PASSERINI_APOPTOSIS		37	0.157325	1.13774	0.297297	0.630606	1	6847	tags=65%, list=49%, signal=127%
CHR11Q23	CHR11Q23		77	0.112839	1.13752	0.297741	0.630484	1	8926	tags=75%, list=64%, signal=209%
CELLULAR_MACROMOLECULE_CATABOLIC_PROCESS	CELLULAR_MACROMOLECULE_CATABOLIC_PROCESS		88	0.104513	1.13751	0.282908	0.629923	1	5674	tags=51%, list=41%, signal=86%
PROTEIN_KINASE_INHIBITOR_ACTIVITY	PROTEIN_KINASE_INHIBITOR_ACTIVITY		20	0.212045	1.13671	0.320408	0.631035	1	3317	tags=45%, list=24%, signal=59%
TRANSFERASE_ACTIVITY__TRANSFERRING_HEXOSYL_GROUPS	TRANSFERASE_ACTIVITY__TRANSFERRING_HEXOSYL_GROUPS		61	0.126525	1.13654	0.28866	0.630788	1	4637	tags=46%, list=33%, signal=69%
MODULE_180	MODULE_180		78	0.109552	1.13626	0.302041	0.630835	1	1160	tags=19%, list=8%, signal=21%
GPCRDB_CLASS_A_RHODOPSIN_LIKE	GPCRDB_CLASS_A_RHODOPSIN_LIKE		51	0.135419	1.13615	0.290123	0.630501	1	2489	tags=31%, list=18%, signal=38%
ACETYLTRANSFERASE_ACTIVITY	ACETYLTRANSFERASE_ACTIVITY		23	0.197524	1.136	0.282243	0.630224	1	6335	tags=65%, list=45%, signal=119%
COCAINE_BRAIN_5D_UP	COCAINE_BRAIN_5D_UP		50	0.135794	1.13538	0.30572	0.630953	1	8977	tags=78%, list=64%, signal=219%
TGFBETA_LATE_UP	TGFBETA_LATE_UP		30	0.172668	1.13534	0.312115	0.630443	1	10133	tags=90%, list=73%, signal=330%
V$FOXO1_02	V$FOXO1_02		146	0.0816967	1.13534	0.299611	0.629864	1	4787	tags=42%, list=34%, signal=64%
REGULATION_OF_I_KAPPAB_KINASE_NF_KAPPAB_CASCADE	REGULATION_OF_I_KAPPAB_KINASE_NF_KAPPAB_CASCADE		79	0.110442	1.13489	0.283019	0.630209	1	1819	tags=24%, list=13%, signal=28%
TNFALPHA_ALL_UP	TNFALPHA_ALL_UP		68	0.11738	1.1346	0.28932	0.630199	1	10660	tags=88%, list=77%, signal=374%
MODULE_403	MODULE_403		45	0.145023	1.13378	0.284569	0.631314	1	6651	tags=62%, list=48%, signal=119%
MODULE_286	MODULE_286		30	0.17428	1.13369	0.302966	0.630905	1	1755	tags=30%, list=13%, signal=34%
HSA05010_ALZHEIMERS_DISEASE	HSA05010_ALZHEIMERS_DISEASE		23	0.193724	1.13364	0.288344	0.630439	1	1544	tags=30%, list=11%, signal=34%
BIOPEPTIDESPATHWAY	BIOPEPTIDESPATHWAY		27	0.182715	1.13332	0.282051	0.630538	1	3133	tags=41%, list=22%, signal=52%
V$HNF1_01	V$HNF1_01		103	0.0970179	1.13305	0.298319	0.630574	1	1362	tags=19%, list=10%, signal=21%
GLEEVECPATHWAY	GLEEVECPATHWAY		21	0.20638	1.13247	0.282258	0.631189	1	9729	tags=90%, list=70%, signal=300%
MODULE_433	MODULE_433		39	0.1527	1.13241	0.296512	0.630741	1	378	tags=18%, list=3%, signal=18%
MODULE_171	MODULE_171		74	0.1126	1.13178	0.305182	0.631511	1	3144	tags=34%, list=23%, signal=43%
CHR12P11	CHR12P11		22	0.199655	1.13106	0.306324	0.632432	1	9250	tags=86%, list=66%, signal=257%
IFN_BETA_GLIOMA_DN	IFN_BETA_GLIOMA_DN		36	0.160463	1.13099	0.289528	0.63201	1	9762	tags=86%, list=70%, signal=287%
PROTEIN_LOCALIZATION	PROTEIN_LOCALIZATION		178	0.0730443	1.13064	0.296813	0.632164	1	3376	tags=31%, list=24%, signal=41%
GNF2_IGFBP1	GNF2_IGFBP1		15	0.247976	1.13058	0.284069	0.631702	1	4905	tags=60%, list=35%, signal=93%
MODULE_481	MODULE_481		60	0.125941	1.13037	0.259635	0.63162	1	3591	tags=38%, list=26%, signal=51%
SYMPORTER_ACTIVITY	SYMPORTER_ACTIVITY		18	0.221791	1.13013	0.295455	0.63155	1	4651	tags=56%, list=33%, signal=83%
V$AP2ALPHA_01	V$AP2ALPHA_01		156	0.0785571	1.12984	0.270789	0.63159	1	8112	tags=66%, list=58%, signal=156%
ZHAN_MMPC_SIM_BC_AND_MM	ZHAN_MMPC_SIM_BC_AND_MM		37	0.15447	1.12937	0.298597	0.632021	1	4252	tags=46%, list=31%, signal=66%
TNFALPHA_4HRS_UP	TNFALPHA_4HRS_UP		35	0.157755	1.12935	0.307203	0.631486	1	6959	tags=66%, list=50%, signal=131%
IL1RPATHWAY	IL1RPATHWAY		26	0.186973	1.12884	0.298597	0.632001	1	1685	tags=31%, list=12%, signal=35%
HEARTFAILURE_ATRIA_DN	HEARTFAILURE_ATRIA_DN		100	0.0956242	1.12839	0.249485	0.632306	1	10514	tags=85%, list=75%, signal=344%
POSITIVE_REGULATION_OF_DNA_BINDING	POSITIVE_REGULATION_OF_DNA_BINDING		15	0.242528	1.12792	0.283096	0.632766	1	3124	tags=47%, list=22%, signal=60%
T_CELL_ACTIVATION	T_CELL_ACTIVATION		19	0.221494	1.12762	0.301848	0.632815	1	6447	tags=68%, list=46%, signal=127%
V$TEF1_Q6	V$TEF1_Q6		127	0.0869309	1.12762	0.287129	0.632254	1	5269	tags=46%, list=38%, signal=74%
INOSITOL_OR_PHOSPHATIDYLINOSITOL_KINASE_ACTIVITY	INOSITOL_OR_PHOSPHATIDYLINOSITOL_KINASE_ACTIVITY		18	0.219514	1.12688	0.313953	0.633171	1	8551	tags=83%, list=61%, signal=216%
POSITIVE_REGULATION_OF_CELLULAR_PROTEIN_METABOLIC_PROCESS	POSITIVE_REGULATION_OF_CELLULAR_PROTEIN_METABOLIC_PROCESS		43	0.145106	1.12675	0.293436	0.632869	1	6081	tags=58%, list=44%, signal=103%
MODULE_169	MODULE_169		65	0.118908	1.12648	0.3	0.632821	1	1993	tags=26%, list=14%, signal=30%
CATGTAA,MIR-496	CATGTAA,MIR-496		133	0.083616	1.12641	0.291304	0.632414	1	8374	tags=68%, list=60%, signal=170%
ROSS_CBF_LEUKEMIA	ROSS_CBF_LEUKEMIA		46	0.139165	1.12587	0.292969	0.632964	1	2003	tags=28%, list=14%, signal=33%
LH_GRANULOSA_DN	LH_GRANULOSA_DN		69	0.116535	1.12563	0.273663	0.632928	1	3228	tags=35%, list=23%, signal=45%
V$E2F_01	V$E2F_01		52	0.130593	1.12559	0.304703	0.632429	1	6757	tags=62%, list=49%, signal=119%
GNF2_HPX	GNF2_HPX		53	0.131844	1.12533	0.288382	0.632443	1	2374	tags=30%, list=17%, signal=36%
GNF2_BUB1B	GNF2_BUB1B		46	0.141113	1.12532	0.299029	0.631889	1	7728	tags=70%, list=55%, signal=156%
HPV31_DN	HPV31_DN		28	0.179183	1.12412	0.301455	0.63388	1	10440	tags=93%, list=75%, signal=370%
LINDSTEDT_DEND_DN	LINDSTEDT_DEND_DN		43	0.145106	1.12405	0.313253	0.633437	1	6081	tags=58%, list=44%, signal=103%
MORF_IL4	MORF_IL4		96	0.099399	1.124	0.286561	0.632972	1	2541	tags=28%, list=18%, signal=34%
TSA_HEPATOMA_CANCER_UP	TSA_HEPATOMA_CANCER_UP		35	0.162267	1.12363	0.290837	0.633169	1	4509	tags=49%, list=32%, signal=72%
GOLDRATH_HP	GOLDRATH_HP		135	0.0838598	1.12341	0.316929	0.63302	1	1834	tags=21%, list=13%, signal=24%
GCM_PFN1	GCM_PFN1		45	0.141849	1.12306	0.299242	0.633204	1	2672	tags=33%, list=19%, signal=41%
POSITIVE_REGULATION_OF_PROTEIN_METABOLIC_PROCESS	POSITIVE_REGULATION_OF_PROTEIN_METABOLIC_PROCESS		45	0.141498	1.12263	0.319608	0.633576	1	6081	tags=58%, list=44%, signal=102%
CMV_UV-CMV_COMMON_HCMV_6HRS_DN	CMV_UV-CMV_COMMON_HCMV_6HRS_DN		23	0.198503	1.12202	0.30297	0.634356	1	3294	tags=43%, list=24%, signal=57%
TARTE_BCELL	TARTE_BCELL		26	0.183547	1.12015	0.306122	0.637709	1	1197	tags=27%, list=9%, signal=29%
GCM_CASP2	GCM_CASP2		21	0.203616	1.11881	0.305328	0.639843	1	7778	tags=76%, list=56%, signal=172%
RHO_GTPASE_ACTIVATOR_ACTIVITY	RHO_GTPASE_ACTIVATOR_ACTIVITY		16	0.229215	1.11856	0.303823	0.639815	1	4644	tags=56%, list=33%, signal=84%
BUT_TSA_UP	BUT_TSA_UP		18	0.22203	1.11827	0.308668	0.63981	1	6195	tags=67%, list=44%, signal=120%
FETAL_LIVER_VS_ADULT_LIVER_GNF2	FETAL_LIVER_VS_ADULT_LIVER_GNF2		40	0.146219	1.11826	0.300797	0.639269	1	10502	tags=90%, list=75%, signal=365%
MORF_PPP1CA	MORF_PPP1CA		149	0.0776209	1.11821	0.292929	0.638802	1	8089	tags=66%, list=58%, signal=155%
CRGAARNNNNCGA_UNKNOWN	CRGAARNNNNCGA_UNKNOWN		32	0.165989	1.11796	0.295367	0.638743	1	9878	tags=88%, list=71%, signal=300%
ATAACCT,MIR-154	ATAACCT,MIR-154		46	0.137774	1.11777	0.300199	0.638581	1	10499	tags=89%, list=75%, signal=361%
CHR15Q21	CHR15Q21		54	0.130695	1.11742	0.311609	0.638796	1	5149	tags=50%, list=37%, signal=79%
NUCLEOPLASM_PART	NUCLEOPLASM_PART		196	0.0688341	1.11596	0.289272	0.641268	1	8930	tags=71%, list=64%, signal=195%
CHR4P15	CHR4P15		27	0.177559	1.11526	0.316406	0.642134	1	4752	tags=52%, list=34%, signal=79%
LIPOPROTEIN_METABOLIC_PROCESS	LIPOPROTEIN_METABOLIC_PROCESS		26	0.185075	1.11522	0.323293	0.641641	1	9210	tags=85%, list=66%, signal=249%
HSA04115_P53_SIGNALING_PATHWAY	HSA04115_P53_SIGNALING_PATHWAY		62	0.11916	1.11471	0.304609	0.642148	1	9353	tags=79%, list=67%, signal=240%
DNA_DAMAGE_RESPONSE__SIGNAL_TRANSDUCTION	DNA_DAMAGE_RESPONSE__SIGNAL_TRANSDUCTION		31	0.168548	1.11433	0.299424	0.642389	1	7540	tags=71%, list=54%, signal=154%
MODULE_512	MODULE_512		19	0.214757	1.11431	0.305343	0.641874	1	2143	tags=37%, list=15%, signal=43%
TAKEDA_NUP8_HOXA9_3D_UP	TAKEDA_NUP8_HOXA9_3D_UP		126	0.0848862	1.1136	0.307385	0.642838	1	5459	tags=48%, list=39%, signal=78%
MORF_G22P1	MORF_G22P1		148	0.078838	1.11349	0.301397	0.642506	1	7099	tags=59%, list=51%, signal=119%
CTTTGCA,MIR-527	CTTTGCA,MIR-527		179	0.0707555	1.11337	0.304511	0.642191	1	7662	tags=62%, list=55%, signal=136%
TNFALPHA_ADIP_DN	TNFALPHA_ADIP_DN		47	0.137288	1.1133	0.324324	0.641755	1	8464	tags=74%, list=61%, signal=189%
GNF2_CDC20	GNF2_CDC20		51	0.131752	1.11276	0.327345	0.642355	1	7728	tags=69%, list=55%, signal=154%
STOSSI_ER_UP	STOSSI_ER_UP		29	0.174955	1.11186	0.32449	0.643565	1	7652	tags=72%, list=55%, signal=160%
HSA00650_BUTANOATE_METABOLISM	HSA00650_BUTANOATE_METABOLISM		35	0.161241	1.11174	0.323771	0.643251	1	8900	tags=80%, list=64%, signal=221%
PENG_RAPAMYCIN_UP	PENG_RAPAMYCIN_UP		113	0.0880497	1.11123	0.295455	0.643771	1	4575	tags=42%, list=33%, signal=61%
EIF4PATHWAY	EIF4PATHWAY		23	0.192408	1.11043	0.325581	0.644904	1	10039	tags=91%, list=72%, signal=327%
CHR7Q32	CHR7Q32		26	0.18041	1.10989	0.333333	0.645416	1	7668	tags=73%, list=55%, signal=162%
HDACI_COLON_TSA2HRS_UP	HDACI_COLON_TSA2HRS_UP		47	0.138506	1.10975	0.308151	0.645137	1	9336	tags=81%, list=67%, signal=244%
LE_MYELIN_UP	LE_MYELIN_UP		86	0.102183	1.10963	0.329193	0.644792	1	5062	tags=47%, list=36%, signal=73%
MODULE_321	MODULE_321		104	0.0942283	1.10843	0.30566	0.646806	1	6463	tags=56%, list=46%, signal=103%
AAAGGAT,MIR-501	AAAGGAT,MIR-501		95	0.0968473	1.10808	0.290874	0.646991	1	8481	tags=71%, list=61%, signal=179%
ATATGCA,MIR-448	ATATGCA,MIR-448		157	0.0756088	1.10747	0.294492	0.6477	1	6941	tags=57%, list=50%, signal=113%
RIBAVIRIN_RSV_UP	RIBAVIRIN_RSV_UP		15	0.239623	1.1073	0.321063	0.64747	1	2236	tags=40%, list=16%, signal=48%
CHR9P21	CHR9P21		15	0.236575	1.10711	0.308285	0.647348	1	10634	tags=100%, list=76%, signal=423%
V$E2F_Q4_01	V$E2F_Q4_01		157	0.0751157	1.10702	0.316348	0.646986	1	8367	tags=68%, list=60%, signal=167%
V$NFAT_Q6	V$NFAT_Q6		147	0.0792036	1.10614	0.340551	0.648307	1	4497	tags=40%, list=32%, signal=59%
GNF2_HCK	GNF2_HCK		42	0.143999	1.10541	0.306483	0.649268	1	3968	tags=43%, list=28%, signal=60%
MITOTIC_SISTER_CHROMATID_SEGREGATION	MITOTIC_SISTER_CHROMATID_SEGREGATION		16	0.232602	1.10443	0.325253	0.650825	1	7208	tags=75%, list=52%, signal=155%
V$HEN1_01	V$HEN1_01		126	0.0852243	1.10389	0.332	0.651398	1	6228	tags=53%, list=45%, signal=95%
SHIPP_FL_VS_DLBCL_UP	SHIPP_FL_VS_DLBCL_UP		22	0.198216	1.10386	0.307843	0.650918	1	2940	tags=41%, list=21%, signal=52%
V$PIT1_Q6	V$PIT1_Q6		132	0.0815935	1.10384	0.301053	0.650386	1	5309	tags=46%, list=38%, signal=74%
GCAAGGA,MIR-502	GCAAGGA,MIR-502		51	0.129827	1.10384	0.323171	0.649838	1	9120	tags=78%, list=65%, signal=226%
MODULE_105	MODULE_105		181	0.0706471	1.10382	0.318271	0.649309	1	6568	tags=54%, list=47%, signal=101%
OXIDOREDUCTASE_ACTIVITY__ACTING_ON_CH_OH_GROUP_OF_DONORS	OXIDOREDUCTASE_ACTIVITY__ACTING_ON_CH_OH_GROUP_OF_DONORS		43	0.141193	1.1038	0.314066	0.648818	1	2249	tags=30%, list=16%, signal=36%
SECRETION	SECRETION		115	0.0881773	1.10323	0.320641	0.649408	1	1082	tags=17%, list=8%, signal=18%
SECONDARY_ACTIVE_TRANSMEMBRANE_TRANSPORTER_ACTIVITY	SECONDARY_ACTIVE_TRANSMEMBRANE_TRANSPORTER_ACTIVITY		28	0.176336	1.10283	0.307054	0.649711	1	5506	tags=57%, list=40%, signal=94%
ORGANELLE_OUTER_MEMBRANE	ORGANELLE_OUTER_MEMBRANE		22	0.19498	1.10145	0.346457	0.651988	1	11214	tags=100%, list=81%, signal=513%
CHR7P22	CHR7P22		42	0.143145	1.10142	0.314815	0.651488	1	2322	tags=31%, list=17%, signal=37%
GCM_RAN	GCM_RAN		160	0.0759716	1.10046	0.328512	0.65299	1	7831	tags=64%, list=56%, signal=144%
POSITIVE_REGULATION_OF_TRANSFERASE_ACTIVITY	POSITIVE_REGULATION_OF_TRANSFERASE_ACTIVITY		65	0.117616	1.10036	0.328657	0.652624	1	10795	tags=89%, list=78%, signal=395%
GGARNTKYCCA_UNKNOWN	GGARNTKYCCA_UNKNOWN		45	0.136887	1.09992	0.333333	0.652942	1	10787	tags=91%, list=77%, signal=403%
NING_COPD_DN	NING_COPD_DN		104	0.0940377	1.09888	0.335294	0.654573	1	1779	tags=22%, list=13%, signal=25%
CHR8Q12	CHR8Q12		20	0.205868	1.0988	0.327381	0.654187	1	1314	tags=30%, list=9%, signal=33%
ORGANELLE_LOCALIZATION	ORGANELLE_LOCALIZATION		21	0.203257	1.09872	0.327485	0.653794	1	3141	tags=43%, list=23%, signal=55%
IDX_TSA_UP_CLUSTER6	IDX_TSA_UP_CLUSTER6		133	0.0827133	1.09863	0.327103	0.653452	1	10690	tags=85%, list=77%, signal=362%
CHROMOSOME_SEGREGATION	CHROMOSOME_SEGREGATION		31	0.168619	1.09855	0.324649	0.653042	1	7539	tags=71%, list=54%, signal=154%
GH_GHRHR_KO_24HRS_DN	GH_GHRHR_KO_24HRS_DN		146	0.078459	1.09831	0.336714	0.652966	1	4927	tags=43%, list=35%, signal=66%
CELL_ADHESION_RECEPTOR_ACTIVITY	CELL_ADHESION_RECEPTOR_ACTIVITY		22	0.193254	1.09825	0.319549	0.65254	1	1110	tags=27%, list=8%, signal=30%
LIPASE_ACTIVITY	LIPASE_ACTIVITY		27	0.18118	1.09756	0.307054	0.653402	1	1607	tags=30%, list=12%, signal=33%
WOUND_HEALING	WOUND_HEALING		27	0.179453	1.09735	0.3222	0.653309	1	1631	tags=30%, list=12%, signal=33%
AGUIRRE_PANCREAS_CHR8	AGUIRRE_PANCREAS_CHR8		47	0.133602	1.09687	0.315353	0.653734	1	4367	tags=45%, list=31%, signal=65%
BCNU_GLIOMA_MGMT_48HRS_DN	BCNU_GLIOMA_MGMT_48HRS_DN		99	0.094935	1.09678	0.317554	0.653385	1	2625	tags=28%, list=19%, signal=35%
V$STAT6_01	V$STAT6_01		146	0.078626	1.09653	0.317907	0.65337	1	5497	tags=47%, list=39%, signal=77%
V$AFP1_Q6	V$AFP1_Q6		144	0.076528	1.09641	0.336049	0.653071	1	1362	tags=17%, list=10%, signal=19%
LEE_DENA_DN	LEE_DENA_DN		33	0.158353	1.09582	0.32998	0.653713	1	6661	tags=64%, list=48%, signal=122%
ELECTRON_TRANSPORT_CHAIN	ELECTRON_TRANSPORT_CHAIN		89	0.0985227	1.09564	0.323232	0.653548	1	8337	tags=70%, list=60%, signal=172%
PASSERINI_PROLIFERATION	PASSERINI_PROLIFERATION		54	0.12637	1.09546	0.328302	0.653374	1	9851	tags=83%, list=71%, signal=284%
CHR15Q24	CHR15Q24		38	0.146749	1.0949	0.321839	0.654022	1	4191	tags=45%, list=30%, signal=64%
AAACCAC,MIR-140	AAACCAC,MIR-140		79	0.106306	1.09444	0.332681	0.654441	1	4873	tags=46%, list=35%, signal=70%
KINASE_REGULATOR_ACTIVITY	KINASE_REGULATOR_ACTIVITY		38	0.148845	1.094	0.326572	0.654752	1	2696	tags=34%, list=19%, signal=42%
MORF_RPA1	MORF_RPA1		57	0.125209	1.09334	0.324272	0.655571	1	9501	tags=81%, list=68%, signal=253%
V$E2F_Q6	V$E2F_Q6		155	0.0745582	1.09296	0.304688	0.655843	1	8406	tags=68%, list=60%, signal=169%
MORF_RAD54L	MORF_RAD54L		95	0.0944393	1.09282	0.327902	0.655595	1	7195	tags=61%, list=52%, signal=125%
LIAN_MYELOID_DIFF_RECEPTORS	LIAN_MYELOID_DIFF_RECEPTORS		16	0.228298	1.09267	0.329457	0.655377	1	2916	tags=44%, list=21%, signal=55%
MODULE_149	MODULE_149		36	0.153084	1.09263	0.343874	0.6549	1	8704	tags=78%, list=63%, signal=207%
CHR1P13	CHR1P13		59	0.12106	1.09232	0.314465	0.654981	1	3513	tags=37%, list=25%, signal=50%
MAPKKK_CASCADE_GO_0000165	MAPKKK_CASCADE_GO_0000165		82	0.101937	1.09189	0.334755	0.655312	1	3343	tags=34%, list=24%, signal=45%
TRANSFERASE_ACTIVITY__TRANSFERRING_ONE_CARBON_GROUPS	TRANSFERASE_ACTIVITY__TRANSFERRING_ONE_CARBON_GROUPS		33	0.159577	1.09168	0.327935	0.655197	1	4534	tags=48%, list=33%, signal=72%
AGTCTTA,MIR-499	AGTCTTA,MIR-499		54	0.124423	1.09118	0.35259	0.655597	1	9878	tags=83%, list=71%, signal=286%
MORF_CTBP1	MORF_CTBP1		149	0.0774733	1.09112	0.3147	0.655186	1	10708	tags=85%, list=77%, signal=362%
REGULATION_OF_TRANSLATION	REGULATION_OF_TRANSLATION		63	0.118125	1.09047	0.339286	0.656015	1	1014	tags=19%, list=7%, signal=20%
MITOCHONDRIAL_RESPIRATORY_CHAIN	MITOCHONDRIAL_RESPIRATORY_CHAIN		23	0.190397	1.08975	0.325444	0.656914	1	8856	tags=83%, list=64%, signal=227%
V$FREAC4_01	V$FREAC4_01		83	0.101887	1.08915	0.336694	0.657594	1	8320	tags=70%, list=60%, signal=173%
CHR10P11	CHR10P11		21	0.201151	1.08913	0.346473	0.657097	1	11128	tags=100%, list=80%, signal=497%
MORF_MSH2	MORF_MSH2		55	0.124475	1.08906	0.301229	0.656703	1	9160	tags=78%, list=66%, signal=228%
PROTEIN_SERINE_THREONINE_KINASE_ACTIVITY	PROTEIN_SERINE_THREONINE_KINASE_ACTIVITY		176	0.0701273	1.08903	0.330754	0.65622	1	9954	tags=78%, list=71%, signal=271%
V$GATA1_04	V$GATA1_04		124	0.0834253	1.08888	0.323699	0.655988	1	1206	tags=17%, list=9%, signal=18%
KIM_TH_CELLS_UP	KIM_TH_CELLS_UP		35	0.154982	1.08851	0.354331	0.656243	1	1825	tags=29%, list=13%, signal=33%
CELL_SURFACE_RECEPTOR_LINKED_SIGNAL_TRANSDUCTION	CELL_SURFACE_RECEPTOR_LINKED_SIGNAL_TRANSDUCTION		71	0.109397	1.08749	0.314607	0.657753	1	837	tags=17%, list=6%, signal=18%
FALT_BCLL_DN	FALT_BCLL_DN		46	0.136693	1.08597	0.344828	0.660336	1	3551	tags=39%, list=25%, signal=52%
TPA_RESIST_MIDDLE_UP	TPA_RESIST_MIDDLE_UP		34	0.157166	1.08564	0.335317	0.660437	1	6417	tags=62%, list=46%, signal=114%
ATP_DEPENDENT_RNA_HELICASE_ACTIVITY	ATP_DEPENDENT_RNA_HELICASE_ACTIVITY		15	0.232047	1.08547	0.354207	0.660263	1	6055	tags=67%, list=43%, signal=118%
OUTER_MEMBRANE	OUTER_MEMBRANE		23	0.194994	1.0853	0.334038	0.660026	1	11214	tags=100%, list=81%, signal=513%
MORF_RAF1	MORF_RAF1		98	0.0933849	1.08487	0.343496	0.660327	1	7518	tags=63%, list=54%, signal=137%
TAKEDA_NUP8_HOXA9_10D_DN	TAKEDA_NUP8_HOXA9_10D_DN		75	0.105526	1.08459	0.355469	0.660398	1	12092	tags=97%, list=87%, signal=735%
CYTOKINE_ACTIVITY	CYTOKINE_ACTIVITY		43	0.141341	1.0843	0.367113	0.660448	1	6781	tags=63%, list=49%, signal=122%
SH3_SH2_ADAPTOR_ACTIVITY	SH3_SH2_ADAPTOR_ACTIVITY		31	0.162388	1.08401	0.346154	0.660511	1	4481	tags=48%, list=32%, signal=71%
PEART_HISTONE_DN	PEART_HISTONE_DN		67	0.111719	1.08211	0.34127	0.66376	1	2192	tags=27%, list=16%, signal=32%
TNFALPHA_TGZ_ADIP_DN	TNFALPHA_TGZ_ADIP_DN		21	0.195942	1.08147	0.341948	0.6645	1	4569	tags=52%, list=33%, signal=78%
ATTCTTT,MIR-186	ATTCTTT,MIR-186		199	0.0660222	1.08139	0.324211	0.66413	1	8540	tags=68%, list=61%, signal=173%
MODULE_82	MODULE_82		22	0.193973	1.08055	0.34714	0.665361	1	7430	tags=73%, list=53%, signal=156%
POSITIVE_REGULATION_OF_PROTEIN_MODIFICATION_PROCESS	POSITIVE_REGULATION_OF_PROTEIN_MODIFICATION_PROCESS		19	0.207552	1.08049	0.352601	0.664947	1	5175	tags=58%, list=37%, signal=92%
UVB_NHEK3_C1	UVB_NHEK3_C1		46	0.135826	1.08047	0.337398	0.664437	1	11737	tags=98%, list=84%, signal=620%
V$ETF_Q6	V$ETF_Q6		66	0.113348	1.08021	0.354125	0.664469	1	11510	tags=94%, list=83%, signal=539%
HSA01030_GLYCAN_STRUCTURES_BIOSYNTHESIS_1	HSA01030_GLYCAN_STRUCTURES_BIOSYNTHESIS_1		86	0.0976811	1.07962	0.341085	0.665131	1	3505	tags=35%, list=25%, signal=46%
CHR14Q22	CHR14Q22		35	0.149235	1.07941	0.322245	0.665032	1	8271	tags=74%, list=59%, signal=182%
CHR2P22	CHR2P22		29	0.165858	1.07829	0.354251	0.666772	1	6818	tags=66%, list=49%, signal=128%
KMCATNNWGGA_UNKNOWN	KMCATNNWGGA_UNKNOWN		60	0.119436	1.0781	0.361377	0.666622	1	10180	tags=85%, list=73%, signal=315%
CALRES_RHESUS_UP	CALRES_RHESUS_UP		53	0.124818	1.07768	0.32996	0.666952	1	4048	tags=42%, list=29%, signal=58%
NI2_MOUSE_DN	NI2_MOUSE_DN		31	0.162026	1.07767	0.366733	0.666425	1	443	tags=19%, list=3%, signal=20%
V$CREB_Q2	V$CREB_Q2		160	0.0745378	1.07738	0.340206	0.666458	1	8460	tags=68%, list=61%, signal=172%
CHR5Q11	CHR5Q11		23	0.184339	1.07729	0.348361	0.666115	1	1069	tags=26%, list=8%, signal=28%
ST_GAQ_PATHWAY	ST_GAQ_PATHWAY		26	0.174427	1.07601	0.369439	0.668283	1	9358	tags=85%, list=67%, signal=257%
MODULE_274	MODULE_274		37	0.146891	1.07554	0.371429	0.668738	1	2099	tags=30%, list=15%, signal=35%
METHYLTRANSFERASE_ACTIVITY	METHYLTRANSFERASE_ACTIVITY		33	0.159577	1.07482	0.333333	0.669703	1	4534	tags=48%, list=33%, signal=72%
MORF_GMPS	MORF_GMPS		49	0.129402	1.07467	0.333984	0.669448	1	6161	tags=57%, list=44%, signal=102%
ACTGTAG,MIR-139	ACTGTAG,MIR-139		105	0.0894209	1.07438	0.335443	0.669481	1	8445	tags=70%, list=61%, signal=175%
CELL_PROJECTION_BIOGENESIS	CELL_PROJECTION_BIOGENESIS		24	0.187671	1.07435	0.352705	0.669013	1	8995	tags=83%, list=65%, signal=235%
VASCULATURE_DEVELOPMENT	VASCULATURE_DEVELOPMENT		41	0.141033	1.07406	0.362173	0.669092	1	1777	tags=27%, list=13%, signal=31%
ET743_SARCOMA_6HRS_UP	ET743_SARCOMA_6HRS_UP		27	0.175496	1.07346	0.345168	0.66976	1	1686	tags=30%, list=12%, signal=34%
STTTCRNTTT_V$IRF_Q6	STTTCRNTTT_V$IRF_Q6		115	0.0863401	1.07234	0.371717	0.671617	1	3166	tags=31%, list=23%, signal=40%
MODULE_204	MODULE_204		66	0.109235	1.07209	0.346856	0.671532	1	4604	tags=44%, list=33%, signal=65%
REGULATION_OF_PROTEIN_METABOLIC_PROCESS	REGULATION_OF_PROTEIN_METABOLIC_PROCESS		125	0.0815535	1.07199	0.362745	0.671195	1	6115	tags=52%, list=44%, signal=92%
GNF2_PTPN6	GNF2_PTPN6		38	0.148193	1.07112	0.353175	0.67248	1	3438	tags=39%, list=25%, signal=52%
V$PXR_Q2	V$PXR_Q2		159	0.0738874	1.07079	0.356998	0.672612	1	1259	tags=16%, list=9%, signal=18%
UVC_TTD_8HR_DN	UVC_TTD_8HR_DN		149	0.0743273	1.07045	0.353497	0.672754	1	4022	tags=36%, list=29%, signal=50%
CROMER_HYPOPHARYNGEAL_MET_VS_NON_UP	CROMER_HYPOPHARYNGEAL_MET_VS_NON_UP		61	0.114017	1.06947	0.368224	0.674229	1	5267	tags=49%, list=38%, signal=79%
GOLDRATH_MEMORY	GOLDRATH_MEMORY		44	0.13341	1.06943	0.377176	0.673783	1	7009	tags=64%, list=50%, signal=128%
CHR10Q25	CHR10Q25		30	0.163428	1.06847	0.349495	0.675167	1	4691	tags=50%, list=34%, signal=75%
HOFFMANN_BIVSBII_BI	HOFFMANN_BIVSBII_BI		75	0.105743	1.06838	0.35307	0.674786	1	12089	tags=97%, list=87%, signal=734%
V$DR1_Q3	V$DR1_Q3		144	0.0770661	1.06833	0.371154	0.674333	1	8511	tags=69%, list=61%, signal=175%
ORGAN_MORPHOGENESIS	ORGAN_MORPHOGENESIS		102	0.092082	1.06819	0.351248	0.674081	1	774	tags=15%, list=6%, signal=15%
IDX_TSA_UP_CLUSTER1	IDX_TSA_UP_CLUSTER1		23	0.187973	1.06762	0.372093	0.674746	1	413	tags=22%, list=3%, signal=22%
GTPASE_REGULATOR_ACTIVITY	GTPASE_REGULATOR_ACTIVITY		103	0.0905758	1.06756	0.345382	0.674336	1	6724	tags=57%, list=48%, signal=110%
CHR10P12	CHR10P12		26	0.172872	1.06738	0.365385	0.674144	1	1881	tags=31%, list=14%, signal=36%
ANGIOGENESIS	ANGIOGENESIS		36	0.150492	1.06609	0.364919	0.676314	1	1777	tags=28%, list=13%, signal=32%
MODULE_199	MODULE_199		43	0.136667	1.06519	0.383197	0.677629	1	4255	tags=44%, list=31%, signal=63%
CHR18Q12	CHR18Q12		22	0.188651	1.06496	0.351145	0.677574	1	6871	tags=68%, list=49%, signal=134%
PROTEIN_PROCESSING	PROTEIN_PROCESSING		41	0.141282	1.06462	0.370445	0.677774	1	10265	tags=88%, list=74%, signal=333%
ZHAN_MM_MOLECULAR_CLASSI_DN	ZHAN_MM_MOLECULAR_CLASSI_DN		36	0.15138	1.06435	0.37037	0.677791	1	5633	tags=56%, list=40%, signal=93%
HIPPOCAMPUS_DEVELOPMENT_NEONATAL	HIPPOCAMPUS_DEVELOPMENT_NEONATAL		24	0.182761	1.06329	0.365759	0.679485	1	1520	tags=29%, list=11%, signal=33%
UVC_HIGH_D2_DN	UVC_HIGH_D2_DN		34	0.150967	1.06311	0.363095	0.679362	1	10599	tags=91%, list=76%, signal=381%
CHR9Q21	CHR9Q21		29	0.167364	1.06221	0.385519	0.680737	1	1995	tags=31%, list=14%, signal=36%
YAATNRNNNYNATT_UNKNOWN	YAATNRNNNYNATT_UNKNOWN		57	0.120458	1.0619	0.355865	0.68082	1	3459	tags=37%, list=25%, signal=49%
MONOCARBOXYLIC_ACID_METABOLIC_PROCESS	MONOCARBOXYLIC_ACID_METABOLIC_PROCESS		56	0.118617	1.06009	0.371257	0.684029	1	2830	tags=32%, list=20%, signal=40%
REGULATION_OF_SIGNAL_TRANSDUCTION	REGULATION_OF_SIGNAL_TRANSDUCTION		180	0.0668413	1.06	0.382353	0.683678	1	937	tags=13%, list=7%, signal=14%
BRENTANI_IMMUNE_FUNCTION	BRENTANI_IMMUNE_FUNCTION		20	0.196735	1.05995	0.379015	0.68326	1	1441	tags=30%, list=10%, signal=33%
ACCAATC,MIR-509	ACCAATC,MIR-509		31	0.162279	1.05931	0.352941	0.684034	1	9424	tags=84%, list=68%, signal=259%
MODULE_427	MODULE_427		94	0.0910946	1.05884	0.376238	0.684441	1	9702	tags=79%, list=70%, signal=258%
CTTGTAT,MIR-381	CTTGTAT,MIR-381		165	0.0694136	1.05881	0.373016	0.683989	1	6049	tags=50%, list=43%, signal=88%
GLYCOLYSIS	GLYCOLYSIS		36	0.145524	1.05879	0.384615	0.683482	1	4167	tags=44%, list=30%, signal=63%
ZHAN_MM_CD1_VS_CD2_UP	ZHAN_MM_CD1_VS_CD2_UP		58	0.117982	1.05875	0.388889	0.683006	1	3405	tags=36%, list=24%, signal=48%
TGTYNNNNNRGCARM_UNKNOWN	TGTYNNNNNRGCARM_UNKNOWN		40	0.141859	1.05787	0.34	0.684371	1	4644	tags=48%, list=33%, signal=71%
V$E2F_Q6_01	V$E2F_Q6_01		151	0.0754241	1.05749	0.368098	0.684654	1	8367	tags=68%, list=60%, signal=167%
TTAYRTAA_V$E4BP4_01	TTAYRTAA_V$E4BP4_01		150	0.0733653	1.05699	0.355212	0.685181	1	10779	tags=85%, list=77%, signal=371%
CMV_HCMV_TIMECOURSE_16HRS_UP	CMV_HCMV_TIMECOURSE_16HRS_UP		49	0.12979	1.05684	0.399582	0.684925	1	5303	tags=51%, list=38%, signal=82%
V$COMP1_01	V$COMP1_01		71	0.104998	1.0564	0.369478	0.685284	1	9332	tags=77%, list=67%, signal=234%
ROSS_CBF_MYH	ROSS_CBF_MYH		30	0.164306	1.05548	0.359574	0.68671	1	2822	tags=37%, list=20%, signal=46%
GCM_DLG1	GCM_DLG1		63	0.111145	1.05526	0.385827	0.686628	1	11500	tags=94%, list=83%, signal=535%
RNA_CATABOLIC_PROCESS	RNA_CATABOLIC_PROCESS		18	0.208897	1.05512	0.378378	0.686401	1	5604	tags=61%, list=40%, signal=102%
POSITIVE_REGULATION_OF_IMMUNE_RESPONSE	POSITIVE_REGULATION_OF_IMMUNE_RESPONSE		15	0.225649	1.05476	0.383019	0.686635	1	1502	tags=33%, list=11%, signal=37%
AGEING_BRAIN_UP	AGEING_BRAIN_UP		163	0.0700344	1.05474	0.383023	0.686144	1	9800	tags=77%, list=70%, signal=258%
IDX_TSA_DN_CLUSTER5	IDX_TSA_DN_CLUSTER5		37	0.141168	1.0533	0.380081	0.688553	1	3684	tags=41%, list=26%, signal=55%
V$CEBPB_02	V$CEBPB_02		154	0.0741774	1.05313	0.363057	0.688394	1	5850	tags=49%, list=42%, signal=84%
IGF1PATHWAY	IGF1PATHWAY		20	0.201596	1.05262	0.388773	0.688939	1	9729	tags=90%, list=70%, signal=298%
5FU_RESIST_GASTRIC_UP	5FU_RESIST_GASTRIC_UP		19	0.202503	1.05238	0.378	0.68894	1	8177	tags=79%, list=59%, signal=191%
HSA00220_UREA_CYCLE_AND_METABOLISM_OF_AMINO_GROUPS	HSA00220_UREA_CYCLE_AND_METABOLISM_OF_AMINO_GROUPS		19	0.199994	1.05188	0.374502	0.689484	1	6746	tags=68%, list=48%, signal=133%
V$AREB6_01	V$AREB6_01		150	0.0741841	1.05177	0.382178	0.689171	1	5383	tags=46%, list=39%, signal=74%
CHESLER_BRAIN_HIGHEST_VARIANCE_GENES	CHESLER_BRAIN_HIGHEST_VARIANCE_GENES		21	0.194493	1.05174	0.367704	0.688697	1	8568	tags=81%, list=62%, signal=210%
FRASOR_ER_UP	FRASOR_ER_UP		23	0.184652	1.05134	0.363273	0.689008	1	5303	tags=57%, list=38%, signal=91%
CHRXQ24	CHRXQ24		19	0.203831	1.05129	0.365854	0.688587	1	1562	tags=32%, list=11%, signal=36%
MORF_PPP2R4	MORF_PPP2R4		44	0.132474	1.05116	0.370221	0.688305	1	5123	tags=50%, list=37%, signal=79%
MORF_PRDX3	MORF_PRDX3		77	0.100905	1.05063	0.365805	0.688919	1	8187	tags=69%, list=59%, signal=166%
V$PBX1_02	V$PBX1_02		76	0.102941	1.05056	0.373737	0.688526	1	2238	tags=26%, list=16%, signal=31%
PROTEASOMEPATHWAY	PROTEASOMEPATHWAY		19	0.200263	1.05055	0.378	0.688028	1	10407	tags=95%, list=75%, signal=374%
HDACI_COLON_CUR12HRS_UP	HDACI_COLON_CUR12HRS_UP		18	0.209376	1.05028	0.392241	0.688054	1	6371	tags=67%, list=46%, signal=123%
V$CDPCR1_01	V$CDPCR1_01		78	0.100637	1.05021	0.360784	0.687658	1	10746	tags=87%, list=77%, signal=380%
ELECTRON_TRANSPORT	ELECTRON_TRANSPORT		41	0.134592	1.04922	0.354455	0.689168	1	6282	tags=59%, list=45%, signal=106%
PROTEIN_DIMERIZATION_ACTIVITY	PROTEIN_DIMERIZATION_ACTIVITY		134	0.0776548	1.04875	0.37751	0.689627	1	3085	tags=30%, list=22%, signal=38%
GLYCOLYSIS_AND_GLUCONEOGENESIS	GLYCOLYSIS_AND_GLUCONEOGENESIS		31	0.15531	1.04852	0.392276	0.689563	1	1884	tags=29%, list=14%, signal=33%
MODULE_175	MODULE_175		33	0.154178	1.04808	0.386774	0.689955	1	811	tags=21%, list=6%, signal=22%
NGFPATHWAY	NGFPATHWAY		17	0.210427	1.04774	0.376923	0.690156	1	10179	tags=94%, list=73%, signal=349%
AACTGGA,MIR-145	AACTGGA,MIR-145		179	0.0650961	1.04694	0.375984	0.691335	1	7662	tags=61%, list=55%, signal=135%
GENERATION_OF_PRECURSOR_METABOLITES_AND_ENERGY	GENERATION_OF_PRECURSOR_METABOLITES_AND_ENERGY		93	0.093197	1.04691	0.370526	0.690853	1	9042	tags=74%, list=65%, signal=210%
GCTTGAA,MIR-498	GCTTGAA,MIR-498		90	0.0960779	1.04688	0.391919	0.690384	1	4859	tags=44%, list=35%, signal=68%
HOFFMANN_BIVSBII_IMVM	HOFFMANN_BIVSBII_IMVM		56	0.120847	1.04646	0.368726	0.690697	1	8270	tags=71%, list=59%, signal=175%
CTAGGAA,MIR-384	CTAGGAA,MIR-384		44	0.134275	1.04541	0.40404	0.692393	1	4465	tags=45%, list=32%, signal=67%
MENSE_HYPOXIA_TRANSPORTER_GENES	MENSE_HYPOXIA_TRANSPORTER_GENES		40	0.142546	1.04522	0.375246	0.692257	1	3590	tags=40%, list=26%, signal=54%
CARBON_FIXATION	CARBON_FIXATION		18	0.201083	1.04447	0.385081	0.693297	1	7260	tags=72%, list=52%, signal=151%
ET743_RESIST_UP	ET743_RESIST_UP		15	0.221206	1.04438	0.394841	0.692968	1	8991	tags=87%, list=65%, signal=244%
CHR6P23	CHR6P23		15	0.22447	1.04359	0.400366	0.694115	1	5232	tags=60%, list=38%, signal=96%
CTATGCA,MIR-153	CTATGCA,MIR-153		172	0.0680935	1.04344	0.373777	0.693875	1	4730	tags=41%, list=34%, signal=61%
G_PROTEIN_SIGNALING__COUPLED_TO_CAMP_NUCLEOTIDE_SECOND_MESSENGER	G_PROTEIN_SIGNALING__COUPLED_TO_CAMP_NUCLEOTIDE_SECOND_MESSENGER		29	0.166818	1.04332	0.401544	0.693617	1	2963	tags=38%, list=21%, signal=48%
GNF2_KISS1	GNF2_KISS1		22	0.182753	1.04234	0.370588	0.69519	1	7586	tags=73%, list=54%, signal=159%
CHESLER_HIGHEST_FOLD_RANGE_GENES	CHESLER_HIGHEST_FOLD_RANGE_GENES		29	0.163084	1.04174	0.374016	0.695927	1	10218	tags=90%, list=73%, signal=336%
MODULE_322	MODULE_322		45	0.130879	1.04112	0.381238	0.696681	1	9942	tags=84%, list=71%, signal=294%
REGULATION_OF_IMMUNE_SYSTEM_PROCESS	REGULATION_OF_IMMUNE_SYSTEM_PROCESS		33	0.152091	1.04095	0.362205	0.696518	1	9280	tags=82%, list=67%, signal=245%
V$CIZ_01	V$CIZ_01		135	0.0758724	1.04081	0.391969	0.696268	1	1841	tags=21%, list=13%, signal=24%
PROSTAGLANDIN_AND_LEUKOTRIENE_METABOLISM	PROSTAGLANDIN_AND_LEUKOTRIENE_METABOLISM		15	0.221983	1.04078	0.372781	0.695821	1	6195	tags=67%, list=44%, signal=120%
ZHAN_MM_CD138_MF_VS_REST	ZHAN_MM_CD138_MF_VS_REST		31	0.156882	1.04058	0.396728	0.695706	1	9499	tags=84%, list=68%, signal=263%
SPHINGOLIPID_METABOLIC_PROCESS	SPHINGOLIPID_METABOLIC_PROCESS		20	0.197663	1.04023	0.389113	0.695915	1	10480	tags=95%, list=75%, signal=383%
REGULATION_OF_CELL_ADHESION	REGULATION_OF_CELL_ADHESION		22	0.186493	1.03994	0.379648	0.696008	1	2470	tags=36%, list=18%, signal=44%
RHOPATHWAY	RHOPATHWAY		26	0.169032	1.0391	0.40081	0.697268	1	9433	tags=85%, list=68%, signal=262%
MODULE_159	MODULE_159		76	0.104309	1.03847	0.377282	0.698085	1	2952	tags=32%, list=21%, signal=40%
CAAGGAT,MIR-362	CAAGGAT,MIR-362		47	0.129071	1.03844	0.385519	0.697625	1	578	tags=17%, list=4%, signal=18%
HSA00563_GLYCOSYLPHOSPHATIDYLINOSITOL_ANCHOR_BIOSYNTHESIS	HSA00563_GLYCOSYLPHOSPHATIDYLINOSITOL_ANCHOR_BIOSYNTHESIS		23	0.17907	1.03816	0.390397	0.697668	1	8408	tags=78%, list=60%, signal=197%
HSA00903_LIMONENE_AND_PINENE_DEGRADATION	HSA00903_LIMONENE_AND_PINENE_DEGRADATION		25	0.176223	1.03764	0.374486	0.69822	1	7019	tags=68%, list=50%, signal=137%
V$RREB1_01	V$RREB1_01		115	0.0836837	1.03733	0.394456	0.698374	1	11195	tags=89%, list=80%, signal=449%
SCHRAETS_MLL_UP	SCHRAETS_MLL_UP		26	0.168251	1.03636	0.409357	0.699972	1	874	tags=23%, list=6%, signal=25%
MODULE_226	MODULE_226		26	0.167947	1.03379	0.399254	0.704785	1	6770	tags=65%, list=49%, signal=127%
ADIP_VS_PREADIP_DN	ADIP_VS_PREADIP_DN		31	0.153566	1.03286	0.41129	0.706215	1	1459	tags=26%, list=10%, signal=29%
GNF2_PAK2	GNF2_PAK2		24	0.17582	1.0317	0.406593	0.708091	1	5098	tags=54%, list=37%, signal=85%
V$MYCMAX_02	V$MYCMAX_02		164	0.0701623	1.03161	0.4	0.707743	1	6421	tags=53%, list=46%, signal=97%
HSA05030_AMYOTROPHIC_LATERAL_SCLEROSIS	HSA05030_AMYOTROPHIC_LATERAL_SCLEROSIS		18	0.200197	1.03131	0.4	0.707879	1	10367	tags=94%, list=74%, signal=369%
OXIDOREDUCTASE_ACTIVITY_GO_0016616	OXIDOREDUCTASE_ACTIVITY_GO_0016616		40	0.13883	1.03125	0.416499	0.707467	1	2249	tags=30%, list=16%, signal=36%
TGF_BETA_SIGNALING_PATHWAY	TGF_BETA_SIGNALING_PATHWAY		43	0.133099	1.03018	0.409266	0.709147	1	7867	tags=70%, list=56%, signal=160%
TAKEDA_NUP8_HOXA9_8D_UP	TAKEDA_NUP8_HOXA9_8D_UP		102	0.0851077	1.03012	0.407258	0.708742	1	1280	tags=18%, list=9%, signal=19%
KNUDSEN_PMNS_DN	KNUDSEN_PMNS_DN		184	0.0645206	1.02993	0.404858	0.708605	1	7362	tags=59%, list=53%, signal=124%
DAC_BLADDER_UP	DAC_BLADDER_UP		22	0.184335	1.02979	0.381308	0.708374	1	6298	tags=64%, list=45%, signal=116%
V$HEN1_02	V$HEN1_02		118	0.081504	1.02944	0.392116	0.708537	1	8669	tags=70%, list=62%, signal=185%
REPRODUCTION	REPRODUCTION		127	0.0762751	1.02822	0.394841	0.710548	1	5745	tags=49%, list=41%, signal=82%
GCM_AQP4	GCM_AQP4		38	0.141315	1.02756	0.411273	0.711389	1	10863	tags=92%, list=78%, signal=418%
MORF_RPA2	MORF_RPA2		169	0.067168	1.02749	0.409357	0.711017	1	7068	tags=57%, list=51%, signal=115%
TSA_PANC50_UP	TSA_PANC50_UP		33	0.152883	1.02735	0.397683	0.710802	1	829	tags=21%, list=6%, signal=23%
HSA00010_GLYCOLYSIS_AND_GLUCONEOGENESIS	HSA00010_GLYCOLYSIS_AND_GLUCONEOGENESIS		40	0.139673	1.02671	0.393214	0.71165	1	8504	tags=75%, list=61%, signal=192%
ESTABLISHMENT_OF_ORGANELLE_LOCALIZATION	ESTABLISHMENT_OF_ORGANELLE_LOCALIZATION		16	0.212123	1.02618	0.410678	0.712191	1	3141	tags=44%, list=23%, signal=56%
CHR16P11	CHR16P11		60	0.113104	1.02568	0.388994	0.712722	1	6090	tags=55%, list=44%, signal=97%
ORGANIC_ACID_TRANSMEMBRANE_TRANSPORTER_ACTIVITY	ORGANIC_ACID_TRANSMEMBRANE_TRANSPORTER_ACTIVITY		28	0.163364	1.02555	0.393822	0.712481	1	6681	tags=64%, list=48%, signal=123%
CHR3Q25	CHR3Q25		36	0.142597	1.02464	0.386905	0.713934	1	8076	tags=72%, list=58%, signal=171%
MODULE_305	MODULE_305		18	0.203121	1.02457	0.418605	0.713536	1	4137	tags=50%, list=30%, signal=71%
KIM_TH_CELLS_DN	KIM_TH_CELLS_DN		15	0.223665	1.02442	0.396341	0.713322	1	7100	tags=73%, list=51%, signal=149%
PHOSPHOLIPASE_ACTIVITY	PHOSPHOLIPASE_ACTIVITY		24	0.176503	1.02366	0.408421	0.714411	1	1607	tags=29%, list=12%, signal=33%
MODULE_345	MODULE_345		68	0.10559	1.02331	0.412351	0.714617	1	3246	tags=34%, list=23%, signal=44%
GLUCONEOGENESIS	GLUCONEOGENESIS		36	0.145524	1.02289	0.411881	0.71498	1	4167	tags=44%, list=30%, signal=63%
V$SRY_02	V$SRY_02		145	0.0735155	1.02244	0.401186	0.715396	1	1579	tags=19%, list=11%, signal=21%
V$MYB_Q6	V$MYB_Q6		137	0.0771677	1.02219	0.422091	0.715419	1	8490	tags=69%, list=61%, signal=174%
UVB_NHEK4_6HRS_UP	UVB_NHEK4_6HRS_UP		23	0.17466	1.02172	0.410526	0.715928	1	3020	tags=39%, list=22%, signal=50%
V$CART1_01	V$CART1_01		132	0.0764463	1.02162	0.403409	0.715621	1	8545	tags=69%, list=61%, signal=177%
TRANSFERASE_ACTIVITY__TRANSFERRING_GROUPS_OTHER_THAN_AMINO_ACYL_GROUPS	TRANSFERASE_ACTIVITY__TRANSFERRING_GROUPS_OTHER_THAN_AMINO_ACYL_GROUPS		42	0.13441	1.02159	0.400387	0.715144	1	5759	tags=55%, list=41%, signal=93%
TSA_CD4_UP	TSA_CD4_UP		21	0.186706	1.02131	0.433333	0.715214	1	2708	tags=38%, list=19%, signal=47%
TPOPATHWAY	TPOPATHWAY		19	0.196312	1.02098	0.419552	0.715412	1	9729	tags=89%, list=70%, signal=296%
REGULATION_OF_CELL_DIFFERENTIATION	REGULATION_OF_CELL_DIFFERENTIATION		37	0.141823	1.02085	0.416	0.715177	1	1793	tags=27%, list=13%, signal=31%
CALCINEURINPATHWAY	CALCINEURINPATHWAY		15	0.22043	1.02079	0.435052	0.714775	1	2503	tags=40%, list=18%, signal=49%
HSA00030_PENTOSE_PHOSPHATE_PATHWAY	HSA00030_PENTOSE_PHOSPHATE_PATHWAY		20	0.185877	1.0194	0.410569	0.717158	1	1592	tags=30%, list=11%, signal=34%
ELONGINA_KO_DN	ELONGINA_KO_DN		143	0.0726704	1.01842	0.416667	0.718594	1	7762	tags=63%, list=56%, signal=141%
P53GENES_ALL	P53GENES_ALL		15	0.22043	1.01696	0.41517	0.721131	1	2503	tags=40%, list=18%, signal=49%
AGGGCAG,MIR-18A	AGGGCAG,MIR-18A		99	0.0858947	1.01636	0.42915	0.721798	1	8658	tags=71%, list=62%, signal=186%
BYSTRYKH_HSC_CIS_GLOCUS	BYSTRYKH_HSC_CIS_GLOCUS		90	0.0912644	1.01606	0.400818	0.721891	1	10496	tags=84%, list=75%, signal=341%
INTEGRIN_MEDIATED_CELL_ADHESION_KEGG	INTEGRIN_MEDIATED_CELL_ADHESION_KEGG		70	0.104522	1.01568	0.426295	0.722139	1	1137	tags=19%, list=8%, signal=20%
CHR7Q21	CHR7Q21		53	0.120627	1.01546	0.418972	0.722061	1	9624	tags=81%, list=69%, signal=262%
CAMP_MEDIATED_SIGNALING	CAMP_MEDIATED_SIGNALING		30	0.154865	1.01371	0.431579	0.72522	1	2489	tags=33%, list=18%, signal=41%
MODULE_392	MODULE_392		16	0.209472	1.01365	0.414258	0.724811	1	5789	tags=63%, list=42%, signal=107%
AGED_MOUSE_CEREBELLUM_UP	AGED_MOUSE_CEREBELLUM_UP		45	0.129323	1.01178	0.417722	0.728183	1	1608	tags=24%, list=12%, signal=28%
MODULE_503	MODULE_503		92	0.093016	1.01108	0.408998	0.729109	1	4767	tags=43%, list=34%, signal=66%
CHR2Q33	CHR2Q33		59	0.11135	1.01081	0.434959	0.729121	1	6008	tags=54%, list=43%, signal=95%
HSC_LTHSC_SHARED	HSC_LTHSC_SHARED		197	0.0617367	1.01045	0.430279	0.729358	1	5867	tags=48%, list=42%, signal=82%
V$STAT5A_02	V$STAT5A_02		77	0.0979544	1.0104	0.425847	0.728923	1	6781	tags=58%, list=49%, signal=113%
HSA00960_ALKALOID_BIOSYNTHESIS_II	HSA00960_ALKALOID_BIOSYNTHESIS_II		16	0.206857	1.00987	0.408624	0.72956	1	4955	tags=56%, list=36%, signal=87%
MITOCHONDRION_ORGANIZATION_AND_BIOGENESIS	MITOCHONDRION_ORGANIZATION_AND_BIOGENESIS		47	0.126343	1.00985	0.444	0.729092	1	10690	tags=89%, list=77%, signal=383%
V$AR_01	V$AR_01		80	0.0965134	1.00971	0.421907	0.728878	1	11022	tags=89%, list=79%, signal=423%
POSITIVE_REGULATION_OF_IMMUNE_SYSTEM_PROCESS	POSITIVE_REGULATION_OF_IMMUNE_SYSTEM_PROCESS		28	0.15529	1.00964	0.44511	0.72849	1	9280	tags=82%, list=67%, signal=246%
V$E2F4DP2_01	V$E2F4DP2_01		152	0.0705286	1.00893	0.417879	0.729488	1	8281	tags=66%, list=59%, signal=162%
CARBOXYLIC_ACID_TRANSMEMBRANE_TRANSPORTER_ACTIVITY	CARBOXYLIC_ACID_TRANSMEMBRANE_TRANSPORTER_ACTIVITY		28	0.163364	1.00887	0.416667	0.729081	1	6681	tags=64%, list=48%, signal=123%
TAKEDA_NUP8_HOXA9_6H_DN	TAKEDA_NUP8_HOXA9_6H_DN		29	0.157764	1.00868	0.429688	0.728937	1	1168	tags=24%, list=8%, signal=26%
V$STAT1_02	V$STAT1_02		151	0.0695256	1.00827	0.426263	0.729309	1	7526	tags=61%, list=54%, signal=131%
RIBONUCLEASE_ACTIVITY	RIBONUCLEASE_ACTIVITY		19	0.199983	1.00797	0.434524	0.729404	1	8945	tags=84%, list=64%, signal=235%
LEE_TCELLS6_UP	LEE_TCELLS6_UP		16	0.208115	1.00794	0.435743	0.728932	1	1456	tags=31%, list=10%, signal=35%
ACAWNRNSRCGG_UNKNOWN	ACAWNRNSRCGG_UNKNOWN		48	0.121613	1.00784	0.427165	0.728645	1	2373	tags=29%, list=17%, signal=35%
INSULIN_ADIP_SENS_DN	INSULIN_ADIP_SENS_DN		15	0.217267	1.00698	0.41649	0.72997	1	7189	tags=73%, list=52%, signal=151%
PROSTAGLANDIN_SYNTHESIS_REGULATION	PROSTAGLANDIN_SYNTHESIS_REGULATION		16	0.210703	1.00676	0.417795	0.729893	1	1420	tags=31%, list=10%, signal=35%
MODULE_346	MODULE_346		15	0.21501	1.00618	0.434109	0.73061	1	1650	tags=33%, list=12%, signal=38%
MODULE_259	MODULE_259		34	0.145509	1.00564	0.438835	0.731227	1	11494	tags=97%, list=83%, signal=554%
MORF_WNT1	MORF_WNT1		41	0.133106	1.00485	0.455823	0.732319	1	4944	tags=49%, list=36%, signal=75%
MODULE_308	MODULE_308		63	0.109885	1.00437	0.422397	0.732773	1	9307	tags=78%, list=67%, signal=233%
MODULE_436	MODULE_436		73	0.100985	1.00402	0.435244	0.733032	1	3560	tags=36%, list=26%, signal=48%
MORF_AP2M1	MORF_AP2M1		193	0.0625006	1.00388	0.422265	0.732779	1	6717	tags=54%, list=48%, signal=104%
HSC_LTHSC_FETAL	HSC_LTHSC_FETAL		197	0.0617367	1.00365	0.451613	0.732714	1	5867	tags=48%, list=42%, signal=82%
UVB_SCC_DN	UVB_SCC_DN		97	0.0875539	1.00356	0.422311	0.732367	1	5823	tags=51%, list=42%, signal=86%
ROME_INSULIN_2F_DN	ROME_INSULIN_2F_DN		15	0.215872	1.00348	0.457364	0.732021	1	1638	tags=33%, list=12%, signal=38%
NF90_DN	NF90_DN		34	0.147177	1.00259	0.45	0.733402	1	5327	tags=53%, list=38%, signal=86%
CELL_CYCLE_PHASE	CELL_CYCLE_PHASE		148	0.0717458	1.00253	0.424125	0.733023	1	7479	tags=61%, list=54%, signal=130%
IFN_BETA_UP	IFN_BETA_UP		57	0.112363	1.00236	0.45	0.732843	1	2594	tags=30%, list=19%, signal=37%
REGULATION_OF_PHOSPHORYLATION	REGULATION_OF_PHOSPHORYLATION		34	0.14653	1.00206	0.424742	0.732908	1	5336	tags=53%, list=38%, signal=86%
CHR4Q26	CHR4Q26		15	0.217526	1.00197	0.426036	0.732598	1	6257	tags=67%, list=45%, signal=121%
FSH_OVARY_MCV152_DN	FSH_OVARY_MCV152_DN		45	0.128569	1.00174	0.436992	0.732535	1	5951	tags=56%, list=43%, signal=97%
V$HFH4_01	V$HFH4_01		111	0.080369	1.00122	0.447619	0.733027	1	8800	tags=71%, list=63%, signal=192%
V$E2F1DP2_01	V$E2F1DP2_01		152	0.0705286	1.00067	0.425358	0.733664	1	8281	tags=66%, list=59%, signal=162%
GNF2_PECAM1	GNF2_PECAM1		24	0.173626	0.999472	0.454902	0.735649	1	3968	tags=46%, list=28%, signal=64%
HEARTFAILURE_VENTRICLE_DN	HEARTFAILURE_VENTRICLE_DN		54	0.115717	0.99846	0.43738	0.737227	1	4841	tags=46%, list=35%, signal=71%
PROTEIN_BINDING__BRIDGING	PROTEIN_BINDING__BRIDGING		42	0.130932	0.998125	0.445585	0.73738	1	4481	tags=45%, list=32%, signal=66%
TAKEDA_NUP8_HOXA9_16D_DN	TAKEDA_NUP8_HOXA9_16D_DN		150	0.0693177	0.997774	0.407692	0.737612	1	9535	tags=75%, list=68%, signal=236%
V$E2F1DP1_01	V$E2F1DP1_01		152	0.0705286	0.997667	0.4375	0.737325	1	8281	tags=66%, list=59%, signal=162%
ST_GRANULE_CELL_SURVIVAL_PATHWAY	ST_GRANULE_CELL_SURVIVAL_PATHWAY		24	0.168501	0.99734	0.423459	0.737486	1	10422	tags=92%, list=75%, signal=364%
HIVNEFPATHWAY	HIVNEFPATHWAY		50	0.118994	0.997023	0.430556	0.737629	1	7539	tags=66%, list=54%, signal=143%
INDUCTION_OF_APOPTOSIS_BY_INTRACELLULAR_SIGNALS	INDUCTION_OF_APOPTOSIS_BY_INTRACELLULAR_SIGNALS		21	0.182113	0.996217	0.450704	0.738848	1	8077	tags=76%, list=58%, signal=181%
UBIQUITIN_MEDIATED_PROTEOLYSIS	UBIQUITIN_MEDIATED_PROTEOLYSIS		21	0.182144	0.99617	0.466531	0.738411	1	5424	tags=57%, list=39%, signal=93%
LEE_MYC_UP	LEE_MYC_UP		43	0.128139	0.996146	0.437255	0.737926	1	7612	tags=67%, list=55%, signal=148%
V$GATA6_01	V$GATA6_01		119	0.0783356	0.996123	0.458586	0.73745	1	1609	tags=19%, list=12%, signal=22%
V$BACH1_01	V$BACH1_01		158	0.0682853	0.995668	0.442105	0.737853	1	2320	tags=23%, list=17%, signal=28%
MITOCHONDRIAL_TRANSPORT	MITOCHONDRIAL_TRANSPORT		21	0.184959	0.995361	0.431452	0.737967	1	10690	tags=95%, list=77%, signal=409%
REGULATION_OF_IMMUNE_RESPONSE	REGULATION_OF_IMMUNE_RESPONSE		16	0.204808	0.994872	0.459406	0.738454	1	1502	tags=31%, list=11%, signal=35%
GCM_SIRT2	GCM_SIRT2		37	0.139574	0.993598	0.42515	0.740681	1	2577	tags=32%, list=19%, signal=40%
P21_P53_ANY_DN	P21_P53_ANY_DN		41	0.131191	0.993061	0.439024	0.741266	1	1574	tags=24%, list=11%, signal=27%
GNF2_CASP1	GNF2_CASP1		53	0.117161	0.993	0.450292	0.740855	1	5468	tags=51%, list=39%, signal=84%
TCRPATHWAY	TCRPATHWAY		31	0.150421	0.992813	0.456612	0.740698	1	10038	tags=87%, list=72%, signal=311%
CYSTEINE_TYPE_PEPTIDASE_ACTIVITY	CYSTEINE_TYPE_PEPTIDASE_ACTIVITY		45	0.123046	0.992354	0.442718	0.74116	1	7575	tags=67%, list=54%, signal=146%
EPOPATHWAY	EPOPATHWAY		18	0.198471	0.992328	0.438563	0.740686	1	10391	tags=94%, list=75%, signal=372%
V$NRF2_Q4	V$NRF2_Q4		149	0.0683505	0.991642	0.447423	0.741674	1	11301	tags=88%, list=81%, signal=461%
HETEROCYCLE_METABOLIC_PROCESS	HETEROCYCLE_METABOLIC_PROCESS		24	0.168393	0.991511	0.444672	0.741403	1	4621	tags=50%, list=33%, signal=75%
SERUM_FIBROBLAST_CELLCYCLE	SERUM_FIBROBLAST_CELLCYCLE		118	0.0777049	0.991388	0.451546	0.741122	1	5535	tags=47%, list=40%, signal=78%
YAGI_AML_PROGNOSIS	YAGI_AML_PROGNOSIS		25	0.165444	0.991131	0.47166	0.74113	1	9397	tags=84%, list=67%, signal=258%
TESTIS_EXPRESSED_GENES	TESTIS_EXPRESSED_GENES		31	0.146532	0.991031	0.466667	0.740857	1	6049	tags=58%, list=43%, signal=102%
MORF_SS18	MORF_SS18		56	0.114118	0.990435	0.45809	0.741577	1	8612	tags=73%, list=62%, signal=191%
UVC_LOW_C3_DN	UVC_LOW_C3_DN		17	0.200666	0.990398	0.455466	0.741128	1	2123	tags=35%, list=15%, signal=42%
GNF2_DENR	GNF2_DENR		40	0.1342	0.990302	0.449597	0.740791	1	8580	tags=75%, list=62%, signal=195%
MODULE_280	MODULE_280		33	0.142806	0.990188	0.449902	0.740563	1	3079	tags=36%, list=22%, signal=47%
UVB_NHEK3_C3	UVB_NHEK3_C3		17	0.201325	0.989671	0.452138	0.741105	1	2933	tags=41%, list=21%, signal=52%
V$LYF1_01	V$LYF1_01		148	0.0697165	0.989345	0.425287	0.74125	1	1579	tags=18%, list=11%, signal=20%
FERNANDEZ_MYC_TARGETS	FERNANDEZ_MYC_TARGETS		151	0.0679271	0.988697	0.444201	0.742075	1	10407	tags=81%, list=75%, signal=319%
MODULE_139	MODULE_139		50	0.117051	0.988659	0.466805	0.741633	1	1160	tags=20%, list=8%, signal=22%
GNF2_HDAC1	GNF2_HDAC1		96	0.0869758	0.988544	0.459725	0.74137	1	7790	tags=65%, list=56%, signal=146%
STRIATED_MUSCLE_DEVELOPMENT	STRIATED_MUSCLE_DEVELOPMENT		22	0.175417	0.988355	0.455253	0.741229	1	1358	tags=27%, list=10%, signal=30%
V$E2F_Q4	V$E2F_Q4		158	0.0679663	0.988211	0.44316	0.741029	1	8406	tags=67%, list=60%, signal=167%
V$E2F_02	V$E2F_02		153	0.0702839	0.988146	0.453815	0.74065	1	8406	tags=67%, list=60%, signal=168%
GTP_BINDING	GTP_BINDING		38	0.132515	0.988025	0.453307	0.740392	1	6954	tags=63%, list=50%, signal=126%
UVB_NHEK1_UP	UVB_NHEK1_UP		133	0.0731836	0.987757	0.460084	0.740434	1	7052	tags=58%, list=51%, signal=116%
WANG_HOXA9_VS_MEIS1_UP	WANG_HOXA9_VS_MEIS1_UP		15	0.212767	0.987173	0.451271	0.741181	1	8180	tags=80%, list=59%, signal=194%
NI2_LUNG_DN	NI2_LUNG_DN		17	0.19982	0.987013	0.438632	0.740987	1	7869	tags=76%, list=57%, signal=176%
CHR11P13	CHR11P13		28	0.155552	0.985854	0.445298	0.742869	1	1816	tags=29%, list=13%, signal=33%
ST_FAS_SIGNALING_PATHWAY	ST_FAS_SIGNALING_PATHWAY		56	0.111064	0.985711	0.444664	0.742658	1	1194	tags=20%, list=9%, signal=21%
GCAAGAC,MIR-431	GCAAGAC,MIR-431		33	0.143454	0.985658	0.457831	0.742267	1	10666	tags=91%, list=77%, signal=387%
STRESS_ARSENIC_SPECIFIC_DN	STRESS_ARSENIC_SPECIFIC_DN		24	0.166577	0.985433	0.445344	0.742198	1	8708	tags=79%, list=63%, signal=211%
POLYSACCHARIDE_BINDING	POLYSACCHARIDE_BINDING		19	0.187925	0.985422	0.447106	0.741711	1	4715	tags=53%, list=34%, signal=79%
GLUCOSE_METABOLIC_PROCESS	GLUCOSE_METABOLIC_PROCESS		21	0.175312	0.985357	0.447419	0.741326	1	5519	tags=57%, list=40%, signal=95%
HELICASE_ACTIVITY	HELICASE_ACTIVITY		48	0.121929	0.985115	0.447368	0.741329	1	10202	tags=85%, list=73%, signal=318%
CHRXQ26	CHRXQ26		24	0.165929	0.98465	0.463074	0.741827	1	1754	tags=29%, list=13%, signal=33%
MODULE_388	MODULE_388		17	0.196284	0.984322	0.457661	0.742007	1	7099	tags=71%, list=51%, signal=144%
FATTY_ACID_METABOLIC_PROCESS	FATTY_ACID_METABOLIC_PROCESS		39	0.132166	0.98385	0.460765	0.742469	1	4591	tags=46%, list=33%, signal=69%
MODULE_133	MODULE_133		15	0.208037	0.983105	0.451613	0.74349	1	11031	tags=100%, list=79%, signal=481%
ACTIN_CYTOSKELETON	ACTIN_CYTOSKELETON		94	0.08616	0.983017	0.438356	0.743148	1	3548	tags=34%, list=25%, signal=45%
OXSTRESS_BREASTCA_UP	OXSTRESS_BREASTCA_UP		24	0.168159	0.98287	0.443548	0.742942	1	8686	tags=79%, list=62%, signal=210%
CENTRAL_NERVOUS_SYSTEM_DEVELOPMENT	CENTRAL_NERVOUS_SYSTEM_DEVELOPMENT		87	0.0900205	0.982687	0.465696	0.74284	1	2915	tags=30%, list=21%, signal=38%
V$EVI1_04	V$EVI1_04		133	0.0732228	0.982338	0.434238	0.743046	1	1502	tags=18%, list=11%, signal=20%
GALE_FLT3ANDAPL_UP	GALE_FLT3ANDAPL_UP		44	0.123361	0.981622	0.471698	0.74402	1	4300	tags=43%, list=31%, signal=62%
RUFFLE	RUFFLE		25	0.166736	0.980937	0.471311	0.744912	1	8822	tags=80%, list=63%, signal=218%
CHR11Q21	CHR11Q21		17	0.199401	0.980818	0.459883	0.744655	1	8694	tags=82%, list=62%, signal=219%
V$EN1_01	V$EN1_01		66	0.101227	0.980683	0.442	0.744431	1	5137	tags=47%, list=37%, signal=74%
GLYCOSAMINOGLYCAN_BINDING	GLYCOSAMINOGLYCAN_BINDING		19	0.187925	0.979967	0.455769	0.745387	1	4715	tags=53%, list=34%, signal=79%
ARGGGTTAA_UNKNOWN	ARGGGTTAA_UNKNOWN		79	0.092596	0.979809	0.461538	0.745239	1	1361	tags=19%, list=10%, signal=21%
GTCTTCC,MIR-7	GTCTTCC,MIR-7		124	0.0776956	0.979596	0.472	0.745158	1	8585	tags=69%, list=62%, signal=179%
CREB_BRAIN_2WKS_UP	CREB_BRAIN_2WKS_UP		20	0.180361	0.979173	0.464789	0.74556	1	9328	tags=85%, list=67%, signal=257%
UNDERHILL_PROLIFERATION	UNDERHILL_PROLIFERATION		17	0.199122	0.979046	0.470817	0.745336	1	4602	tags=53%, list=33%, signal=79%
CHR9P24	CHR9P24		24	0.166829	0.978855	0.455796	0.745224	1	7544	tags=71%, list=54%, signal=154%
REGULATION_OF_TRANSLATIONAL_INITIATION	REGULATION_OF_TRANSLATIONAL_INITIATION		28	0.152776	0.978244	0.474104	0.745973	1	3844	tags=43%, list=28%, signal=59%
AGED_MOUSE_HYPOTH_UP	AGED_MOUSE_HYPOTH_UP		40	0.130452	0.977776	0.45509	0.746438	1	6195	tags=58%, list=44%, signal=103%
GNF2_LCAT	GNF2_LCAT		53	0.112904	0.977608	0.490066	0.746289	1	2374	tags=28%, list=17%, signal=34%
LIZUKA_G2_GR_G3	LIZUKA_G2_GR_G3		20	0.182562	0.977272	0.451172	0.7465	1	10690	tags=95%, list=77%, signal=408%
CHR12Q22	CHR12Q22		19	0.184916	0.977174	0.480331	0.746207	1	2558	tags=37%, list=18%, signal=45%
TAKEDA_NUP8_HOXA9_6H_UP	TAKEDA_NUP8_HOXA9_6H_UP		51	0.114573	0.977164	0.471058	0.745723	1	1686	tags=24%, list=12%, signal=27%
V$HLF_01	V$HLF_01		154	0.0674764	0.97683	0.444	0.745929	1	11368	tags=88%, list=82%, signal=475%
ONE_CARBON_COMPOUND_METABOLIC_PROCESS	ONE_CARBON_COMPOUND_METABOLIC_PROCESS		25	0.170229	0.975727	0.477733	0.747747	1	2646	tags=36%, list=19%, signal=44%
CHR6P25	CHR6P25		23	0.17148	0.975612	0.470363	0.747453	1	9119	tags=83%, list=65%, signal=239%
GACAGGG,MIR-339	GACAGGG,MIR-339		49	0.118011	0.975463	0.457031	0.747248	1	635	tags=16%, list=5%, signal=17%
RESPONSE_TO_ORGANIC_SUBSTANCE	RESPONSE_TO_ORGANIC_SUBSTANCE		21	0.176411	0.975355	0.442827	0.746972	1	6830	tags=67%, list=49%, signal=131%
HSA04080_NEUROACTIVE_LIGAND_RECEPTOR_INTERACTION	HSA04080_NEUROACTIVE_LIGAND_RECEPTOR_INTERACTION		72	0.0994899	0.975198	0.482546	0.746779	1	2489	tags=28%, list=18%, signal=34%
SMALL_CONJUGATING_PROTEIN_LIGASE_ACTIVITY	SMALL_CONJUGATING_PROTEIN_LIGASE_ACTIVITY		49	0.114875	0.974806	0.44332	0.747105	1	6931	tags=61%, list=50%, signal=121%
CHR8Q21	CHR8Q21		35	0.140167	0.974375	0.477987	0.747534	1	4816	tags=49%, list=35%, signal=74%
PROTEIN_N_TERMINUS_BINDING	PROTEIN_N_TERMINUS_BINDING		31	0.146771	0.974243	0.475	0.747294	1	4698	tags=48%, list=34%, signal=73%
CHR20Q11	CHR20Q11		63	0.105862	0.974221	0.465553	0.74683	1	5826	tags=52%, list=42%, signal=90%
V$CEBP_Q2	V$CEBP_Q2		131	0.0738004	0.97396	0.460317	0.746863	1	2489	tags=25%, list=18%, signal=30%
CELL_DIVISION	CELL_DIVISION		16	0.197816	0.97389	0.45749	0.746511	1	10303	tags=94%, list=74%, signal=360%
GOLUB_ALL_VS_AML_UP	GOLUB_ALL_VS_AML_UP		17	0.199397	0.973646	0.491416	0.74655	1	3779	tags=47%, list=27%, signal=65%
CTCAAGA,MIR-526B	CTCAAGA,MIR-526B		45	0.123046	0.9736	0.457426	0.746147	1	7575	tags=67%, list=54%, signal=146%
GTGTGAG,MIR-342	GTGTGAG,MIR-342		54	0.113258	0.973484	0.470588	0.745895	1	7454	tags=65%, list=54%, signal=139%
UEDA_MOUSE_SCN	UEDA_MOUSE_SCN		69	0.101405	0.973409	0.473161	0.745532	1	12318	tags=99%, list=88%, signal=849%
PIGMENT_BIOSYNTHETIC_PROCESS	PIGMENT_BIOSYNTHETIC_PROCESS		15	0.206268	0.973074	0.489022	0.745725	1	7342	tags=73%, list=53%, signal=155%
LEE_CIP_UP	LEE_CIP_UP		39	0.13185	0.97303	0.472062	0.745318	1	2810	tags=33%, list=20%, signal=42%
CHR3P22	CHR3P22		38	0.132356	0.972598	0.487476	0.745749	1	9888	tags=84%, list=71%, signal=290%
UVB_NHEK3_C2	UVB_NHEK3_C2		39	0.1318	0.972428	0.486486	0.745595	1	4239	tags=44%, list=30%, signal=62%
OXIDOREDUCTASE_ACTIVITY__ACTING_ON_THE_ALDEHYDE_OR_OXO_GROUP_OF_DONORS	OXIDOREDUCTASE_ACTIVITY__ACTING_ON_THE_ALDEHYDE_OR_OXO_GROUP_OF_DONORS		16	0.201123	0.971242	0.471459	0.747593	1	10257	tags=94%, list=74%, signal=355%
MODULE_292	MODULE_292		69	0.100671	0.970706	0.476096	0.748167	1	3246	tags=33%, list=23%, signal=43%
MODULE_184	MODULE_184		27	0.152993	0.970178	0.484314	0.748765	1	6125	tags=59%, list=44%, signal=106%
CHR1P32	CHR1P32		55	0.113993	0.969942	0.482824	0.748737	1	5001	tags=47%, list=36%, signal=73%
ADIP_HUMAN_DN	ADIP_HUMAN_DN		20	0.176909	0.969699	0.474576	0.748745	1	2413	tags=35%, list=17%, signal=42%
GNF2_BUB1	GNF2_BUB1		25	0.165292	0.96952	0.47259	0.748616	1	7728	tags=72%, list=55%, signal=161%
V$IK3_01	V$IK3_01		128	0.0751366	0.969218	0.483168	0.748713	1	8210	tags=66%, list=59%, signal=160%
ST_MYOCYTE_AD_PATHWAY	ST_MYOCYTE_AD_PATHWAY		17	0.194385	0.969007	0.462025	0.748626	1	572	tags=24%, list=4%, signal=25%
MODULE_576	MODULE_576		91	0.0867572	0.968776	0.48	0.748586	1	4767	tags=43%, list=34%, signal=65%
CMV_HCMV_TIMECOURSE_12HRS_UP	CMV_HCMV_TIMECOURSE_12HRS_UP		20	0.17829	0.968151	0.49503	0.749352	1	5179	tags=55%, list=37%, signal=87%
HSA05040_HUNTINGTONS_DISEASE	HSA05040_HUNTINGTONS_DISEASE		26	0.156049	0.967889	0.479125	0.749403	1	508	tags=19%, list=4%, signal=20%
ST_DICTYOSTELIUM_DISCOIDEUM_CAMP_CHEMOTAXIS_PATHWAY	ST_DICTYOSTELIUM_DISCOIDEUM_CAMP_CHEMOTAXIS_PATHWAY		28	0.154616	0.967485	0.483871	0.749788	1	8792	tags=79%, list=63%, signal=213%
GCM_RAP2A	GCM_RAP2A		30	0.148446	0.967466	0.485772	0.749332	1	4435	tags=47%, list=32%, signal=68%
GCM_DDX5	GCM_DDX5		56	0.108186	0.967371	0.486869	0.749029	1	2726	tags=30%, list=20%, signal=38%
REGULATION_OF_TRANSCRIPTION_FACTOR_ACTIVITY	REGULATION_OF_TRANSCRIPTION_FACTOR_ACTIVITY		28	0.156225	0.967348	0.50297	0.748584	1	2304	tags=32%, list=17%, signal=38%
V$MYB_Q3	V$MYB_Q3		140	0.0699198	0.966987	0.452191	0.748876	1	9778	tags=77%, list=70%, signal=256%
V$ATF6_01	V$ATF6_01		75	0.0947224	0.966256	0.487705	0.749953	1	7971	tags=67%, list=57%, signal=155%
V$ERR1_Q2	V$ERR1_Q2		161	0.0642014	0.966256	0.468254	0.749459	1	6554	tags=53%, list=47%, signal=100%
GNF2_HPN	GNF2_HPN		58	0.105758	0.965915	0.471311	0.749671	1	2374	tags=28%, list=17%, signal=33%
MODULE_303	MODULE_303		28	0.155233	0.965805	0.469925	0.749399	1	6794	tags=64%, list=49%, signal=125%
V$LHX3_01	V$LHX3_01		117	0.0761469	0.965486	0.468127	0.749557	1	1328	tags=17%, list=10%, signal=19%
HDACI_COLON_SUL16HRS_DN	HDACI_COLON_SUL16HRS_DN		61	0.10701	0.965403	0.46875	0.749234	1	8332	tags=70%, list=60%, signal=175%
UBIQUITIN_PROTEIN_LIGASE_ACTIVITY	UBIQUITIN_PROTEIN_LIGASE_ACTIVITY		47	0.119651	0.965024	0.470588	0.74952	1	6931	tags=62%, list=50%, signal=122%
V$CEBP_01	V$CEBP_01		149	0.0679228	0.96467	0.471173	0.749776	1	8503	tags=68%, list=61%, signal=172%
FCER1PATHWAY	FCER1PATHWAY		30	0.1461	0.964327	0.462451	0.749974	1	10038	tags=87%, list=72%, signal=310%
INDUCTION_OF_APOPTOSIS_BY_EXTRACELLULAR_SIGNALS	INDUCTION_OF_APOPTOSIS_BY_EXTRACELLULAR_SIGNALS		21	0.1775	0.964049	0.484	0.750029	1	7478	tags=71%, list=54%, signal=154%
TISSUE_DEVELOPMENT	TISSUE_DEVELOPMENT		73	0.0966973	0.963978	0.489443	0.749679	1	4764	tags=44%, list=34%, signal=66%
CHIARETTI_ZAP70_DIFF	CHIARETTI_ZAP70_DIFF		47	0.116761	0.963249	0.462025	0.750733	1	7860	tags=68%, list=56%, signal=156%
PROTEIN_AUTOPROCESSING	PROTEIN_AUTOPROCESSING		26	0.157493	0.962378	0.496982	0.751999	1	10129	tags=88%, list=73%, signal=324%
ENDOSOME	ENDOSOME		57	0.107567	0.962261	0.47992	0.751753	1	9990	tags=82%, list=72%, signal=291%
FLECHNER_KIDNEY_TRANSPLANT_REJECTION_UP	FLECHNER_KIDNEY_TRANSPLANT_REJECTION_UP		45	0.121283	0.961622	0.488506	0.752604	1	2648	tags=31%, list=19%, signal=38%
SPPAPATHWAY	SPPAPATHWAY		15	0.207922	0.960017	0.484674	0.755416	1	2677	tags=40%, list=19%, signal=49%
CTGYNNCTYTAA_UNKNOWN	CTGYNNCTYTAA_UNKNOWN		45	0.123786	0.959298	0.491329	0.756411	1	5089	tags=49%, list=37%, signal=77%
REGULATION_OF_MAP_KINASE_ACTIVITY	REGULATION_OF_MAP_KINASE_ACTIVITY		51	0.113229	0.958011	0.484909	0.758635	1	3343	tags=35%, list=24%, signal=46%
DISTECHE_XINACTIVATED_GENES	DISTECHE_XINACTIVATED_GENES		15	0.208209	0.957592	0.507157	0.758996	1	7315	tags=73%, list=53%, signal=154%
GCM_HBP1	GCM_HBP1		57	0.105912	0.957092	0.458753	0.759526	1	4638	tags=44%, list=33%, signal=65%
CHR7Q31	CHR7Q31		48	0.115525	0.955657	0.489583	0.761996	1	1297	tags=21%, list=9%, signal=23%
V$E2F1_Q6	V$E2F1_Q6		157	0.0658412	0.955364	0.493827	0.762088	1	8406	tags=67%, list=60%, signal=167%
MORF_BMI1	MORF_BMI1		71	0.0979684	0.955347	0.498973	0.761623	1	6095	tags=54%, list=44%, signal=95%
CASPASEPATHWAY	CASPASEPATHWAY		18	0.190658	0.955252	0.479757	0.761316	1	5084	tags=56%, list=37%, signal=87%
CARBOXYLESTERASE_ACTIVITY	CARBOXYLESTERASE_ACTIVITY		16	0.198634	0.955161	0.507246	0.761014	1	4199	tags=50%, list=30%, signal=72%
V$PR_01	V$PR_01		80	0.0908873	0.955081	0.51845	0.760698	1	2048	tags=24%, list=15%, signal=28%
OXIDOREDUCTASE_ACTIVITY__ACTING_ON_NADH_OR_NADPH	OXIDOREDUCTASE_ACTIVITY__ACTING_ON_NADH_OR_NADPH		20	0.176262	0.955024	0.502049	0.760305	1	2422	tags=35%, list=17%, signal=42%
UVC_HIGH_D4_DN	UVC_HIGH_D4_DN		43	0.124477	0.95456	0.47495	0.760755	1	9606	tags=81%, list=69%, signal=262%
NUCLEASE_ACTIVITY	NUCLEASE_ACTIVITY		44	0.1212	0.953759	0.485772	0.761869	1	6229	tags=57%, list=45%, signal=102%
V$CMYB_01	V$CMYB_01		156	0.0658651	0.9533	0.507099	0.762319	1	7037	tags=57%, list=51%, signal=114%
MODULE_181	MODULE_181		153	0.0666194	0.952755	0.508032	0.762941	1	1630	tags=18%, list=12%, signal=20%
MORF_JAK3	MORF_JAK3		61	0.103633	0.952702	0.521739	0.762564	1	9292	tags=77%, list=67%, signal=231%
V$NMYC_01	V$NMYC_01		174	0.0621502	0.952105	0.477551	0.7633	1	5387	tags=45%, list=39%, signal=72%
AGED_MOUSE_MUSCLE_DN	AGED_MOUSE_MUSCLE_DN		22	0.170886	0.951911	0.496982	0.76318	1	2054	tags=32%, list=15%, signal=37%
NITROGEN_COMPOUND_METABOLIC_PROCESS	NITROGEN_COMPOUND_METABOLIC_PROCESS		111	0.0786591	0.951755	0.453846	0.762993	1	9200	tags=74%, list=66%, signal=216%
UVC_LOW_ALL_UP	UVC_LOW_ALL_UP		19	0.18095	0.951483	0.5	0.763039	1	4812	tags=53%, list=35%, signal=80%
BEHAVIOR	BEHAVIOR		60	0.103772	0.951411	0.514223	0.762681	1	649	tags=15%, list=5%, signal=16%
HSA05210_COLORECTAL_CANCER	HSA05210_COLORECTAL_CANCER		80	0.0920428	0.951238	0.479757	0.762535	1	8995	tags=74%, list=65%, signal=207%
TSA_HEPATOMA_UP	TSA_HEPATOMA_UP		33	0.137263	0.951007	0.501984	0.762533	1	9064	tags=79%, list=65%, signal=225%
AGED_MOUSE_NEOCORTEX_DN	AGED_MOUSE_NEOCORTEX_DN		38	0.127501	0.950225	0.507547	0.763592	1	1893	tags=26%, list=14%, signal=30%
V$OCT1_02	V$OCT1_02		125	0.0735657	0.948462	0.529981	0.766763	1	2883	tags=28%, list=21%, signal=35%
V$STAT5B_01	V$STAT5B_01		139	0.0677565	0.94794	0.483932	0.767324	1	5577	tags=47%, list=40%, signal=77%
GNF2_CASP8	GNF2_CASP8		19	0.183088	0.947835	0.481188	0.767057	1	8447	tags=79%, list=61%, signal=200%
HSA00071_FATTY_ACID_METABOLISM	HSA00071_FATTY_ACID_METABOLISM		35	0.134181	0.947615	0.497951	0.767032	1	8878	tags=77%, list=64%, signal=212%
PENG_LEUCINE_UP	PENG_LEUCINE_UP		83	0.0891129	0.947405	0.502959	0.766962	1	6819	tags=58%, list=49%, signal=113%
GACTGTT,MIR-212,MIR-132	GACTGTT,MIR-212,MIR-132		126	0.0721774	0.947166	0.514706	0.766949	1	8508	tags=68%, list=61%, signal=174%
TAATGTG,MIR-323	TAATGTG,MIR-323		131	0.0713551	0.946549	0.482283	0.767716	1	7838	tags=63%, list=56%, signal=144%
V$AP4_Q6	V$AP4_Q6		112	0.0770789	0.94629	0.522727	0.767756	1	1048	tags=15%, list=8%, signal=16%
CORDERO_KRAS_KD_VS_CONTROL_DN	CORDERO_KRAS_KD_VS_CONTROL_DN		39	0.127263	0.94455	0.511202	0.770803	1	8944	tags=77%, list=64%, signal=214%
CHR9Q31	CHR9Q31		29	0.145335	0.94306	0.50099	0.773319	1	6623	tags=62%, list=48%, signal=118%
NEURON_APOPTOSIS	NEURON_APOPTOSIS		16	0.197601	0.942032	0.504149	0.774797	1	3343	tags=44%, list=24%, signal=58%
GCM_CALM1	GCM_CALM1		91	0.0836563	0.941987	0.481928	0.774401	1	5269	tags=46%, list=38%, signal=74%
GH_GHRHR_KO_24HRS_UP	GH_GHRHR_KO_24HRS_UP		111	0.0772153	0.941303	0.508197	0.775305	1	10600	tags=84%, list=76%, signal=348%
PROTEIN_DNA_COMPLEX_ASSEMBLY	PROTEIN_DNA_COMPLEX_ASSEMBLY		45	0.115381	0.941227	0.504892	0.774974	1	6753	tags=60%, list=48%, signal=116%
ATACCTC,MIR-202	ATACCTC,MIR-202		134	0.0703274	0.94106	0.523622	0.774848	1	7447	tags=60%, list=53%, signal=129%
NEGATIVE_REGULATION_OF_BIOSYNTHETIC_PROCESS	NEGATIVE_REGULATION_OF_BIOSYNTHETIC_PROCESS		19	0.177476	0.940936	0.509881	0.774608	1	9258	tags=84%, list=66%, signal=251%
HOFMANN_MDS_CD34_LOW_RISK	HOFMANN_MDS_CD34_LOW_RISK		38	0.129074	0.940127	0.511022	0.775762	1	11033	tags=92%, list=79%, signal=442%
V$OCT1_07	V$OCT1_07		87	0.0855952	0.940052	0.540984	0.775434	1	4737	tags=43%, list=34%, signal=64%
MODULE_524	MODULE_524		27	0.149355	0.939849	0.511583	0.775393	1	502	tags=19%, list=4%, signal=19%
V$YY1_02	V$YY1_02		163	0.0621262	0.938427	0.533058	0.777784	1	8371	tags=66%, list=60%, signal=164%
PASSERINI_TRANSCRIPTION	PASSERINI_TRANSCRIPTION		61	0.104172	0.938273	0.549213	0.777624	1	10426	tags=85%, list=75%, signal=338%
V$E47_01	V$E47_01		136	0.0689331	0.937033	0.531373	0.779689	1	6421	tags=53%, list=46%, signal=97%
JISON_SICKLE_CELL	JISON_SICKLE_CELL		27	0.14886	0.936992	0.53507	0.779282	1	7214	tags=67%, list=52%, signal=138%
MORF_ATF2	MORF_ATF2		187	0.0593116	0.936306	0.51272	0.780159	1	748	tags=11%, list=5%, signal=12%
PROTEIN_AMINO_ACID_LIPIDATION	PROTEIN_AMINO_ACID_LIPIDATION		23	0.164935	0.936291	0.506849	0.779691	1	9210	tags=83%, list=66%, signal=244%
AGUIRRE_PANCREAS_CHR7	AGUIRRE_PANCREAS_CHR7		33	0.137335	0.936128	0.528155	0.779529	1	3155	tags=36%, list=23%, signal=47%
ZHANG_EFT_EWSFLI1_UP	ZHANG_EFT_EWSFLI1_UP		76	0.0914992	0.935626	0.514852	0.78004	1	2030	tags=24%, list=15%, signal=28%
V$GR_Q6_01	V$GR_Q6_01		146	0.0656908	0.93421	0.542373	0.782352	1	7106	tags=58%, list=51%, signal=116%
AACWWCAANK_UNKNOWN	AACWWCAANK_UNKNOWN		84	0.0852323	0.933793	0.511905	0.782717	1	8269	tags=68%, list=59%, signal=166%
ST_G_ALPHA_I_PATHWAY	ST_G_ALPHA_I_PATHWAY		31	0.140329	0.933742	0.513078	0.782319	1	9729	tags=84%, list=70%, signal=278%
NUCLEOCYTOPLASMIC_TRANSPORT	NUCLEOCYTOPLASMIC_TRANSPORT		77	0.0910844	0.933412	0.513185	0.782529	1	4525	tags=42%, list=32%, signal=61%
V$STAT_01	V$STAT_01		150	0.0657695	0.93282	0.507874	0.783226	1	4292	tags=37%, list=31%, signal=53%
MEDIATOR_COMPLEX	MEDIATOR_COMPLEX		17	0.188832	0.932759	0.526923	0.782849	1	8841	tags=82%, list=63%, signal=225%
LIPOPROTEIN_BIOSYNTHETIC_PROCESS	LIPOPROTEIN_BIOSYNTHETIC_PROCESS		23	0.164935	0.932162	0.487903	0.783541	1	9210	tags=83%, list=66%, signal=244%
CHR7P21	CHR7P21		18	0.180759	0.932032	0.523904	0.783299	1	6769	tags=67%, list=49%, signal=130%
V$TCF11MAFG_01	V$TCF11MAFG_01		120	0.0732689	0.931986	0.545455	0.78289	1	9548	tags=76%, list=69%, signal=239%
PHOSPHORIC_DIESTER_HYDROLASE_ACTIVITY	PHOSPHORIC_DIESTER_HYDROLASE_ACTIVITY		25	0.156702	0.931933	0.545106	0.782499	1	2277	tags=32%, list=16%, signal=38%
ROTH_HTERT_DIFF	ROTH_HTERT_DIFF		27	0.149627	0.931811	0.512605	0.782248	1	10298	tags=89%, list=74%, signal=341%
MODULE_430	MODULE_430		46	0.117576	0.930791	0.529412	0.78375	1	6541	tags=59%, list=47%, signal=110%
MODULE_265	MODULE_265		17	0.183182	0.93048	0.52795	0.783895	1	1547	tags=29%, list=11%, signal=33%
FLECHNER_KIDNEY_TRANSPLANT_WELL_PBL_UP	FLECHNER_KIDNEY_TRANSPLANT_WELL_PBL_UP		137	0.0653981	0.928864	0.516393	0.786733	1	6416	tags=53%, list=46%, signal=96%
AGEING_KIDNEY_DN	AGEING_KIDNEY_DN		98	0.0824518	0.928694	0.546351	0.786589	1	1843	tags=21%, list=13%, signal=25%
ESR_FIBROBLAST_UP	ESR_FIBROBLAST_UP		45	0.114502	0.928089	0.527027	0.787333	1	3980	tags=40%, list=29%, signal=56%
TRANSFERASE_ACTIVITY__TRANSFERRING_ALKYL_OR_ARYL__OTHER_THAN_METHYL__GROUPS	TRANSFERASE_ACTIVITY__TRANSFERRING_ALKYL_OR_ARYL__OTHER_THAN_METHYL__GROUPS		23	0.159643	0.927954	0.560166	0.787124	1	11100	tags=96%, list=80%, signal=471%
HSA00350_TYROSINE_METABOLISM	HSA00350_TYROSINE_METABOLISM		35	0.136246	0.927699	0.523622	0.787112	1	6462	tags=60%, list=46%, signal=112%
MODULE_355	MODULE_355		29	0.143936	0.927595	0.532051	0.786837	1	3281	tags=38%, list=24%, signal=50%
DNA_DAMAGE_CHECKPOINT	DNA_DAMAGE_CHECKPOINT		18	0.180951	0.926986	0.543158	0.787598	1	7540	tags=72%, list=54%, signal=157%
S1P_SIGNALING	S1P_SIGNALING		21	0.175045	0.926524	0.515873	0.788076	1	6849	tags=67%, list=49%, signal=131%
RNA_DEPENDENT_ATPASE_ACTIVITY	RNA_DEPENDENT_ATPASE_ACTIVITY		16	0.190349	0.924343	0.555781	0.791966	1	6055	tags=63%, list=43%, signal=110%
V$FOXO4_01	V$FOXO4_01		147	0.0689425	0.924199	0.551923	0.79176	1	5491	tags=46%, list=39%, signal=76%
UVC_HIGH_D6_DN	UVC_HIGH_D6_DN		28	0.143998	0.924152	0.534979	0.791367	1	3966	tags=43%, list=28%, signal=60%
CHR3Q23	CHR3Q23		16	0.191202	0.923305	0.567134	0.792598	1	3432	tags=44%, list=25%, signal=58%
HSA00624_1_AND_2_METHYLNAPHTHALENE_DEGRADATION	HSA00624_1_AND_2_METHYLNAPHTHALENE_DEGRADATION		19	0.17899	0.922275	0.538752	0.794185	1	8504	tags=79%, list=61%, signal=202%
GN_CAMP_GRANULOSA_UP	GN_CAMP_GRANULOSA_UP		42	0.122186	0.92214	0.535573	0.793962	1	9576	tags=81%, list=69%, signal=258%
GNF2_RRM2	GNF2_RRM2		37	0.128031	0.922061	0.550864	0.793635	1	8383	tags=73%, list=60%, signal=183%
TCTCTCC,MIR-185	TCTCTCC,MIR-185		76	0.0895972	0.921961	0.537988	0.793369	1	10302	tags=83%, list=74%, signal=317%
TGFBETA_C1_UP	TGFBETA_C1_UP		16	0.190753	0.919543	0.550696	0.797891	1	5179	tags=56%, list=37%, signal=89%
V$CDPCR3_01	V$CDPCR3_01		26	0.14969	0.919408	0.517824	0.797666	1	8095	tags=73%, list=58%, signal=174%
HASLINGER_B_CLL_11Q23	HASLINGER_B_CLL_11Q23		17	0.188016	0.919187	0.552521	0.797596	1	7214	tags=71%, list=52%, signal=146%
PYRUVATE_METABOLISM	PYRUVATE_METABOLISM		32	0.140681	0.918358	0.558943	0.798821	1	4137	tags=44%, list=30%, signal=62%
PROTEIN_AMINO_ACID_AUTOPHOSPHORYLATION	PROTEIN_AMINO_ACID_AUTOPHOSPHORYLATION		25	0.152858	0.917618	0.565048	0.799845	1	10129	tags=88%, list=73%, signal=322%
RESPONSE_TO_NUTRIENT_LEVELS	RESPONSE_TO_NUTRIENT_LEVELS		15	0.19422	0.917604	0.538934	0.799382	1	8438	tags=80%, list=61%, signal=203%
MARCINIAK_CHOP_DIFF	MARCINIAK_CHOP_DIFF		19	0.173124	0.917118	0.54326	0.799846	1	2722	tags=37%, list=20%, signal=46%
V$EVI1_02	V$EVI1_02		64	0.0965026	0.915703	0.537109	0.802334	1	1490	tags=20%, list=11%, signal=23%
GCM_ERBB2IP	GCM_ERBB2IP		57	0.104273	0.915023	0.543434	0.803273	1	10280	tags=84%, list=74%, signal=320%
MORF_RFC5	MORF_RFC5		59	0.101177	0.914885	0.549495	0.803057	1	5677	tags=51%, list=41%, signal=85%
GNF2_CEBPA	GNF2_CEBPA		25	0.149724	0.914495	0.554286	0.803336	1	2374	tags=32%, list=17%, signal=39%
ACTIN_BINDING	ACTIN_BINDING		61	0.0997381	0.914454	0.564417	0.80292	1	9346	tags=77%, list=67%, signal=233%
RECEPTOR_SIGNALING_PROTEIN_SERINE_THREONINE_KINASE_ACTIVITY	RECEPTOR_SIGNALING_PROTEIN_SERINE_THREONINE_KINASE_ACTIVITY		28	0.144692	0.914028	0.550898	0.803292	1	10422	tags=89%, list=75%, signal=354%
MODULE_63	MODULE_63		97	0.0805509	0.913582	0.548454	0.803699	1	895	tags=14%, list=6%, signal=15%
GAMETE_GENERATION	GAMETE_GENERATION		58	0.099542	0.912997	0.546906	0.804402	1	8943	tags=74%, list=64%, signal=206%
HYDROLASE_ACTIVITY__ACTING_ON_ACID_ANHYDRIDES	HYDROLASE_ACTIVITY__ACTING_ON_ACID_ANHYDRIDES		193	0.0573106	0.912542	0.552209	0.804814	1	11767	tags=90%, list=84%, signal=573%
CMV_HCMV_TIMECOURSE_18HRS_DN	CMV_HCMV_TIMECOURSE_18HRS_DN		15	0.195141	0.912182	0.593291	0.805071	1	5640	tags=60%, list=40%, signal=101%
WNTPATHWAY	WNTPATHWAY		21	0.16286	0.912178	0.583826	0.804584	1	5029	tags=52%, list=36%, signal=82%
BRCA1KO_MEF_DN	BRCA1KO_MEF_DN		71	0.0893601	0.912155	0.565217	0.804141	1	4449	tags=41%, list=32%, signal=60%
V$PAX5_01	V$PAX5_01		99	0.0801813	0.91213	0.552239	0.803704	1	4517	tags=40%, list=32%, signal=59%
STRUCTURAL_CONSTITUENT_OF_CYTOSKELETON	STRUCTURAL_CONSTITUENT_OF_CYTOSKELETON		35	0.131689	0.911231	0.571142	0.804993	1	4138	tags=43%, list=30%, signal=61%
DOX_RESIST_GASTRIC_DN	DOX_RESIST_GASTRIC_DN		16	0.189046	0.911212	0.56213	0.804536	1	3462	tags=44%, list=25%, signal=58%
HYDROLASE_ACTIVITY__ACTING_ON_CARBON_NITROGEN__BUT_NOT_PEPTIDE__BONDS	HYDROLASE_ACTIVITY__ACTING_ON_CARBON_NITROGEN__BUT_NOT_PEPTIDE__BONDS		31	0.140554	0.910107	0.568	0.80633	1	11972	tags=100%, list=86%, signal=711%
MODULE_36	MODULE_36		137	0.0671915	0.909992	0.539474	0.806055	1	11982	tags=93%, list=86%, signal=658%
G1_S_TRANSITION_OF_MITOTIC_CELL_CYCLE	G1_S_TRANSITION_OF_MITOTIC_CELL_CYCLE		25	0.153065	0.90917	0.556436	0.807203	1	8455	tags=76%, list=61%, signal=193%
GENOTOXINS_4HRS_DISCR	GENOTOXINS_4HRS_DISCR		23	0.161526	0.90829	0.550296	0.808483	1	6230	tags=61%, list=45%, signal=110%
CHR1P31	CHR1P31		54	0.10504	0.907992	0.561644	0.80861	1	5247	tags=48%, list=38%, signal=77%
GNF2_CKS1B	GNF2_CKS1B		36	0.129086	0.907794	0.581109	0.8085	1	5169	tags=50%, list=37%, signal=79%
PEART_HISTONE_UP	PEART_HISTONE_UP		48	0.109598	0.907328	0.576132	0.80893	1	5441	tags=50%, list=39%, signal=82%
TRANSCRIPTION_COREPRESSOR_ACTIVITY	TRANSCRIPTION_COREPRESSOR_ACTIVITY		85	0.0853126	0.90648	0.589474	0.810093	1	10942	tags=87%, list=79%, signal=404%
CMV_HCMV_TIMECOURSE_6HRS_DN	CMV_HCMV_TIMECOURSE_6HRS_DN		46	0.113905	0.906298	0.552475	0.809957	1	5381	tags=50%, list=39%, signal=81%
MODULE_4	MODULE_4		19	0.17167	0.906188	0.570248	0.809689	1	5674	tags=58%, list=41%, signal=98%
RASPATHWAY	RASPATHWAY		21	0.16546	0.905859	0.572565	0.809837	1	10298	tags=90%, list=74%, signal=347%
GOLGI_APPARATUS_PART	GOLGI_APPARATUS_PART		88	0.0821832	0.905556	0.555332	0.809988	1	11680	tags=92%, list=84%, signal=567%
GNF2_CD53	GNF2_CD53		45	0.111731	0.904879	0.591522	0.810847	1	3709	tags=38%, list=27%, signal=51%
V$CDPCR3HD_01	V$CDPCR3HD_01		144	0.0646072	0.904331	0.570611	0.811452	1	10907	tags=85%, list=78%, signal=387%
IL6_SCAR_FIBRO_UP	IL6_SCAR_FIBRO_UP		20	0.170639	0.903867	0.561368	0.811907	1	6678	tags=65%, list=48%, signal=125%
CYCLIC_NUCLEOTIDE_MEDIATED_SIGNALING	CYCLIC_NUCLEOTIDE_MEDIATED_SIGNALING		45	0.114079	0.903187	0.583493	0.812783	1	7390	tags=64%, list=53%, signal=137%
GTGGGTGK_UNKNOWN	GTGGGTGK_UNKNOWN		156	0.0624602	0.902018	0.555556	0.814644	1	6459	tags=53%, list=46%, signal=97%
CHR8P21	CHR8P21		53	0.107604	0.901755	0.553971	0.814689	1	871	tags=17%, list=6%, signal=18%
TACAATC,MIR-508	TACAATC,MIR-508		50	0.108841	0.901225	0.594433	0.815219	1	9351	tags=78%, list=67%, signal=237%
M_PHASE	M_PHASE		96	0.0777025	0.900344	0.586724	0.816546	1	7338	tags=60%, list=53%, signal=127%
HSC_HSC_FETAL	HSC_HSC_FETAL		184	0.0575125	0.899597	0.564103	0.817601	1	2009	tags=20%, list=14%, signal=23%
GCM_DEAF1	GCM_DEAF1		23	0.1563	0.899142	0.581489	0.818008	1	10541	tags=91%, list=76%, signal=375%
NOUZOVA_CPG_H4_UP	NOUZOVA_CPG_H4_UP		97	0.0778403	0.899071	0.589322	0.817667	1	7393	tags=61%, list=53%, signal=129%
HSA00602_GLYCOSPHINGOLIPID_BIOSYNTHESIS_NEO_LACTOSERIES	HSA00602_GLYCOSPHINGOLIPID_BIOSYNTHESIS_NEO_LACTOSERIES		16	0.185954	0.898752	0.573099	0.817809	1	3505	tags=44%, list=25%, signal=58%
TRANSCRIPTION_INITIATION_FROM_RNA_POLYMERASE_II_PROMOTER	TRANSCRIPTION_INITIATION_FROM_RNA_POLYMERASE_II_PROMOTER		27	0.144919	0.897928	0.574786	0.818963	1	6753	tags=63%, list=48%, signal=122%
HSA04060_CYTOKINE_CYTOKINE_RECEPTOR_INTERACTION	HSA04060_CYTOKINE_CYTOKINE_RECEPTOR_INTERACTION		113	0.0723277	0.895874	0.568627	0.822647	1	1095	tags=15%, list=8%, signal=16%
GN_CAMP_GRANULOSA_DN	GN_CAMP_GRANULOSA_DN		54	0.102373	0.89483	0.570539	0.82422	1	2963	tags=31%, list=21%, signal=40%
MODULE_366	MODULE_366		25	0.151347	0.894804	0.588	0.823776	1	10150	tags=88%, list=73%, signal=324%
CYTOPLASMIC_MEMBRANE_BOUND_VESICLE	CYTOPLASMIC_MEMBRANE_BOUND_VESICLE		90	0.0804712	0.894437	0.587084	0.824026	1	2135	tags=23%, list=15%, signal=27%
MODULE_522	MODULE_522		26	0.147482	0.893994	0.580777	0.824389	1	4912	tags=50%, list=35%, signal=77%
N_ACYLTRANSFERASE_ACTIVITY	N_ACYLTRANSFERASE_ACTIVITY		21	0.16586	0.893564	0.602151	0.824715	1	3661	tags=43%, list=26%, signal=58%
CLATHRIN_COATED_VESICLE	CLATHRIN_COATED_VESICLE		27	0.143192	0.893193	0.555556	0.825027	1	2135	tags=30%, list=15%, signal=35%
MODULE_439	MODULE_439		17	0.182362	0.893164	0.577299	0.824618	1	8931	tags=82%, list=64%, signal=229%
CHESLER_BRAIN_CIS_GENES	CHESLER_BRAIN_CIS_GENES		50	0.106993	0.892936	0.6	0.824561	1	464	tags=14%, list=3%, signal=14%
RHODOPSIN_LIKE_RECEPTOR_ACTIVITY	RHODOPSIN_LIKE_RECEPTOR_ACTIVITY		37	0.12511	0.892788	0.593939	0.824361	1	896	tags=19%, list=6%, signal=20%
GTGCAAA,MIR-507	GTGCAAA,MIR-507		94	0.077726	0.892684	0.596234	0.824085	1	4998	tags=44%, list=36%, signal=68%
ST_P38_MAPK_PATHWAY	ST_P38_MAPK_PATHWAY		34	0.131172	0.891561	0.56	0.825806	1	10874	tags=91%, list=78%, signal=415%
CHR14Q13	CHR14Q13		18	0.176613	0.891347	0.574257	0.825723	1	3732	tags=44%, list=27%, signal=61%
V$GRE_C	V$GRE_C		78	0.0860386	0.891137	0.599606	0.825606	1	10234	tags=82%, list=73%, signal=308%
ACTIN_FILAMENT_BINDING	ACTIN_FILAMENT_BINDING		19	0.165797	0.890731	0.599206	0.825945	1	1358	tags=26%, list=10%, signal=29%
PYROPHOSPHATASE_ACTIVITY	PYROPHOSPHATASE_ACTIVITY		191	0.0562571	0.890688	0.585551	0.825536	1	11767	tags=90%, list=84%, signal=573%
GENOTOXINS_ALL_24HRS_REG	GENOTOXINS_ALL_24HRS_REG		23	0.154693	0.890574	0.61167	0.825282	1	6325	tags=61%, list=45%, signal=111%
ELECTRON_TRANSPORT_GO_0006118	ELECTRON_TRANSPORT_GO_0006118		40	0.11809	0.889973	0.54509	0.826081	1	2537	tags=30%, list=18%, signal=37%
HSC_HSC_SHARED	HSC_HSC_SHARED		175	0.0572048	0.889688	0.580645	0.826129	1	1918	tags=19%, list=14%, signal=22%
CCR3PATHWAY	CCR3PATHWAY		16	0.182908	0.889358	0.60084	0.826282	1	2677	tags=38%, list=19%, signal=46%
GTPASE_ACTIVITY	GTPASE_ACTIVITY		82	0.0846699	0.889013	0.573441	0.826436	1	5620	tags=49%, list=40%, signal=81%
NEGATIVE_REGULATION_OF_TRANSCRIPTION_FROM_RNA_POLYMERASE_II_PROMOTER	NEGATIVE_REGULATION_OF_TRANSCRIPTION_FROM_RNA_POLYMERASE_II_PROMOTER		73	0.0892809	0.888858	0.588	0.826242	1	2196	tags=25%, list=16%, signal=29%
ATCATGA,MIR-433	ATCATGA,MIR-433		84	0.0819091	0.888818	0.582677	0.82583	1	1352	tags=18%, list=10%, signal=20%
CHR2Q36	CHR2Q36		20	0.167129	0.888747	0.591093	0.825482	1	2549	tags=35%, list=18%, signal=43%
NEGATIVE_REGULATION_OF_CELLULAR_PROTEIN_METABOLIC_PROCESS	NEGATIVE_REGULATION_OF_CELLULAR_PROTEIN_METABOLIC_PROCESS		32	0.129705	0.888477	0.596491	0.825559	1	808	tags=19%, list=6%, signal=20%
GCM_ATM	GCM_ATM		15	0.192164	0.88839	0.575581	0.825221	1	111	tags=20%, list=1%, signal=20%
V$FOXO1_01	V$FOXO1_01		151	0.0612195	0.888372	0.595238	0.824761	1	11975	tags=92%, list=86%, signal=650%
CHR5Q31	CHR5Q31		108	0.0722166	0.887938	0.579918	0.825123	1	3901	tags=35%, list=28%, signal=48%
ZHAN_MMPC_SIM	ZHAN_MMPC_SIM		37	0.124337	0.887418	0.587242	0.825703	1	3165	tags=35%, list=23%, signal=45%
DIAB_NEPH_UP	DIAB_NEPH_UP		35	0.128038	0.886698	0.609562	0.826622	1	10157	tags=86%, list=73%, signal=316%
UVC_LOW_C2_DN	UVC_LOW_C2_DN		18	0.17412	0.885499	0.598	0.828498	1	5314	tags=56%, list=38%, signal=90%
V$AP2REP_01	V$AP2REP_01		95	0.0786647	0.884976	0.607884	0.829017	1	7120	tags=59%, list=51%, signal=120%
MODULE_196	MODULE_196		22	0.160098	0.884746	0.589212	0.828978	1	3470	tags=41%, list=25%, signal=54%
RESPONSE_TO_EXTRACELLULAR_STIMULUS	RESPONSE_TO_EXTRACELLULAR_STIMULUS		18	0.172011	0.884413	0.60198	0.829199	1	8438	tags=78%, list=61%, signal=197%
HDACI_COLON_SUL12HRS_DN	HDACI_COLON_SUL12HRS_DN		21	0.159398	0.884124	0.61191	0.829287	1	9056	tags=81%, list=65%, signal=231%
CHR5Q35	CHR5Q35		69	0.090568	0.882673	0.587549	0.831611	1	8028	tags=67%, list=58%, signal=157%
LEE_E2F1_DN	LEE_E2F1_DN		32	0.133048	0.882413	0.610442	0.831648	1	6419	tags=59%, list=46%, signal=110%
WALLACE_JAK2_DIFF	WALLACE_JAK2_DIFF		24	0.153539	0.882264	0.572008	0.831441	1	1346	tags=25%, list=10%, signal=28%
V$MIF1_01	V$MIF1_01		97	0.0770516	0.882027	0.583333	0.831427	1	4389	tags=39%, list=32%, signal=57%
MODULE_165	MODULE_165		31	0.136094	0.881525	0.551724	0.831913	1	2151	tags=29%, list=15%, signal=34%
V$GR_01	V$GR_01		119	0.0700613	0.881393	0.591376	0.831691	1	5234	tags=45%, list=38%, signal=71%
MODULE_261	MODULE_261		87	0.0810055	0.88135	0.616702	0.831291	1	1279	tags=17%, list=9%, signal=19%
MODULE_419	MODULE_419		30	0.136039	0.880984	0.584	0.831542	1	1358	tags=23%, list=10%, signal=26%
GH_GHRHR_KO_6HRS_DN	GH_GHRHR_KO_6HRS_DN		25	0.147877	0.88083	0.587398	0.831339	1	6856	tags=64%, list=49%, signal=126%
APOPTOTIC_PROGRAM	APOPTOTIC_PROGRAM		48	0.104635	0.880627	0.618217	0.831284	1	3479	tags=35%, list=25%, signal=47%
MOLECULAR_ADAPTOR_ACTIVITY	MOLECULAR_ADAPTOR_ACTIVITY		36	0.122918	0.880386	0.612086	0.83126	1	4481	tags=44%, list=32%, signal=65%
V$E47_02	V$E47_02		136	0.0645438	0.879861	0.605159	0.831819	1	10987	tags=85%, list=79%, signal=400%
NI2_MOUSE_UP	NI2_MOUSE_UP		32	0.133826	0.879004	0.601942	0.833007	1	5973	tags=56%, list=43%, signal=98%
HSA00361_GAMMA_HEXACHLOROCYCLOHEXANE_DEGRADATION	HSA00361_GAMMA_HEXACHLOROCYCLOHEXANE_DEGRADATION		15	0.18522	0.87847	0.582505	0.833556	1	10420	tags=93%, list=75%, signal=370%
HSA00632_BENZOATE_DEGRADATION_VIA_COA_LIGATION	HSA00632_BENZOATE_DEGRADATION_VIA_COA_LIGATION		25	0.148591	0.878066	0.623679	0.833853	1	5732	tags=56%, list=41%, signal=95%
MORF_USP5	MORF_USP5		46	0.108761	0.877855	0.662055	0.833779	1	9388	tags=78%, list=67%, signal=239%
CHR4Q21	CHR4Q21		51	0.102906	0.877318	0.595661	0.83432	1	7036	tags=61%, list=51%, signal=122%
V$RFX1_01	V$RFX1_01		138	0.0639971	0.877302	0.614801	0.833871	1	4465	tags=38%, list=32%, signal=56%
MEMBRANE_BOUND_VESICLE	MEMBRANE_BOUND_VESICLE		91	0.0778961	0.877182	0.616981	0.833595	1	2135	tags=23%, list=15%, signal=27%
CELLULAR_PROTEIN_CATABOLIC_PROCESS	CELLULAR_PROTEIN_CATABOLIC_PROCESS		55	0.101983	0.877151	0.609562	0.833171	1	5674	tags=51%, list=41%, signal=86%
HSA00620_PYRUVATE_METABOLISM	HSA00620_PYRUVATE_METABOLISM		34	0.129702	0.877106	0.584646	0.832773	1	4341	tags=44%, list=31%, signal=64%
GTTATAT,MIR-410	GTTATAT,MIR-410		75	0.0868674	0.876534	0.584942	0.833441	1	6223	tags=53%, list=45%, signal=96%
MODULE_525	MODULE_525		57	0.0994418	0.875909	0.62756	0.834192	1	10347	tags=84%, list=74%, signal=326%
MODULE_87	MODULE_87		41	0.115194	0.875896	0.622824	0.833733	1	6891	tags=61%, list=49%, signal=120%
HSA05214_GLIOMA	HSA05214_GLIOMA		53	0.104264	0.875883	0.596386	0.833269	1	9851	tags=81%, list=71%, signal=276%
V$RP58_01	V$RP58_01		115	0.0728858	0.87578	0.596674	0.833018	1	1051	tags=15%, list=8%, signal=16%
AGGAGTG,MIR-483	AGGAGTG,MIR-483		49	0.106081	0.875488	0.60161	0.833121	1	4211	tags=41%, list=30%, signal=58%
IL6PATHWAY	IL6PATHWAY		20	0.165209	0.875379	0.585878	0.832848	1	10235	tags=90%, list=73%, signal=339%
BRENTANI_DNA_METHYLATION_AND_MODIFICATION	BRENTANI_DNA_METHYLATION_AND_MODIFICATION		21	0.158545	0.874502	0.608268	0.834147	1	5089	tags=52%, list=37%, signal=82%
MODULE_331	MODULE_331		61	0.0934196	0.873815	0.633891	0.834999	1	5096	tags=46%, list=37%, signal=72%
4NQO_ESR_WS_UNREG	4NQO_ESR_WS_UNREG		31	0.132512	0.872457	0.608871	0.837126	1	2650	tags=32%, list=19%, signal=40%
FEMALE_PREGNANCY	FEMALE_PREGNANCY		15	0.190295	0.872404	0.624498	0.836743	1	4779	tags=53%, list=34%, signal=81%
TRANSLATIONAL_INITIATION	TRANSLATIONAL_INITIATION		36	0.124046	0.872112	0.61523	0.836828	1	12202	tags=100%, list=88%, signal=806%
G2PATHWAY	G2PATHWAY		23	0.151344	0.871185	0.592885	0.838133	1	8188	tags=74%, list=59%, signal=179%
V$SP1_01	V$SP1_01		156	0.0592928	0.870791	0.625498	0.838435	1	8288	tags=65%, list=60%, signal=160%
BRCA_BRCA1_POS	BRCA_BRCA1_POS		78	0.0850776	0.870527	0.606061	0.838445	1	8819	tags=72%, list=63%, signal=195%
GH_GHRHR_KO_6HRS_UP	GH_GHRHR_KO_6HRS_UP		53	0.103468	0.870494	0.625	0.838018	1	7760	tags=66%, list=56%, signal=149%
MODULE_367	MODULE_367		15	0.18591	0.870445	0.605544	0.837648	1	9482	tags=87%, list=68%, signal=271%
NUCLEAR_TRANSPORT	NUCLEAR_TRANSPORT		78	0.085733	0.870332	0.605263	0.837386	1	4525	tags=41%, list=32%, signal=60%
MODULE_279	MODULE_279		117	0.0691189	0.869502	0.605428	0.838554	1	10471	tags=82%, list=75%, signal=328%
V$LFA1_Q6	V$LFA1_Q6		130	0.0649185	0.868808	0.633266	0.83947	1	6602	tags=54%, list=47%, signal=101%
GNF2_ICAM3	GNF2_ICAM3		26	0.138932	0.868184	0.606719	0.840112	1	3424	tags=38%, list=25%, signal=51%
MORF_PHB	MORF_PHB		112	0.0682925	0.867627	0.631164	0.840762	1	7262	tags=59%, list=52%, signal=122%
GCM_BMPR2	GCM_BMPR2		70	0.0887599	0.867553	0.584139	0.840447	1	9711	tags=79%, list=70%, signal=258%
HSA00642_ETHYLBENZENE_DEGRADATION	HSA00642_ETHYLBENZENE_DEGRADATION		15	0.183179	0.867454	0.601961	0.840145	1	236	tags=20%, list=2%, signal=20%
TRANSCRIPTION_FROM_RNA_POLYMERASE_III_PROMOTER	TRANSCRIPTION_FROM_RNA_POLYMERASE_III_PROMOTER		19	0.166482	0.867263	0.616183	0.840055	1	7945	tags=74%, list=57%, signal=171%
PASSERINI_IMMUNE	PASSERINI_IMMUNE		16	0.18378	0.867138	0.630165	0.8398	1	5276	tags=56%, list=38%, signal=90%
ALCALAY_AML_NPMC_DN	ALCALAY_AML_NPMC_DN		130	0.0652776	0.866948	0.622093	0.839712	1	2205	tags=22%, list=16%, signal=26%
CHRXQ21	CHRXQ21		16	0.179556	0.866377	0.61167	0.840323	1	3594	tags=44%, list=26%, signal=59%
CHR17P11	CHR17P11		50	0.104411	0.865975	0.650391	0.840602	1	9691	tags=80%, list=70%, signal=262%
HDACI_COLON_CUR_DN	HDACI_COLON_CUR_DN		39	0.116706	0.865658	0.635294	0.840755	1	6234	tags=56%, list=45%, signal=102%
V$ETS1_B	V$ETS1_B		155	0.0611682	0.865419	0.616352	0.840768	1	9399	tags=74%, list=67%, signal=224%
POSITIVE_REGULATION_OF_I_KAPPAB_KINASE_NF_KAPPAB_CASCADE	POSITIVE_REGULATION_OF_I_KAPPAB_KINASE_NF_KAPPAB_CASCADE		74	0.0859823	0.865411	0.634343	0.840306	1	1819	tags=22%, list=13%, signal=25%
MODULE_138	MODULE_138		61	0.0941538	0.864713	0.62253	0.841173	1	5999	tags=52%, list=43%, signal=92%
DNMT1_KO_DN	DNMT1_KO_DN		15	0.184573	0.86411	0.629259	0.841848	1	1145	tags=27%, list=8%, signal=29%
HADDAD_CD45CD7_PLUS_VS_MINUS_UP	HADDAD_CD45CD7_PLUS_VS_MINUS_UP		27	0.138243	0.863993	0.637571	0.841623	1	10972	tags=93%, list=79%, signal=436%
CELLULAR_CATION_HOMEOSTASIS	CELLULAR_CATION_HOMEOSTASIS		50	0.103304	0.863909	0.636905	0.841306	1	4693	tags=44%, list=34%, signal=66%
CYTOSKELETON_DEPENDENT_INTRACELLULAR_TRANSPORT	CYTOSKELETON_DEPENDENT_INTRACELLULAR_TRANSPORT		21	0.153953	0.86301	0.617284	0.84254	1	10458	tags=90%, list=75%, signal=363%
NEGATIVE_REGULATION_OF_SIGNAL_TRANSDUCTION	NEGATIVE_REGULATION_OF_SIGNAL_TRANSDUCTION		29	0.131817	0.862013	0.621094	0.843943	1	2489	tags=31%, list=18%, signal=38%
SIG_CHEMOTAXIS	SIG_CHEMOTAXIS		39	0.116251	0.861398	0.630859	0.844646	1	9454	tags=79%, list=68%, signal=247%
LEE_TCELLS5_UP	LEE_TCELLS5_UP		15	0.184027	0.860561	0.631068	0.845849	1	2081	tags=33%, list=15%, signal=39%
APPEL_IMATINIB_UP	APPEL_IMATINIB_UP		20	0.159694	0.859831	0.627184	0.846756	1	4045	tags=45%, list=29%, signal=63%
EMBRYONIC_DEVELOPMENT	EMBRYONIC_DEVELOPMENT		42	0.112298	0.858384	0.650672	0.849054	1	6066	tags=55%, list=44%, signal=97%
HDACI_COLON_SUL12HRS_UP	HDACI_COLON_SUL12HRS_UP		22	0.152186	0.858337	0.6294	0.848673	1	415	tags=18%, list=3%, signal=19%
HADDAD_HSC_CD7_UP	HADDAD_HSC_CD7_UP		27	0.138243	0.857647	0.625251	0.849513	1	10972	tags=93%, list=79%, signal=436%
CHR14Q23	CHR14Q23		30	0.132355	0.857589	0.638831	0.849132	1	945	tags=20%, list=7%, signal=21%
HSA04916_MELANOGENESIS	HSA04916_MELANOGENESIS		68	0.0892965	0.857547	0.648374	0.848734	1	3267	tags=32%, list=23%, signal=42%
GNF2_CENPE	GNF2_CENPE		37	0.120992	0.85727	0.640404	0.84876	1	7728	tags=68%, list=55%, signal=151%
LINDSTEDT_DEND_8H_VS_48H_DN	LINDSTEDT_DEND_8H_VS_48H_DN		43	0.111672	0.856785	0.655378	0.849186	1	4602	tags=44%, list=33%, signal=66%
HDACI_COLON_CURSUL_UP	HDACI_COLON_CURSUL_UP		34	0.122644	0.856477	0.65286	0.849355	1	6487	tags=59%, list=47%, signal=110%
ET743_HELA_UP	ET743_HELA_UP		49	0.103494	0.856275	0.647525	0.849281	1	11352	tags=92%, list=82%, signal=495%
GAGCCAG,MIR-149	GAGCCAG,MIR-149		110	0.0693543	0.855699	0.618577	0.849948	1	10055	tags=79%, list=72%, signal=282%
MORF_PPP6C	MORF_PPP6C		88	0.0791661	0.855308	0.607843	0.850238	1	8715	tags=70%, list=63%, signal=187%
HDACI_COLON_BUT12HRS_UP	HDACI_COLON_BUT12HRS_UP		37	0.117653	0.855107	0.621457	0.850165	1	7398	tags=65%, list=53%, signal=138%
GNF2_XRCC5	GNF2_XRCC5		63	0.0914665	0.854811	0.617706	0.850262	1	8015	tags=67%, list=58%, signal=156%
GGGGCCC,MIR-296	GGGGCCC,MIR-296		49	0.103545	0.854525	0.630975	0.850355	1	5383	tags=49%, list=39%, signal=80%
V$FAC1_01	V$FAC1_01		122	0.0668516	0.854314	0.622266	0.850281	1	5126	tags=43%, list=37%, signal=68%
GUANYL_NUCLEOTIDE_BINDING	GUANYL_NUCLEOTIDE_BINDING		39	0.116285	0.854247	0.633776	0.849923	1	6954	tags=62%, list=50%, signal=123%
ESTABLISHMENT_OF_PROTEIN_LOCALIZATION	ESTABLISHMENT_OF_PROTEIN_LOCALIZATION		159	0.0569834	0.85399	0.640496	0.849913	1	3331	tags=30%, list=24%, signal=38%
GNF2_FOS	GNF2_FOS		20	0.163498	0.853727	0.61191	0.84994	1	6081	tags=60%, list=44%, signal=106%
GTGCCAT,MIR-183	GTGCCAT,MIR-183		137	0.0629731	0.853314	0.654297	0.850289	1	3095	tags=28%, list=22%, signal=36%
AMINO_ACID_AND_DERIVATIVE_METABOLIC_PROCESS	AMINO_ACID_AND_DERIVATIVE_METABOLIC_PROCESS		73	0.0852829	0.853074	0.614583	0.850243	1	9119	tags=74%, list=65%, signal=213%
NEGATIVE_REGULATION_OF_CELLULAR_BIOSYNTHETIC_PROCESS	NEGATIVE_REGULATION_OF_CELLULAR_BIOSYNTHETIC_PROCESS		18	0.16868	0.852938	0.627016	0.850036	1	9258	tags=83%, list=66%, signal=248%
V$EVI1_03	V$EVI1_03		29	0.134651	0.852737	0.634578	0.849934	1	1009	tags=21%, list=7%, signal=22%
GNF2_RBBP6	GNF2_RBBP6		61	0.0921722	0.852706	0.660679	0.849533	1	4885	tags=44%, list=35%, signal=68%
GUO_HEX_DN	GUO_HEX_DN		45	0.106083	0.852691	0.629779	0.849085	1	7501	tags=64%, list=54%, signal=139%
CYTOSKELETAL_PROTEIN_BINDING	CYTOSKELETAL_PROTEIN_BINDING		133	0.0644339	0.852629	0.648221	0.848714	1	2775	tags=26%, list=20%, signal=33%
HSA04350_TGF_BETA_SIGNALING_PATHWAY	HSA04350_TGF_BETA_SIGNALING_PATHWAY		72	0.0855289	0.852492	0.652941	0.848484	1	11773	tags=93%, list=85%, signal=599%
V$NCX_01	V$NCX_01		98	0.0755285	0.852398	0.643585	0.848175	1	6486	tags=54%, list=47%, signal=101%
UVB_NHEK2_UP	UVB_NHEK2_UP		55	0.0975127	0.851813	0.63834	0.848759	1	8268	tags=69%, list=59%, signal=169%
GCM_SUFU	GCM_SUFU		65	0.0901489	0.851296	0.639752	0.849258	1	9676	tags=78%, list=69%, signal=256%
TGCAAAC,MIR-452	TGCAAAC,MIR-452		74	0.0847512	0.851139	0.623552	0.849051	1	2777	tags=28%, list=20%, signal=35%
PDGFPATHWAY	PDGFPATHWAY		25	0.141561	0.850861	0.638776	0.849091	1	9729	tags=84%, list=70%, signal=278%
HSA04310_WNT_SIGNALING_PATHWAY	HSA04310_WNT_SIGNALING_PATHWAY		112	0.0686416	0.850432	0.633136	0.849397	1	10490	tags=82%, list=75%, signal=330%
WELCSH_BRCA_UP	WELCSH_BRCA_UP		32	0.12639	0.850097	0.65	0.849553	1	3030	tags=34%, list=22%, signal=44%
G_PROTEIN_SIGNALING__COUPLED_TO_CYCLIC_NUCLEOTIDE_SECOND_MESSENGER	G_PROTEIN_SIGNALING__COUPLED_TO_CYCLIC_NUCLEOTIDE_SECOND_MESSENGER		43	0.109346	0.849546	0.655602	0.850179	1	3015	tags=33%, list=22%, signal=41%
GTGTCAA,MIR-514	GTGTCAA,MIR-514		49	0.100463	0.849418	0.644491	0.849955	1	7131	tags=61%, list=51%, signal=125%
ACID_AMINO_ACID_LIGASE_ACTIVITY	ACID_AMINO_ACID_LIGASE_ACTIVITY		55	0.0983058	0.849382	0.639053	0.849558	1	6991	tags=60%, list=50%, signal=120%
ELONGINA_KO_UP	ELONGINA_KO_UP		133	0.0633764	0.849115	0.628337	0.849571	1	2999	tags=28%, list=22%, signal=35%
MODULE_356	MODULE_356		126	0.0642167	0.848646	0.648485	0.849978	1	4639	tags=40%, list=33%, signal=59%
DRUG_RESISTANCE_AND_METABOLISM	DRUG_RESISTANCE_AND_METABOLISM		79	0.0799634	0.847996	0.636917	0.850762	1	6648	tags=56%, list=48%, signal=106%
ZHAN_TONSIL_PCBC	ZHAN_TONSIL_PCBC		33	0.123084	0.847849	0.624242	0.850578	1	8417	tags=73%, list=60%, signal=183%
LU_IL4BCELL	LU_IL4BCELL		48	0.105842	0.847471	0.628459	0.850809	1	2882	tags=31%, list=21%, signal=39%
CHR2Q13	CHR2Q13		15	0.176551	0.847413	0.623218	0.850459	1	2185	tags=33%, list=16%, signal=39%
V$LEF1_Q2	V$LEF1_Q2		119	0.0669999	0.846769	0.67	0.851181	1	8670	tags=69%, list=62%, signal=181%
REGULATION_OF_PROTEIN_MODIFICATION_PROCESS	REGULATION_OF_PROTEIN_MODIFICATION_PROCESS		30	0.128598	0.846559	0.64	0.851093	1	5175	tags=50%, list=37%, signal=79%
V$CHOP_01	V$CHOP_01		150	0.0584466	0.846014	0.668132	0.851719	1	1422	tags=16%, list=10%, signal=18%
CMV_8HRS_UP	CMV_8HRS_UP		25	0.13875	0.845028	0.657895	0.853091	1	8654	tags=76%, list=62%, signal=200%
TRANSMEMBRANE_RECEPTOR_PROTEIN_KINASE_ACTIVITY	TRANSMEMBRANE_RECEPTOR_PROTEIN_KINASE_ACTIVITY		40	0.114795	0.844243	0.659574	0.854049	1	842	tags=18%, list=6%, signal=19%
CHR10Q21	CHR10Q21		24	0.146975	0.844193	0.655172	0.853657	1	3178	tags=38%, list=23%, signal=49%
LH_GRANULOSA_UP	LH_GRANULOSA_UP		67	0.0876643	0.843772	0.65272	0.853953	1	10008	tags=81%, list=72%, signal=285%
GNF2_PTPN4	GNF2_PTPN4		23	0.151212	0.843371	0.652977	0.854185	1	3346	tags=39%, list=24%, signal=51%
MICROTUBULE_BASED_MOVEMENT	MICROTUBULE_BASED_MOVEMENT		15	0.182489	0.84314	0.655242	0.854169	1	10458	tags=93%, list=75%, signal=374%
HDACI_COLON_TSABUT_DN	HDACI_COLON_TSABUT_DN		16	0.171666	0.843082	0.635827	0.853799	1	1963	tags=31%, list=14%, signal=36%
V$FXR_Q3	V$FXR_Q3		61	0.0921816	0.842964	0.666667	0.853553	1	8081	tags=67%, list=58%, signal=159%
GTTNYYNNGGTNA_UNKNOWN	GTTNYYNNGGTNA_UNKNOWN		43	0.110381	0.842792	0.666667	0.85339	1	11421	tags=93%, list=82%, signal=516%
HISTONE_ACETYLTRANSFERASE_ACTIVITY	HISTONE_ACETYLTRANSFERASE_ACTIVITY		16	0.174739	0.842574	0.659851	0.853338	1	3661	tags=44%, list=26%, signal=59%
MODULE_350	MODULE_350		54	0.0983676	0.84222	0.626482	0.853582	1	6629	tags=57%, list=48%, signal=109%
V$HFH8_01	V$HFH8_01		126	0.0633713	0.842204	0.644309	0.853139	1	1556	tags=17%, list=11%, signal=19%
H2O2_CSBDIFF_C1	H2O2_CSBDIFF_C1		27	0.135917	0.841849	0.654471	0.853347	1	4815	tags=48%, list=35%, signal=73%
MODULE_208	MODULE_208		66	0.0870852	0.841819	0.649706	0.852933	1	7232	tags=61%, list=52%, signal=125%
V$STAT1_01	V$STAT1_01		42	0.106896	0.841507	0.648915	0.853027	1	3820	tags=38%, list=27%, signal=52%
HSA05221_ACUTE_MYELOID_LEUKEMIA	HSA05221_ACUTE_MYELOID_LEUKEMIA		49	0.103853	0.841235	0.641393	0.853073	1	9926	tags=82%, list=71%, signal=283%
V$CREB_Q3	V$CREB_Q3		162	0.0574661	0.841206	0.651822	0.852644	1	6257	tags=51%, list=45%, signal=91%
TAATAAT,MIR-126	TAATAAT,MIR-126		147	0.058326	0.840982	0.648594	0.852572	1	8953	tags=70%, list=64%, signal=194%
MODULE_221	MODULE_221		28	0.131797	0.84004	0.640244	0.853889	1	6125	tags=57%, list=44%, signal=102%
MITOTIC_CELL_CYCLE	MITOTIC_CELL_CYCLE		139	0.0600493	0.839932	0.642147	0.853599	1	7687	tags=61%, list=55%, signal=135%
GCM_NPM1	GCM_NPM1		104	0.0702865	0.839205	0.651601	0.854504	1	2509	tags=25%, list=18%, signal=30%
MAINTENANCE_OF_LOCALIZATION	MAINTENANCE_OF_LOCALIZATION		17	0.171506	0.839033	0.6375	0.854356	1	9082	tags=82%, list=65%, signal=236%
KCCGNSWTTT_UNKNOWN	KCCGNSWTTT_UNKNOWN		75	0.0838033	0.838153	0.663934	0.855492	1	9422	tags=76%, list=68%, signal=234%
RIBONUCLEOTIDE_METABOLIC_PROCESS	RIBONUCLEOTIDE_METABOLIC_PROCESS		15	0.184545	0.83809	0.634454	0.855139	1	4859	tags=53%, list=35%, signal=82%
GCM_MSN	GCM_MSN		24	0.13953	0.837463	0.711656	0.855873	1	2121	tags=29%, list=15%, signal=34%
PURINE_METABOLISM	PURINE_METABOLISM		94	0.0736405	0.837315	0.685658	0.855662	1	6536	tags=54%, list=47%, signal=102%
ZHAN_MMPC_EARLYVS	ZHAN_MMPC_EARLYVS		36	0.118047	0.837203	0.657267	0.855397	1	8417	tags=72%, list=60%, signal=182%
CYTOSOL	CYTOSOL		162	0.056831	0.837099	0.666667	0.855128	1	3343	tags=30%, list=24%, signal=39%
V$TGIF_01	V$TGIF_01		125	0.0639791	0.836764	0.667954	0.855271	1	1567	tags=18%, list=11%, signal=20%
HSA04210_APOPTOSIS	HSA04210_APOPTOSIS		68	0.08464	0.836644	0.662474	0.855028	1	874	tags=15%, list=6%, signal=16%
GNF2_CASP4	GNF2_CASP4		17	0.169679	0.83628	0.658824	0.855213	1	2554	tags=35%, list=18%, signal=43%
RAAGNYNNCTTY_UNKNOWN	RAAGNYNNCTTY_UNKNOWN		72	0.0849694	0.835729	0.687747	0.855781	1	756	tags=14%, list=5%, signal=15%
BRCA1_MES_UP	BRCA1_MES_UP		35	0.120088	0.835635	0.658	0.855491	1	8278	tags=71%, list=59%, signal=176%
HSA04150_MTOR_SIGNALING_PATHWAY	HSA04150_MTOR_SIGNALING_PATHWAY		44	0.105676	0.835436	0.659878	0.855372	1	9926	tags=82%, list=71%, signal=284%
GAY_YY1_DN	GAY_YY1_DN		190	0.0522469	0.834621	0.676056	0.856406	1	8150	tags=64%, list=59%, signal=151%
HSA04320_DORSO_VENTRAL_AXIS_FORMATION	HSA04320_DORSO_VENTRAL_AXIS_FORMATION		24	0.141275	0.834602	0.647059	0.855968	1	2677	tags=33%, list=19%, signal=41%
HSA04630_JAK_STAT_SIGNALING_PATHWAY	HSA04630_JAK_STAT_SIGNALING_PATHWAY		85	0.077774	0.833088	0.699187	0.858249	1	10391	tags=82%, list=75%, signal=322%
NEGATIVE_REGULATION_OF_PROTEIN_METABOLIC_PROCESS	NEGATIVE_REGULATION_OF_PROTEIN_METABOLIC_PROCESS		34	0.118668	0.832652	0.660606	0.858612	1	808	tags=18%, list=6%, signal=19%
V$CDC5_01	V$CDC5_01		141	0.0591377	0.832556	0.673307	0.858322	1	2048	tags=21%, list=15%, signal=24%
CASPASE_ACTIVATION	CASPASE_ACTIVATION		20	0.155048	0.83209	0.669941	0.858689	1	2717	tags=35%, list=20%, signal=43%
TTTGCAG,MIR-518A-2	TTTGCAG,MIR-518A-2		162	0.0557493	0.831985	0.678862	0.858422	1	10063	tags=78%, list=72%, signal=277%
N_ACETYLTRANSFERASE_ACTIVITY	N_ACETYLTRANSFERASE_ACTIVITY		19	0.158307	0.830589	0.67118	0.860519	1	3661	tags=42%, list=26%, signal=57%
NTHIPATHWAY	NTHIPATHWAY		19	0.159113	0.830527	0.646602	0.860158	1	718	tags=21%, list=5%, signal=22%
V$PAX2_01	V$PAX2_01		27	0.135501	0.830412	0.667315	0.859904	1	4305	tags=44%, list=31%, signal=64%
CHR13Q34	CHR13Q34		22	0.152906	0.830346	0.669941	0.859568	1	5469	tags=55%, list=39%, signal=90%
UV_UNIQUE_FIBRO_UP	UV_UNIQUE_FIBRO_UP		17	0.169015	0.830264	0.670732	0.859239	1	10755	tags=94%, list=77%, signal=413%
CYTOPLASMIC_VESICLE	CYTOPLASMIC_VESICLE		93	0.0729112	0.829829	0.713131	0.859575	1	2135	tags=23%, list=15%, signal=26%
ZHAN_MM_CD138_MS_VS_REST	ZHAN_MM_CD138_MS_VS_REST		32	0.122103	0.829636	0.687764	0.859446	1	1784	tags=25%, list=13%, signal=29%
APOPTOSIS	APOPTOSIS		55	0.0961142	0.829345	0.654397	0.859515	1	2717	tags=29%, list=20%, signal=36%
CREB_BRAIN_8WKS_DN	CREB_BRAIN_8WKS_DN		37	0.114896	0.828648	0.668724	0.86029	1	2167	tags=27%, list=16%, signal=32%
GNF2_HLA-C	GNF2_HLA-C		37	0.115937	0.827637	0.687008	0.861694	1	11562	tags=95%, list=83%, signal=556%
G13_SIGNALING_PATHWAY	G13_SIGNALING_PATHWAY		31	0.12779	0.827298	0.658635	0.861856	1	9454	tags=81%, list=68%, signal=251%
CHR4Q25	CHR4Q25		22	0.145498	0.826715	0.692464	0.862421	1	508	tags=18%, list=4%, signal=19%
SGCGSSAAA_V$E2F1DP2_01	SGCGSSAAA_V$E2F1DP2_01		113	0.0652617	0.826639	0.666667	0.862091	1	10682	tags=83%, list=77%, signal=354%
TRANSITION_METAL_ION_BINDING	TRANSITION_METAL_ION_BINDING		89	0.0742887	0.826503	0.669323	0.86189	1	4917	tags=43%, list=35%, signal=66%
CHR6P22	CHR6P22		49	0.100163	0.825869	0.668616	0.862546	1	9693	tags=80%, list=70%, signal=261%
CMV_HCMV_6HRS_UP	CMV_HCMV_6HRS_UP		21	0.147121	0.825528	0.677866	0.862722	1	1269	tags=24%, list=9%, signal=26%
HYPOXIA_RCC_UP	HYPOXIA_RCC_UP		88	0.0754987	0.825362	0.6875	0.862559	1	7025	tags=58%, list=50%, signal=116%
V$SPZ1_01	V$SPZ1_01		153	0.0583637	0.825278	0.677419	0.862237	1	12393	tags=95%, list=89%, signal=851%
V$TATA_C	V$TATA_C		168	0.0534313	0.824301	0.674	0.863439	1	1502	tags=16%, list=11%, signal=18%
AGUIRRE_PANCREAS_CHR12	AGUIRRE_PANCREAS_CHR12		47	0.102538	0.824096	0.681275	0.863351	1	8650	tags=72%, list=62%, signal=190%
MODULE_358	MODULE_358		69	0.0829121	0.823495	0.688259	0.863942	1	1272	tags=17%, list=9%, signal=19%
HDACI_COLON_SUL48HRS_UP	HDACI_COLON_SUL48HRS_UP		75	0.0817876	0.82336	0.678862	0.86373	1	5922	tags=51%, list=43%, signal=88%
APICOLATERAL_PLASMA_MEMBRANE	APICOLATERAL_PLASMA_MEMBRANE		19	0.153569	0.822803	0.683693	0.864248	1	2261	tags=32%, list=16%, signal=38%
MORF_DDX11	MORF_DDX11		125	0.0629607	0.822744	0.685149	0.863885	1	11942	tags=92%, list=86%, signal=640%
GACAATC,MIR-219	GACAATC,MIR-219		111	0.0674433	0.822131	0.678501	0.86455	1	10735	tags=84%, list=77%, signal=363%
BASSO_HCL_DIFF	BASSO_HCL_DIFF		72	0.0825694	0.821992	0.676245	0.864359	1	9493	tags=76%, list=68%, signal=239%
TRANSCRIPTION_INITIATION	TRANSCRIPTION_INITIATION		33	0.121356	0.821909	0.695918	0.864053	1	6753	tags=61%, list=48%, signal=117%
VIRAL_REPRODUCTIVE_PROCESS	VIRAL_REPRODUCTIVE_PROCESS		26	0.131052	0.821461	0.67126	0.864382	1	5676	tags=54%, list=41%, signal=91%
MYAATNNNNNNNGGC_UNKNOWN	MYAATNNNNNNNGGC_UNKNOWN		78	0.0794728	0.821117	0.666027	0.864515	1	10682	tags=85%, list=77%, signal=361%
SEXUAL_REPRODUCTION	SEXUAL_REPRODUCTION		63	0.0883063	0.820678	0.685885	0.864879	1	8943	tags=73%, list=64%, signal=203%
HSA04670_LEUKOCYTE_TRANSENDOTHELIAL_MIGRATION	HSA04670_LEUKOCYTE_TRANSENDOTHELIAL_MIGRATION		74	0.081245	0.820162	0.686598	0.865357	1	2261	tags=24%, list=16%, signal=29%
V$NFKB_Q6_01	V$NFKB_Q6_01		132	0.0606423	0.820068	0.686538	0.865073	1	3488	tags=31%, list=25%, signal=41%
IMMUNE_RESPONSE	IMMUNE_RESPONSE		106	0.0699519	0.820016	0.672032	0.864703	1	5207	tags=44%, list=37%, signal=70%
V$STAT5A_01	V$STAT5A_01		136	0.0603367	0.819433	0.699411	0.865303	1	11557	tags=89%, list=83%, signal=518%
CHR22Q12	CHR22Q12		68	0.0850411	0.818894	0.671287	0.865805	1	9265	tags=75%, list=67%, signal=223%
IL1_CORNEA_DN	IL1_CORNEA_DN		63	0.0859705	0.81852	0.686147	0.866037	1	11849	tags=94%, list=85%, signal=625%
ATGCTGC,MIR-103,MIR-107	ATGCTGC,MIR-103,MIR-107		168	0.0551861	0.818138	0.689655	0.866293	1	4462	tags=38%, list=32%, signal=55%
MORF_TPR	MORF_TPR		136	0.0609116	0.817887	0.716	0.866305	1	7146	tags=57%, list=51%, signal=117%
CANCERDRUGS_PROBCELL_UP	CANCERDRUGS_PROBCELL_UP		16	0.168314	0.81781	0.674134	0.866004	1	2880	tags=38%, list=21%, signal=47%
SHEPARD_POS_REG_OF_CELL_PROLIFERATION	SHEPARD_POS_REG_OF_CELL_PROLIFERATION		58	0.0903668	0.817355	0.713718	0.866343	1	6189	tags=53%, list=44%, signal=96%
MODULE_85	MODULE_85		39	0.11192	0.817319	0.689189	0.865949	1	4158	tags=41%, list=30%, signal=58%
ST_WNT_BETA_CATENIN_PATHWAY	ST_WNT_BETA_CATENIN_PATHWAY		24	0.139045	0.81681	0.695918	0.866374	1	5029	tags=50%, list=36%, signal=78%
ADIP_DIFF_UP	ADIP_DIFF_UP		56	0.093246	0.816746	0.721491	0.866027	1	5420	tags=48%, list=39%, signal=79%
ST_JNK_MAPK_PATHWAY	ST_JNK_MAPK_PATHWAY		37	0.116719	0.816589	0.665362	0.865842	1	10422	tags=86%, list=75%, signal=343%
CHR15Q25	CHR15Q25		33	0.117613	0.816475	0.691849	0.865579	1	3851	tags=39%, list=28%, signal=54%
CALRES_MOUSE_NEOCORTEX_DN	CALRES_MOUSE_NEOCORTEX_DN		54	0.092905	0.816385	0.704918	0.865295	1	1547	tags=20%, list=11%, signal=23%
CHR16P12	CHR16P12		44	0.1042	0.816126	0.6826	0.865281	1	4566	tags=43%, list=33%, signal=64%
MAGRANGEAS_MULTIPLE_MYELOMA_IGL_VS_IGK_DN	MAGRANGEAS_MULTIPLE_MYELOMA_IGL_VS_IGK_DN		20	0.153294	0.815863	0.681102	0.865274	1	11097	tags=95%, list=80%, signal=467%
MODULE_195	MODULE_195		121	0.0640611	0.815654	0.700193	0.865168	1	4639	tags=40%, list=33%, signal=59%
TGATTTRY_V$GFI1_01	TGATTTRY_V$GFI1_01		157	0.0564977	0.815516	0.682377	0.864967	1	1616	tags=17%, list=12%, signal=19%
AAAGACA,MIR-511	AAAGACA,MIR-511		142	0.0599726	0.815037	0.695481	0.865376	1	4272	tags=37%, list=31%, signal=52%
GREENBAUM_E2A_UP	GREENBAUM_E2A_UP		29	0.128222	0.814165	0.665979	0.86649	1	4940	tags=48%, list=35%, signal=75%
V$PR_Q2	V$PR_Q2		141	0.0601918	0.814105	0.708333	0.866137	1	11515	tags=89%, list=83%, signal=507%
APICAL_JUNCTION_COMPLEX	APICAL_JUNCTION_COMPLEX		19	0.153569	0.814075	0.674	0.865741	1	2261	tags=32%, list=16%, signal=38%
POSITIVE_REGULATION_OF_PHOSPHORYLATION	POSITIVE_REGULATION_OF_PHOSPHORYLATION		17	0.168143	0.813747	0.709544	0.865856	1	937	tags=24%, list=7%, signal=25%
V$USF_Q6_01	V$USF_Q6_01		155	0.0557403	0.813592	0.707071	0.865665	1	7587	tags=60%, list=54%, signal=130%
CHR6P24	CHR6P24		17	0.165513	0.813422	0.715726	0.86553	1	7527	tags=71%, list=54%, signal=153%
NELSON_ANDROGEN_UP	NELSON_ANDROGEN_UP		50	0.100219	0.812963	0.667323	0.865886	1	7521	tags=64%, list=54%, signal=139%
ZHAN_MM_CD138_CD1_VS_REST	ZHAN_MM_CD138_CD1_VS_REST		34	0.119409	0.812745	0.6917	0.865807	1	4484	tags=44%, list=32%, signal=65%
ACTWSNACTNY_UNKNOWN	ACTWSNACTNY_UNKNOWN		52	0.0944212	0.812687	0.691406	0.86544	1	5652	tags=50%, list=41%, signal=84%
CHR18Q21	CHR18Q21		50	0.0977804	0.812489	0.705882	0.865352	1	9783	tags=80%, list=70%, signal=268%
IRS_KO_ADIP_UP	IRS_KO_ADIP_UP		22	0.141686	0.812302	0.696842	0.865219	1	7524	tags=68%, list=54%, signal=148%
HSA00330_ARGININE_AND_PROLINE_METABOLISM	HSA00330_ARGININE_AND_PROLINE_METABOLISM		25	0.136131	0.812241	0.711501	0.86489	1	3120	tags=36%, list=22%, signal=46%
[truncated: 460 more rows]

## Sheet: ST3
NAME	GS<br> follow link to MSigDB	GS DETAILS	SIZE	ES	NES	NOM p-val	FDR q-val	FWER p-val	RANK AT MAX	LEADING EDGE
[truncated: 2,404 more rows]

[truncated: 7 more sheets: ST4, ST5, ST6, ST7, ST8, ST9, ST10]
